# Supplementary material for: Mobility patterns are associated with experienced income segregation in large US cities
Source: Nat Commun. 2021 Jul 30;12:4633. doi: 10.1038/s41467-021-24899-8 (PMC8324796; doi:10.1038/s41467-021-24899-8)
Supplement: Supplementary file 3 — Source Data [file 41467_2021_24899_MOESM3_ESM.zip]

Archive with 33 entries (32 files):
- source_data/
- source_data/.DS_Store
- __MACOSX/source_data/._.DS_Store
- source_data/figS12.csv
- __MACOSX/source_data/._figS12.csv
- source_data/figS9.csv
- source_data/figS11right.csv
- source_data/figS8left.csv
- source_data/tableS6.csv
- source_data/figS4right.csv
- source_data/tableS5.csv
- __MACOSX/source_data/._tableS5.csv
- source_data/tableS4.csv
- __MACOSX/source_data/._tableS4.csv
- source_data/tableS1.csv
- source_data/figS4left.csv
- source_data/tableS3.csv
- source_data/tableS2.csv
- __MACOSX/source_data/._tableS2.csv
- source_data/figS3b.csv
- source_data/figS10b.csv
- source_data/figS10c.csv
- source_data/figS3c.csv
- source_data/figS5.csv
- __MACOSX/source_data/._figS5.csv
- source_data/figS7.csv
- source_data/figS11left.csv
- source_data/figS10a.csv
- source_data/figS3a.csv
- source_data/figS6.csv
- source_data/figS2.csv
- source_data/figS8right.csv
- source_data/figS3d.csv
