# Supplementary material for: Mobility patterns are associated with experienced income segregation in large US cities
Source: Nat Commun. 2021 Jul 30;12:4633. doi: 10.1038/s41467-021-24899-8 (PMC8324796; doi:10.1038/s41467-021-24899-8)
Supplement: Supplementary file 3 — Source Data [file 41467_2021_24899_MOESM3_ESM.zip › source_data/figS12.csv]

tax	%time	%change
Arts / Museum	0.0327241958563612	-0.037641552251275
City / Outdoors	0.0769291979764085	-0.0742097793496462
Coffee / Tea	0.0142683649997997	-0.0253433544460229
College	0.0326880623937225	-0.0586416516007174
Entertainment	0.0665632227859868	-0.0636497666305807
Food	0.167597800702089	-0.128040644572622
Grocery	0.0280118655098226	-0.0324599818549155
Health	0.0749141199618725	-0.0752078382264314
Religious	0.0263386117479707	-0.0530003244900892
Service	0.16579006432801	-0.143764993882202
Shopping	0.094950880987301	-0.0782024258566228
Sports	0.0189381073195931	-0.0371765569822633
Transportation	0.0431279491236225	-0.0436092494630384
Work	0.127502594651708	-0.131893773876327
