# Supplementary material for: Mobility patterns are associated with experienced income segregation in large US cities
Source: Nat Commun. 2021 Jul 30;12:4633. doi: 10.1038/s41467-021-24899-8 (PMC8324796; doi:10.1038/s41467-021-24899-8)
Supplement: Supplementary file 3 — Source Data [file 41467_2021_24899_MOESM3_ESM.zip › source_data/figS9.csv]

1	0.176393488714406	0.965747680915003	0.247275563759834
2	0.519721784140078	0.755544107181051	0.175791181159317
3	0.231508403584115	0.925376854343574	0.246456275869914
4	0.176188468039138	0.967922081832995	0.247773117531694
5	0.0787601226093412	0.994381624248573	0.249983224084906
6	0.101422250226351	0.98703568649829	0.249847250496455
7	0.161662512784061	0.970977257870185	0.245234316526309
8	0.0635216061852953	0.996506070829057	0.247730315620548
9	0.137172053434789	0.97570235784226	0.239415903113022
10	0.190592233412077	0.948029837506717	0.249952427225096
11	0.174142099713643	0.955546545104945	0.236455906855591
12	0.352461613634008	0.869810385432211	0.211388451190237
13	0.326227587923906	0.874270496323566	0.194906907401051
14	0.0285171226158321	0.999264816372783	0.249956715764546
15	0.12923201816843	0.982309418897261	0.240605735582565
16	0.216889007076482	0.947797258502211	0.240953809097364
17	0.133454877529598	0.98179450922419	0.244400381028449
18	0.391409893722762	0.858698784950524	0.213845793566811
19	0.10008124518943	0.989521735548478	0.247964383624638
20	0.293286558602319	0.918179346115359	0.201615434430555
21	0.288383749560324	0.895535495380331	0.205083549065837
22	0.650502178660881	0.553928468429168	0.0678370266172487
23	0.250335988461665	0.90581819207519	0.243387035777459
24	0.595091606538165	0.677797723823851	0.177276974815632
25	0.347966289150652	0.883557007234057	0.181892197158283
26	0.379614975065684	0.842922216978563	0.168939514772057
27	0.242800266317535	0.940090044897797	0.226315811482331
28	0.168332701471837	0.959863058698933	0.248504822581621
29	0.236684289376338	0.947949304106957	0.246913091115416
30	0.349835662952555	0.88388262809335	0.209432060591268
31	0.265203709172111	0.928403072854271	0.240755245591515
32	0.16880106675258	0.969026949634126	0.2495687411324
33	0.183096435272045	0.964691062787272	0.231142578657252
34	0.476598775080671	0.754389905381976	0.237850472228884
35	0.232535480130993	0.935556639923753	0.249136492405629
36	0.325034138629514	0.868222623846226	0.245270328107061
37	0.497729258539694	0.706051944291352	0.20546854926805
38	0.260014988135893	0.928140204681757	0.248646503578177
39	0.209724323063311	0.958863250327664	0.225258835927545
40	0.0777741078561729	0.994261926095923	0.246597543332787
41	0.331891711762618	0.863690091141947	0.240399296698331
42	0.200807425493843	0.94633900078582	0.24087417388814
43	0.472391188773559	0.762971550199586	0.225114746976048
44	0.334136718843298	0.893402634800667	0.228479958368432
45	0.232967791918726	0.933161041660562	0.247654514599632
46	0.18302436847024	0.961132126848479	0.24869219872388
47	0.48689983114236	0.764660972593181	0.116647311868867
48	0.264769614206011	0.926238435109271	0.219065939631691
49	0.161649650540758	0.972575398572568	0.235301532145029
50	0.132136103172233	0.984554893720618	0.240178778259132
51	0.11977643001546	0.984870827457819	0.248529962876787
52	0.305244485782087	0.878792861452604	0.247801009800433
53	0.584845536708825	0.693529704644939	0.158299218080624
54	0.179921244245838	0.967521271978319	0.231790944551329
55	0.269047591033229	0.93066050747611	0.248777328373163
56	0.125996642273427	0.980730659054241	0.244857048998853
57	0.299054646968965	0.906828195493014	0.219885435903239
58	0.225709611083592	0.93792514416623	0.231025114285061
59	0.047308216403344	0.997803922985321	0.249800688371415
60	0.317951023925955	0.88559714674012	0.202849514294676
61	0.505322597084905	0.764288071016301	0.175434432270265
62	0.103653063783002	0.98829414490308	0.246893845912122
63	0.25078253637319	0.915037903860508	0.233661595841273
64	0.184640767961602	0.966224451998873	0.246289878067435
65	0.129503706077328	0.978527524434179	0.242678441658183
66	0.293916981238628	0.914030737809572	0.240800334219656
67	0.273830402809365	0.927191848059318	0.224683018702892
68	0.219678109717643	0.959395124744084	0.249544061340869
69	0.0987656960673563	0.990714661874059	0.244513002220186
70	0.165092840252743	0.964222955198083	0.234668699179721
71	0.491561897304274	0.764559859839767	0.195057716805095
72	0.0958703776782191	0.988642077326647	0.245103143719008
73	0.606988819874174	0.634593762804777	0.170552283748373
74	0.339442096365173	0.882671087068267	0.213382425904679
75	0.578503958599525	0.6180392065764	0.210266301304714
76	0.284416424196283	0.922962786427837	0.229785127611721
77	0.1109735650054	0.987749124646245	0.248749269615385
78	0.135208004712375	0.972936147006132	0.242196963803763
79	0.618571182007674	0.605201784064537	0.182654923112216
80	0.258936021260124	0.940651609230801	0.249904097556198
81	0.391734705495628	0.859834074183344	0.247463895392109
82	0.258611272998661	0.918444145673098	0.231447844461402
83	0.289874058488092	0.908746091364753	0.247078602939116
84	0.306659460375999	0.886804161273929	0.200631805364117
85	0.145744291466059	0.979640063039067	0.238051713346594
86	0.27027389868666	0.932921971666053	0.208910511074901
87	0.587589777655287	0.636298623221365	0.197867971174747
88	0.326438819396566	0.90001953770681	0.220652914480015
89	0.213179985018513	0.942379614941512	0.224436790367972
90	0.057137269276935	0.995604923048605	0.248508507680874
91	0.448117667116133	0.788499864536244	0.211774632122822
92	0.107179597474042	0.989256396350258	0.249828387304719
93	0.638815077256176	0.621404719574696	0.140824554893055
94	0.126798484937383	0.979941024509284	0.248162419042816
95	0.31619430204088	0.86786631061056	0.193761904388245
96	0.783939825263453	0.427370491048128	0.107951911439295
97	0.314653881416346	0.895533054215951	0.208953689686751
98	0.0976039333823947	0.991006228288956	0.24464132810591
99	0.584970245993973	0.656555986361318	0.172174805528209
100	0.309731780024223	0.867333815124179	0.23310646872593
101	0.375557876744849	0.860118525607225	0.200124754204756
102	0.265378753013221	0.936124631389697	0.246468437377354
103	0.260424054891752	0.941032628787782	0.248688711271262
104	0.352214575613199	0.865599200657499	0.180219002158158
105	0.143970749002954	0.970695837122007	0.249845883669452
106	0.624859676254971	0.625250285384008	0.161205600607414
107	0.543312838619346	0.713110681536467	0.083956277157656
108	0.161599974590745	0.97501329309978	0.24964528464627
109	0.277217429832422	0.923832913394651	0.228412256802946
110	0.166812442904307	0.972830593698202	0.247314977273442
111	0.382639052488155	0.832392816015614	0.244084918799079
112	0.306654108840648	0.909473400736672	0.232298144564048
113	0.10106761222122	0.986211484798527	0.24622246562529
114	0.197089309790226	0.958494478123714	0.228150139731107
115	0.152641696060318	0.976952446766228	0.249869708403049
116	0.637906358237345	0.625704592300467	0.127712329953187
117	0.111166601316631	0.983424546501135	0.244298514373684
118	0.38055565040234	0.838652755601272	0.231678024616556
119	0.212586366236853	0.927972351789695	0.225574504325081
120	0.201318197161079	0.958448355035999	0.245324277205502
121	0.575080458644868	0.679268854619809	0.199976778462396
122	0.208582581306802	0.950241519113951	0.23847752459623
123	0.090342367347665	0.991552955340492	0.247898943671578
124	0.135377161831912	0.980295083853749	0.245220344482001
125	0.293239379010817	0.906436840559788	0.241757095391095
126	0.423864389544122	0.817863235635636	0.243448937835047
127	0.0828573046890804	0.993463415525087	0.249342565254573
128	0.429269536575867	0.828707568192265	0.191067453205774
129	0.341046094898347	0.875078773652543	0.184574253149456
130	0.218774988382982	0.93263827715728	0.244963265324041
131	0.150103802092671	0.980605530275658	0.237326227335995
132	0.274163369823302	0.929373725676235	0.244628154848724
133	0.229428543326448	0.943201307686356	0.223862775798778
134	0.17277626884754	0.973282147915516	0.233208453019257
135	0.246236794326695	0.948830085780348	0.249471091529294
136	0.265379084938812	0.918321556857844	0.245692584707724
137	0.366790687906368	0.880276725482712	0.17432383258666
138	0.230647713572167	0.940217493116318	0.220075918125962
139	0.362111934417648	0.873081010875534	0.249647185285282
140	0.245053733215127	0.944464694513337	0.216221125658498
141	0.230728704091664	0.951447556521936	0.246967942747269
142	0.415972920096297	0.754116197901667	0.243644630351091
143	0.482310312107715	0.724399445938773	0.23154841524904
144	0.485886890873811	0.782121224311391	0.248555781472254
145	0.218394780780473	0.95200273889221	0.223170842346915
146	0.399812466240835	0.820763949963317	0.168337842560705
147	0.141663141070841	0.978738432286303	0.249641829295692
148	0.28782957918631	0.927501429105127	0.249399313566586
149	0.216293728332808	0.950287943920386	0.248518611362376
150	0.28035503140308	0.916503951332704	0.226875884875994
151	0.182574751938125	0.949408681333888	0.231499291028307
152	0.077197950377562	0.994382311406093	0.249466138287474
153	0.518985020805851	0.742920785482174	0.204570677026617
154	0.201377063198944	0.946053563441056	0.228636716005967
155	0.24684267010088	0.940941247466593	0.23814383311448
156	0.0727147470117115	0.992627212062458	0.24702581813145
157	0.323690693698124	0.907235646916997	0.249247830652141
158	0.138860481130829	0.976889495105136	0.249346853906259
159	0.446342833882908	0.798748488612406	0.165237946960455
160	0.337832494682999	0.881737998887176	0.185801428114147
161	0.287164789031963	0.911525649285989	0.23692466515807
162	0.378187854600857	0.772714631335229	0.248307083262946
163	0.295506285240049	0.885323525193936	0.221867091258893
164	0.438097466948637	0.788532365679582	0.151863566692306
165	0.693348850763528	0.555045425625853	0.157884168799381
166	0.403066638707259	0.837246622864767	0.195109540523509
167	0.236531226007321	0.911464874871741	0.248366043424797
168	0.515931858844497	0.752137703542555	0.248900738434252
169	0.229895112747405	0.932446006068851	0.249982629602303
170	0.217405874236152	0.935154745408244	0.236594509578398
171	0.15401787125864	0.968211483005956	0.239024419613348
172	0.342985465868583	0.875757437857287	0.243661640537452
173	0.0580567229263497	0.997089465334195	0.248104047019217
174	0.0504307142370305	0.997039431745982	0.249945154698535
175	0.132949348903113	0.976289132441714	0.24005751472726
176	0.194935678228302	0.965600718597672	0.228625045761441
177	0.0569407658509841	0.996980416635079	0.248176233916171
178	0.107730839030401	0.988431454746674	0.243471662306016
179	0.176591394470932	0.973392010617961	0.249332657122425
180	0.368642527077759	0.878911847044063	0.173557761566719
181	0.131141036254709	0.97621189329713	0.242829289735098
182	0.216840951891799	0.940482652206322	0.248159691354537
183	0.474234190154997	0.794676538556998	0.197061490189397
184	0.288824059924895	0.9034294700251	0.203076622604781
185	0.333890690256422	0.84613077389782	0.247024770979577
186	0.280944841456631	0.873954817757385	0.209345195904531
187	0.268252449909781	0.939152744447932	0.209522850503538
188	0.666450254370326	0.572000507064152	0.084998178226847
189	0.481126688342715	0.773919058757102	0.202098554482761
190	0.289991977898209	0.925662641349437	0.20269636717451
191	0.472420508111968	0.765036197542283	0.18050596410545
192	0.532178073399848	0.734146876122313	0.157371242646959
193	0.136133160452442	0.981074427668715	0.249071081565154
194	0.0825347736446264	0.991942146174033	0.249530410835709
195	0.479771004996856	0.787062360244014	0.120523627804922
196	0.233491192042803	0.93803420193949	0.23906726038674
197	0.381814260498431	0.835851524805504	0.227079965101667
198	0.238991407070069	0.943847490623042	0.239019639753287
199	0.212382522819633	0.962121278503463	0.249569741930575
200	0.41502860665108	0.80987645052724	0.159099725489646
201	0.248798171232483	0.936863064362509	0.244308126418517
202	0.136004495307379	0.981610962454898	0.249987309594639
203	0.0236886632825719	0.999447596561847	0.249959144952884
204	0.124009236171012	0.986550850224991	0.24952687580408
205	0.292176710952371	0.926946719392893	0.201980932887094
206	0.392423960544301	0.864643992884277	0.249761811427818
207	0.480303216553985	0.790539136892268	0.188140636289353
208	0.146329596157231	0.972491972325207	0.247736966359706
209	0.136523741013453	0.974877371733793	0.242754995339193
210	0.205889981372757	0.954067274199867	0.245915149830676
211	0.612349724049419	0.649412861869459	0.14750055715309
212	0.180977826650974	0.967642570719717	0.246300936816967
213	0.0875232242389595	0.992700339565705	0.24926857208502
214	0.331037656341291	0.884585839294518	0.238873423049337
215	0.178342201251548	0.964810520432166	0.245603169094737
216	0.473078593268356	0.775017494498939	0.192074083191656
217	0.18380227845037	0.964253775458793	0.243283791565098
218	0.303471500024761	0.917203637226805	0.198196589878406
219	0.481077430127768	0.739048264008613	0.127932796746421
220	0.198257400540891	0.953203387914408	0.247979804591932
221	0.50219282730377	0.73119390758372	0.108138829865114
222	0.556775605734699	0.698343749999224	0.129881825041749
223	0.517974769924841	0.747485360495773	0.183779471004553
224	0.107120233716874	0.989341230434454	0.249264995400975
225	0.201443430566362	0.953139420457824	0.235063961178802
226	0.0603253562573785	0.995553796674182	0.248305487686541
227	0.201433792721773	0.953575030193801	0.248159898072742
228	0.447069675039024	0.733173208898515	0.151701541229026
229	0.108807123739963	0.987591487681448	0.243340568025682
230	0.0279015430198403	0.999034797716484	0.249775563421851
231	0.291819626321845	0.910917494579714	0.202098234452525
232	0.399669163060285	0.785675685425894	0.239642616715119
233	0.567682382874239	0.67244550163401	0.237845548005255
234	0.239807839283765	0.910637575983499	0.219863130979296
235	0.445716210482677	0.806710549118119	0.249886077631143
236	0.0996627679859224	0.99177894370891	0.249958374435592
237	0.295276053478506	0.921085087265667	0.249671763008785
238	0.159271733228076	0.976147630775235	0.248142448566136
239	0.295258340443493	0.908105139895502	0.200962663224187
240	0.177176936549182	0.960636920563084	0.240680333094322
241	0.24614264032896	0.912272296511519	0.23345508951616
242	0.356032421880526	0.851309560354573	0.191104888177065
243	0.3516785028222	0.852049449649526	0.182717030233326
244	0.339187929272573	0.877152513843705	0.224039864479238
245	0.269839587932303	0.915804870381786	0.236453712186112
246	0.228421259000209	0.942194983952751	0.222893045007159
247	0.313962470438637	0.863739316590274	0.223232898208072
248	0.155065306872958	0.972380430361944	0.243474750987593
249	0.65973294320712	0.603461366919609	0.161602839975682
250	0.469633084562224	0.772633633661328	0.204036031298602
251	0.192352740038649	0.95646861759569	0.241008389115619
252	0.21280301930614	0.946779835051243	0.249696395228477
253	0.768089975446123	0.458213897208369	0.121806531198029
254	0.368639732748721	0.877111338154519	0.173558920434411
255	0.594772020443145	0.650703890987072	0.187919486525352
256	0.322224896300805	0.896854313816807	0.231864695700354
257	0.424957763428915	0.815729375757479	0.218463734349337
258	0.26258155343711	0.913094362970075	0.247087621898645
259	0.668012371394307	0.503617955406289	0.168894223402586
260	0.777489874485153	0.425852206051321	0.106945986242516
261	0.269237380022823	0.903247796375778	0.249512493542171
262	0.308428777826759	0.906504987441718	0.247941540764905
263	0.351129627841314	0.878044846417242	0.223821786469536
264	0.646132808968448	0.55674019724454	0.183487911762562
265	0.539626315353385	0.721844712491372	0.249993587384826
266	0.376774614439577	0.863724291204803	0.201092952913664
267	0.396575153775457	0.840510484812785	0.161534582916985
268	0.39027255105013	0.857686452073058	0.164324126441964
269	0.500740796283105	0.752321512627815	0.215490882835343
270	0.344401211451064	0.88054340533849	0.234779504143661
271	0.385734524924396	0.856676899414886	0.194578539985593
272	0.134822361870293	0.9786983512484	0.24572674078574
273	0.108500603837338	0.989449511467619	0.249847956400277
274	0.33049774898632	0.901198277683653	0.188558821327173
275	0.190321369172166	0.946349390618637	0.234696243286087
276	0.23020750957265	0.945326001360408	0.227704937556437
277	0.359556889660948	0.874235773209255	0.225485410262125
278	0.161364854736912	0.973728968882506	0.241474643247519
279	0.163452309809674	0.967218876491983	0.248633246374955
280	0.143155694879833	0.978531480735764	0.242682898524006
281	0.459600379651657	0.773701884753947	0.13118171370103
282	0.762261969692893	0.475759305007116	0.112734751163911
283	0.240776053431905	0.925182110662863	0.248982780457644
284	0.209562020088077	0.949317897255385	0.241630266495502
285	0.191047031618762	0.96392470013142	0.238623737487864
286	0.227994649801139	0.945706766215301	0.226791497804374
287	0.175695742774792	0.95887897075959	0.240322419724141
288	0.422446557511873	0.84292633463322	0.149615634651082
289	0.174033387330239	0.966426417701857	0.232963213803079
290	0.557867571610479	0.715556830594247	0.15940766262718
291	0.370235585587062	0.867947016811697	0.249999108444721
292	0.165207483838104	0.972814487246986	0.234647399097184
293	0.442460304224951	0.805505733684053	0.209205490999689
294	0.187084374279887	0.95768543332038	0.239811381263799
295	0.160611237454797	0.967392425799592	0.2434275034937
296	0.214776552550322	0.959457403538468	0.248486685739363
297	0.748785256806137	0.495450724420809	0.0971772068868136
298	0.286065588342423	0.912223866344342	0.203968644531046
299	0.622829318482273	0.648236988219814	0.156920214991306
300	0.386896118229917	0.838132680904499	0.165800158955475
301	0.338578229645768	0.894513145458039	0.244620091776456
302	0.476402632272784		0.122335299229504
303	0.473156825074429	0.769035690521484	0.124068973123086
304	0.670971280521249	0.58190379046647	0.150415828583837
305	0.385880873085906	0.859784856617125	0.166241472879883
306	0.345222722033518	0.876315069313559	0.219873391682304
307	0.0941646016534725	0.992647087749736	0.249960458046594
308	0.138767588549248	0.976886585566623	0.239168250457128
309	0.123166994435995	0.984185057911223	0.244879357570586
310	0.442999921917701		0.140367500402346
311	0.446559193239117	0.759248834049356	0.137828998900167
312	0.139701708210765	0.978384904272918	0.243611637374154
313	0.364483987762778	0.857685407160824	0.23591072510879
314	0.170210895757599	0.967995624940071	0.244405542706569
315	0.445597313100118	0.792489578755	0.24462588214244
316	0.102797014489715	0.986431759773433	0.249270615997693
317	0.571220128868419	0.628410070936838	0.211411740043537
318	0.214942984686039	0.952233810385379	0.240754479193726
319	0.153549531484981	0.970474973158302	0.248223624380907
320	0.152339859121587	0.972571847031156	0.248896973669288
321	0.702680133643057	0.520687369599848	0.0808617071264941
322	0.708932558839372	0.518839017503434	0.135445617303564
323	0.286293212410252	0.893844602468529	0.248745642416024
324	0.130223716402936	0.977947029140773	0.245281647555759
325	0.369017980636238	0.853292029606094	0.243430436791778
326	0.0512013086204799	0.997609184155408	0.248525364622497
327	0.0584626185697606	0.99634646513271	0.249135777031984
328	0.571078563642055	0.697377591658347	0.139360888503962
329	0.222025283061698	0.946461621816673	0.241875747312966
330	0.239098659208166	0.934513008700193	0.237597192608183
331	0.428945265334133	0.801059220041004	0.219057454491339
332	0.34863136692732	0.884542069103154	0.209436250661599
333	0.258647916171073	0.938564948267998	0.212369456196453
334	0.562633011777825	0.661055060244574	0.107978640775444
335	0.426826622027961	0.82440105773167	0.219966945612162
336	0.242411059551431	0.937042950830073	0.238114022763559
337	0.607963246554364	0.661539271292157	0.152580783933907
338	0.34032274506154	0.891489722333352	0.1848514914215
339	0.305091194990178	0.90983494077731	0.197642141540949
340	0.464054866739801	0.746935256953222	0.142537093988582
341	0.394548217203048	0.843573337206678	0.162436583669817
342	0.186812579104596	0.969957096404423	0.230369346412163
343	0.466540438016677	0.757271639439294	0.246104101649149
344	0.366748100978547	0.84013733679293	0.235123015553424
345	0.466980899949089	0.769898231624072	0.147995662659877
346	0.477537830306001	0.786891301044525	0.172586306681555
347	0.267305968151599	0.922570727707902	0.209807979657177
348	0.554067093755041	0.680503090814376	0.119730688743233
349	0.288944540621096	0.923564232012291	0.249631580955502
350	0.133810220947348	0.976383326324667	0.239928338933137
351	0.354505422504982	0.866455845499998	0.237543001602878
352	0.552263404481051	0.625514040963602	0.078440386789937
353	0.294142000021015	0.926392123015887	0.201332772150795
354	0.103612071507751	0.986439147642646	0.249943437815017
355	0.527697495714003	0.742150825612606	0.158463368038337
356	0.419757163003474	0.756925611725502	0.150889707310342
357	0.278648181400164	0.92262837724972	0.228052929611519
358	0.35969201956092	0.866128452283348	0.249926762306452
359	0.297367584270405	0.915737167454369	0.249756757192665
360	0.142179923609669	0.979945339882648	0.249168485360211
361	0.0943476607509957	0.991017486278511	0.249516500320958
362	0.419849673079696	0.823445910851904	0.150846016758366
363	0.931969761306683	0.168220340185127	0.00968476661414855
364	0.147800720462591	0.967440371728554	0.249986699736969
365	0.118910079806616	0.986981665112054	0.242046471017716
366	0.462353056114479	0.802010088888774	0.209658497204041
367	0.61283092348619	0.645443583038145	0.184238174314944
368	0.161660103090177	0.970289994081578	0.248034553677253
369	0.374064146409095	0.834393283198309	0.171292758083819
370	0.422135505928055	0.830028492299693	0.184983538491533
371	0.536251373705825	0.741192482669566	0.178653284262643
372	0.697414435306434	0.527418398854747	0.0812324827257509
373	0.851330949543107	0.340433449917162	0.0664625789096369
374	0.202261869768795	0.952180016046305	0.226988201521168
375	0.572445096760165	0.667246326249317	0.206992125999669
376	0.834708596569706	0.366140438756753	0.0803772407991102
377	0.230856861094817	0.95414688174403	0.220021624198064
378	0.544479278714219	0.687418102525122	0.22847375543763
379	0.119416473018332	0.984117503032756	0.24963162688354
380	0.626026586787699	0.580649069931503	0.237816927482103
381	0.556033010500336	0.638975553578697	0.212721167587803
382	0.417925887612221	0.8403329671788	0.15175259826074
383	0.292136668301455	0.922665525745467	0.246535842444389
384	0.367441983092565	0.877585428824071	0.174054843846815
385	0.24285099423259	0.905003676595855	0.228633246229777
386	0.328628332422577	0.880159250846571	0.233953657460583
387	0.339693181339854	0.88644029928518	0.229894570774646
388	0.511413800534532	0.706168334579007	0.2274269257661
389	0.719331673470048	0.476383695673547	0.164762432548595
390	0.521549376567883	0.729817223488311	0.199423804336841
391	0.449527371986049	0.80183131453929	0.237655569066003
392	0.220215513336486	0.934256377563513	0.248985074227065
393	0.203855919962292	0.958034860919785	0.243643278318067
394	0.175189767525869	0.961729540288367	0.241490713799618
395	0.234281266838293	0.935175747536746	0.219125662004862
396	0.275376442484818	0.917947120794173	0.213692729494614
397	0.188876651567269	0.953630594600837	0.241890956383086
398	0.177232185299659	0.973674859697823	0.232331173277823
399	0.313548155878106	0.908083322922227	0.19469924909431
400	0.310814121375442	0.898764657463661	0.238289125660724
401	0.56266299645603	0.631114159187155	0.0719183232357561
402	0.207492611026524	0.960557029037072	0.225782584207786
403	0.219897690369203	0.949770161790061	0.229119206662979
404	0.566135983076915	0.711566319644858	0.171953134353211
405	0.239420797539253	0.910626868605617	0.232847829482035
406	0.710326561324304	0.512024463130652	0.0696646129356074
407	0.567801995419647	0.678230309731463	0.174252119061445
408	0.571592216656	0.655778730378817	0.0980145967234932
409	0.144671832571694	0.980805340372883	0.249882619925972
410	0.253634508479347	0.924377133055293	0.23501869476539
411	0.23651659431216	0.939978798557722	0.233055163127842
412	0.0826567568305901	0.991410364026186	0.24930653359652
413	0.0727857426985114	0.995204618508746	0.249908185357813
414	0.222542578238922	0.953797005434968	0.249192400667118
415	0.576458518833959	0.64039594347611	0.088161810769158
416	0.383446991371863	0.860509626979557	0.220547021328537
417	0.382477030969045	0.841978809710558	0.185963952859175
418	0.209862832793577	0.94010583149552	0.233767156956957
419	0.46436125725582	0.800790164025736	0.202552630896908
420	0.431219254732658	0.788424528741003	0.217860082842477
421	0.223916117383454	0.952692891753175	0.246704042668765
422	0.085338626424219	0.993779105079697	0.249927250284046
423	0.532764106980352	0.652613608755891	0.0903413535513034
424	0.293565345344575	0.907490878207686	0.243468770891738
425	0.396831002352292	0.845668193071665	0.199017699712595
426	0.247433916226108	0.939866387730255	0.2385312362931
427	0.218781887221693	0.929796617232292	0.225798652586331
428	0.409954201124351	0.825112308003846	0.155464873551529
429	0.47512713199226	0.787150407648062	0.203053930452112
430	0.235681413763606	0.947521259529645	0.218755527553593
431	0.391128065905969	0.860192811826734	0.24973248425511
432	0.250495218687307	0.898405065784582	0.221721426353697
433	0.47242319352817	0.777695679297496	0.239923318370876
434	0.160016500083682	0.975615851651105	0.235597029831796
435	0.170799866682782	0.974387542578225	0.249626605830374
436	0.429243009774949	0.832284914801686	0.146359621689631
437	0.177667301480467	0.973222774131063	0.232244310616365
438	0.434647762516615	0.805886925073811	0.167353303334931
439	0.208195155829499	0.941626951308307	0.249014748251384
440	0.0882007481071443	0.990560244626611	0.248076613892216
441	0.431066081795195	0.789099589334317	0.218576419146986
442	0.204885524808732	0.939502448497744	0.226387330969666
443	0.270014174482049	0.938416117161966	0.208989444388062
444	0.506698198787043	0.756176514602501	0.155456192547616
445	0.142194924647891	0.971792483013948	0.2498934620066
446	0.188995973032894	0.964320085482178	0.239348533336845
447	0.297830445797164	0.909687203624339	0.200104576875398
448	0.29401852199383	0.902531319307882	0.2438358682218
449	0.213998263810813	0.951540038460002	0.242898352934199
450	0.201343246969658	0.946697523349635	0.239079917063588
451	0.481701330167512	0.766495170807548	0.152624855864983
452	0.457086371498251	0.749035078138826	0.133228422040771
453	0.11932858805071	0.983170989982019	0.241990387041526
454	0.309041816477567	0.918859164599662	0.196277400063388
455	0.443811168141427	0.810787738591485	0.21954431193174
456	0.291361812786687	0.915988534274793	0.220940424401258
457	0.240728659919355	0.91526455651034	0.217402963165055
458	0.204165113721593	0.941383857753466	0.227838090572675
459	0.263506085027868	0.88940678469141	0.222017898251526
460	0.793647032807342	0.388042836318544	0.0411690671169639
461	0.268777665580683	0.932649008948905	0.209364193647811
462	0.270549463718617	0.921127166115136	0.243961176294842
463	0.255953330117889	0.926964291113984	0.241166298197871
464	0.278397154162424	0.925422127763988	0.206403451311773
465	0.163833120382201	0.968112241783109	0.239744176356503
466	0.289503995116043	0.926866764972124	0.202855433206665
467	0.168638944861696	0.958869347135672	0.235511055603058
468	0.302630807992031	0.915134696945477	0.198483209155426
469	0.513011942370624	0.709025600515162	0.187051181146901
470	0.200570711972589	0.940614563736256	0.238123259328356
471	0.153168390468804	0.977609326526627	0.24865699552501
472	0.45419095687103	0.804573318151509	0.182447599114451
473	0.241976532856028	0.943195488564419	0.246338415986188
474	0.119221737953495	0.984440936902507	0.244742472745254
475	0.0443316590383514	0.997914608548346	0.249439334415834
476	0.383853281167851	0.807601055549837	0.16711937042688
477	0.703375794260246		0.172976074625024
478	0.111716498515922	0.987121136271997	0.24297967597713
479	0.186310913470447	0.964557475250612	0.230474636981017
480	0.36455195496729	0.868493390269943	0.244000999066552
481	0.225679659351458	0.941691890477454	0.225192755066998
482	0.307082813406662	0.830456184686838	0.247260599257307
483	0.302148020678574	0.900254774745323	0.236490245634404
484	0.205695447545926	0.957528904868035	0.245522745316431
485	0.2964421039476	0.912936282872794	0.22816671473207
486	0.226313825350134	0.929165193353063	0.221189904506157
487	0.189956595475581	0.96871638441015	0.248965945603015
488	0.725882901493606	0.463860772764341	0.136001734856882
489	0.225824872799442	0.92152089550272	0.248422411242449
490	0.321260255724536	0.883788845565066	0.23991930582857
491	0.402454762871712	0.851823261825336	0.245023706943196
492	0.499181225062545	0.76432159969694	0.109835183806595
493	0.203016485443704	0.952609634835154	0.246401553942842
494	0.383818776301998	0.843999487438045	0.167134270163896
495	0.362657483462875	0.854466258867212	0.193535894415403
496	0.0592193507000363	0.996165327369052	0.248798312211182
497	0.280468884960024	0.925652816178938	0.205752177570221
498	0.159703116784662	0.971404512584954	0.235653389400211
499	0.278250332488582	0.923359790795395	0.242868263092021
500	0.143478426649262	0.976111683434467	0.238420341861017
501	0.379955144548811	0.848400955884965	0.232149313028365
502	0.569262082010553	0.695090367987959	0.188350213058639
503	0.10885013328387	0.989630409993942	0.249901982379106
504	0.176203635159803	0.965685237342048	0.232535656913015
505	0.252842146959794	0.927786564843357	0.248509526206457
506	0.287199667274531	0.919082904263087	0.242789921743392
507	0.255361143125134	0.893397157769752	0.224523710026439
508	0.290039301871487	0.903594234304165	0.232624123230738
509	0.257097291671331	0.901466973148816	0.24152259100245
510	0.369440107168652	0.851898575022007	0.235780809595103
511	0.211276473254205	0.938791041645535	0.249482095938687
512	0.339371747186867	0.870374962650008	0.185399666143806
513	0.470233973898389	0.770233894432541	0.22166203429715
514	0.183203541257668	0.953101867598653	0.249965626579453
515	0.691652415217321	0.556733707057284	0.0930107276042086
516	0.204356230771325	0.95065645295666	0.239057435377612
517	0.410104309949564	0.839141545051504	0.188825428394184
518	0.257483776243008	0.929376985852791	0.236266431945648
519	0.0964748380667663	0.988088530527242	0.248716982407568
520	0.184487115897872	0.962486838544787	0.246178716804681
521	0.350833570756387	0.84816753247543	0.180765140667057
522	0.661237982429637	0.583356500641721	0.109134005102055
523	0.216574883480554	0.949957631102769	0.231301714539795
524	0.259261012265466	0.90375138218227	0.23332558124658
525	0.582160988175722	0.656802453265263	0.0593623284135252
526	0.195830827821207	0.942737150032486	0.234319376192472
527	0.392486123283669	0.839713776604564	0.207949643172048
528	0.128271399019269	0.979930276184629	0.246643564181363
529	0.269805464154883	0.912625422654463	0.220304731508739
530	0.339291612170214	0.883530062459556	0.242657525413222
531	0.379575256737373	0.848134635806559	0.227121983094577
532	0.38781320369552	0.847105723211612	0.232322535589501
533	0.418604346498041	0.826566242215934	0.17919367191934
534	0.154163535697657	0.968358508416083	0.242099739765876
535	0.255208239575163	0.935436429576678	0.225745675347989
536	0.321272436514028	0.901400015667264	0.216976887746825
537	0.419766787293928	0.776500694730836	0.170746543934369
538	0.0890170345330417	0.99110263037959	0.24909446357368
539	0.493073153039652	0.775282425331525	0.113244361985239
540	0.330420607567579	0.880009481611819	0.236578391166468
541	0.465693974020173	0.74094624703087	0.164851831751915
542	0.164591209473582	0.965524579243907	0.240152117031206
543	0.133971026724724	0.980774510505081	0.239904117249057
544	0.457751991527375	0.768378957650223	0.234456913358271
545	0.460596246470686	0.782417281673335	0.239209233894835
546	0.311377591395613	0.86575600548532	0.195462247511875
547	0.261082772973099	0.941921867963163	0.249648815547522
548	0.584061408661556	0.658845220500559	0.058115652388157
549	0.199757111060333	0.957801438495675	0.227554616826716
550	0.528620958458791	0.685381733631855	0.109256368148593
551	0.491415194176314	0.706516093622352	0.19853854716592
552	0.533937856408512	0.726844237618607	0.246240898819999
553	0.0848317127144232	0.993505012540977	0.24595201404134
554	0.360102272066942	0.823748649287232	0.212954543710956
555	0.144747984315992	0.972024762063193	0.249552756716366
556	0.25704466111829	0.940274471646443	0.249893598695454
557	0.295579884081728	0.85353731003351	0.241525784871246
558	0.0874752763385371	0.992349291019333	0.245695792766592
559	0.197445537285282	0.963279643561516	0.246921076956135
560	0.247928250034087	0.913131778763438	0.236845657715067
561	0.307539220035742	0.870029856279135	0.228155769471119
562	0.598630497761391	0.632166004281679	0.0484233590218467
563	0.365152406841727	0.88429351407359	0.174998342374953
564	0.158779348998233	0.967984013027491	0.249109419214574
565	0.284964258205295	0.91201571303338	0.247359531817683
566	0.28678529546419	0.913503265012942	0.218552102002932
567	0.162591790408919	0.969791537395492	0.248735367662658
568	0.205014072955694	0.957561519241682	0.24996312102029
569	0.136425511981207	0.981558612841652	0.248688603719885
570	0.180894984387022	0.972391880240466	0.231593315100785
571	0.505775735528751	0.717944791764256	0.141873041110684
572	0.0548382086054107	0.997091886143944	0.249958013263265
573	0.123070312398712	0.987022897556553	0.249589814453565
574	0.359192013764177	0.870448543801432	0.197087542901936
575	0.050355174011416	0.99691688367833	0.249262562047481
576	0.366737471131426	0.876698679518461	0.244609753417312
577	0.256486496053237	0.925510432274536	0.236716848005477
578	0.254350372917619	0.908062059892124	0.213609561885626
579	0.645032192809644	0.578332528872976	0.133922780164383
580	0.420150008679672	0.818870420562165	0.229906648580359
581	0.593554066638926	0.585888185416201	0.0717520584266488
582	0.552899541891921		0.0780449293238333
583	0.223400803374621	0.94391383538106	0.22192679559151
584	0.260405286068194	0.926762712473667	0.247745347787503
585	0.312796524473442	0.913343441749404	0.248595668096921
586	0.101778057034514	0.987916463416304	0.245220686778606
587	0.592433478138933	0.604830856914108	0.070247820499028
588	0.155150208164855	0.968752891533406	0.248846696402064
589	0.198195680246237	0.944084613752588	0.228840869968337
590	0.0976258841655578	0.991590690679475	0.244638917541752
591	0.420371766435275	0.82919667778348	0.24427624518491
592	0.301486410669773	0.91275635447018	0.19887209360207
593	0.376946721311475	0.851825148629027	0.235033538879213
594	0.386099224509877	0.851240658623828	0.198912010212066
595	0.297441636854996	0.902412708629665	0.237421218460215
596	0.270666626405371	0.924715678061606	0.217851994743973
597	0.214790095587073	0.934622148606545	0.228413871993374
598	0.561485606149921	0.640782394821139	0.219375714171429
599	0.236798212561065	0.941547563926214	0.242861723938982
600	0.203316104718611	0.959030449399812	0.249908894324255
601	0.198578288559124	0.955581401163209	0.22848345158614
602	0.392383169647997	0.8407180039846	0.239269089602938
603	0.11086790355083	0.987326339683559	0.248512681363244
604	0.564652459219427	0.678540361608652	0.146112136220686
605	0.256692134762019	0.929503511424108	0.23226868161809
606	0.486032392296898	0.765943166435071	0.211184141027051
607	0.358712763325484	0.83529255796185	0.186448959358364
608	0.182647865391902	0.961642853007329	0.24271000893337
609	0.452489613861407	0.774379402260242	0.134829896508
610	0.595968390844694	0.675231696853619	0.176514047667344
611	0.447936776240677	0.794223470797843	0.158249656079099
612	0.129109217848341	0.983783613122695	0.249301402353272
613	0.266117035436338	0.905828329032108	0.249284882907953
614	0.539864321678913	0.692279356127833	0.0860574142252187
615	0.428643443598564	0.815795114435306	0.199864734780182
616	0.240255325577882	0.926327012570965	0.247788473770782
617	0.114799717375944	0.982806635808796	0.249149107390132
618	0.186853080531878	0.960484208651974	0.242443235655602
619	0.659259088094599	0.609321807045313	0.146211470628621
620	0.255591024622347	0.904525701390919	0.21325369082453
621	0.361174010642525	0.837529813491146	0.178717427477424
622	0.42587251450683	0.800158079040522	0.147980838280542
623	0.287466048255158	0.923997591945913	0.245377244194134
624	0.28196530222829	0.916898198129566	0.241258728619829
625	0.125585211641489	0.982273778800105	0.247468286563834
626	0.126815055319039	0.980066845401041	0.244833694153898
627	0.165219263618747	0.972426652810956	0.246912694108603
628	0.696382771497464	0.547991835408276	0.126177867063548
629	0.845041605973848	0.349717550954354	0.0713941008816495
630	0.47768284271188	0.786152373559708	0.187052804140769
631	0.275502906127547	0.906035496426792	0.249811353830188
632	0.344634130935359	0.836879472955445	0.192583918137729
633	0.524013472345064	0.742448529358261	0.095543057950489
634	0.357578670434432	0.870132461315939	0.23763966135883
635	0.251535949344077	0.928631266734913	0.21441043723051
636	0.376487096432489	0.867131648819131	0.170269824748657
637	0.74921310141173	0.49236943563982	0.0897474036179182
638	0.401920227840505	0.798450431243642	0.241743282621811
639	0.752982456140351	0.464967281854822	0.0768171382834707
640	0.424807377540022	0.805368176893124	0.229301035945124
641	0.734272890067211	0.514571338564297	0.121721778232129
642	0.344000489319082	0.864279249778527	0.241097953280795
643	0.534580232324045	0.740767932361237	0.171428798981835
644	0.123327511135997	0.980452678742933	0.249553206036339
645	0.112991491979238	0.986826188125995	0.249035395847438
646	0.500385556629623	0.740012623219579	0.249739992628805
647	0.193974907970851	0.961599991474359	0.228835225981206
648	0.225157780770551	0.95509081963502	0.221483485239145
649	0.136824490599468	0.978333706835751	0.239469470559361
650	0.433211705629032	0.820478536196418	0.144434285184617
651	0.338782015379963	0.887676225948811	0.21349147573606
652	0.622504566242423	0.573000798602821	0.0772641989464307
653	0.106784498827599	0.982227836557623	0.244294889809429
654	0.553380466631116	0.702359993184278	0.185056475502772
655	0.429599495565505	0.793317656436424	0.231339213643695
656	0.486944885679904	0.771965279055113	0.17262685372988
657	0.203988609904814	0.964982648515705	0.249521118417637
658	0.198662605821105	0.961072949888684	0.227799907589707
659	0.169125815910062	0.96201442002636	0.239986734763015
660	0.174217594884592	0.967588200154672	0.249964649696593
661	0.265914509466049	0.927671252577539	0.236339790703194
662	0.443547216450378	0.715856708676388	0.139707185938424
663	0.256193838682666	0.917865136346713	0.228189964803832
664	0.365274384766331	0.853919322101515	0.185655588541482
665	0.643633674737654	0.600033262868371	0.111605078748048
666	0.275818406402443	0.919032062305237	0.20720736626291
667	0.35043634360059	0.863022038917447	0.225845887613461
668	0.421638347969963	0.797445411201722	0.183393442655869
669	0.200985052195091	0.944998704680449	0.245495478171903
670	0.3413606808778	0.88179001904554	0.184453498122238
671	0.115911461202627	0.987250397487638	0.248962376109276
672	0.104187445799883	0.98671057095333	0.245946183422091
673	0.415917537930236	0.828046226405246	0.206861684890099
674	0.534463523476911	0.695338307214889	0.089321167415863
675	0.237017785252	0.945166530844755	0.246793458186063
676	0.532967641604843	0.729287787765054	0.20491385848765
677	0.255306553252479	0.945644890339748	0.213335442174816
678	0.277477844241199	0.896796361903753	0.224609695620489
679	0.364090872308012	0.876573048955534	0.214750424010233
680	0.255089513614725	0.911773301031866	0.249965710769349
681	0.307388113616487	0.905358334624977	0.24100814852383
682	0.111019155973093	0.988570250674116	0.249724375442257
683	0.502042463059156	0.755138943272384	0.149999373965576
684	0.287522434468489	0.921459003975949	0.249955231835666
685	0.360551202518385	0.848152280279582	0.222466338521494
686	0.215972401662791	0.960013973357173	0.249032632740477
687	0.212644213819402	0.943308933761187	0.224565121560135
688	0.417350106707377	0.840291425092077	0.20758103432614
689	0.294217326837534	0.855244599013837	0.211194087843681
690	0.563854437238228	0.679217148010851	0.115041110524104
691	0.174679920317927	0.959740860007242	0.232836395558719
692	0.488698875724561	0.771527440861006	0.213014227069519
693	0.407458416203874	0.830470820869769	0.180458854856969
694	0.547134939295993	0.731258588464743	0.177813705700456
695	0.919730433569061	0.207858144561557	0.0431435013758505
696	0.624115846099415		0.0308946684892813
697	0.413031028738026	0.830472780192772	0.205275831736144
698	0.608145869203195	0.580684593357308	0.224975736613489
699	0.171218176951084	0.963631110722764	0.239651462129945
700	0.334364067810489	0.887419995214506	0.246855358751214
701	0.200237430507573	0.944701516466877	0.246437998927216
702	0.262706636556089	0.922094262896	0.21117918799903
703	0.151560704228106	0.973180799660925	0.247795915066283
704	0.235976236404904	0.943320936631606	0.244435365913085
705	0.238427059138049	0.900359879347836	0.218023302327315
706	0.516751065521302	0.716801457138852	0.130448675735333
707	0.483304875735155		0.184979112057925
708	0.171546858263831	0.962279842314	0.239545687524158
709	0.378948200869909	0.838863819538304	0.208409163454813
710	0.53181110582453	0.730620624376561	0.146271021236187
711	0.600678231414388	0.563011865776293	0.20589406038344
712	0.763063855220887	0.466849952239905	0.117931209637857
713	0.509143791738247	0.719864909334027	0.1041845871256
714	0.290267328567824	0.926270998944718	0.24999339910039
715	0.257263612640621	0.933904962261815	0.237774031762232
716	0.538885169674041	0.702424380086189	0.124318595566822
717	0.265359083766065	0.922354696139975	0.24929461996041
718	0.238820256388208	0.937093649131704	0.217917747890502
719	0.148190718597524	0.975711874398488	0.245635239886048
720	0.691903657633357	0.553889598908728	0.0910129168757206
721	0.226265453697224	0.949302616740824	0.245006485961839
722	0.375662461107122	0.840612529631199	0.226018216656432
723	0.597711396016014	0.660919936924535	0.138208906402147
724	0.622229026426602	0.594731414260856	0.0322174592531142
725	0.364107204027225	0.879139147563942	0.247754695904096
726	0.123457379261345	0.986421817991011	0.24142652997208
727	0.436348271382264	0.814232170174832	0.193283054264554
728	0.177977240965966	0.958770174723283	0.237460262200551
729	0.370308814821506	0.876976088134856	0.249345491900134
730	0.459910134797803	0.731262907253688	0.236871851483882
731	0.285159014025803	0.863540038853249	0.207091062278524
732	0.13700974303773	0.976362780493819	0.249550673742906
733	0.225575254620898	0.944370890706381	0.245657856183428
734	0.607572334196206	0.591563162002275	0.0423564205296475
735	0.100780588733189	0.986970222120315	0.249277541639606
736	0.23918553083524	0.935546033700923	0.239445455798802
737	0.371739714468422	0.780389539354654	0.178038571127606
738	0.259995094432181	0.922910397853977	0.21197643486505
739	0.4660335459485	0.780999345944073	0.248899572587539
740	0.327528499099558	0.900859067205718	0.247949200785923
741	0.268249917708751	0.918642316531857	0.232701377060511
742	0.190277090619986	0.967401193192857	0.229634478691671
743	0.179529609830852	0.961685078509678	0.238540276781778
744	0.516353372123108	0.70881077352428	0.217334064445871
745	0.440971927479457	0.815424856158662	0.208599133367868
746	0.22915462584116	0.908629462319924	0.24996068001607
747	0.187928694908638	0.964156269135325	0.23013407816684
748	0.224766449492824	0.938232978115978	0.236301553454231
749	0.151746737113158	0.970353738452229	0.242135187379327
750	0.333416236949589	0.88759260324499	0.243573124337106
751	0.481111508562125	0.772454026449626	0.199512375048276
752	0.103965263573402	0.989858376150874	0.243920063483189
753	0.215904578637099	0.954487060861485	0.223779182269489
754	0.483712204906918	0.736699246188125	0.228408318069252
755	0.193650186929229	0.954402233101338	0.22893814228648
756	0.335855014991151	0.877297854629384	0.216350955579934
757	0.122050100092304	0.98162609203046	0.243939780281225
758	0.243173005782233	0.919000446749177	0.249383098657815
759	0.128329049974434	0.976890939933861	0.241685498941093
760	0.326160433498695	0.899933038832588	0.244905091296016
761	0.537260307660447	0.68951608897564	0.0876351410195883
762	0.702730759564215	0.538928877164863	0.149667656675438
763	0.50638935015391	0.725603860115832	0.215362094948638
764	0.480482076064451	0.778681257616126	0.24806982316869
765	0.194829510136527	0.956435172005866	0.239553184286367
766	0.102101006415519	0.986492282437612	0.249199383089915
767	0.314454777295806	0.887400434249488	0.195042590019306
768	0.302671871971648	0.916401962412683	0.247217763919117
769	0.257122572537769	0.941975702224195	0.248015259330969
770	0.113605186828186	0.988986264721014	0.249662333509678
771	0.447478717532739	0.794695383855035	0.231392723972683
772	0.315806566681042	0.829855118463821	0.235865486956127
773	0.454311882637983	0.777499471466523	0.20737076281204
774	0.151797109080196	0.975683574986924	0.237038671192129
775	0.167743025707715	0.971543857984486	0.24439457231193
776	0.433242466487301	0.774717016269351	0.144419292943001
777	0.122954007817332	0.982206866550055	0.245220141221514
778	0.23327496396585	0.935977465785402	0.246936039901448
779	0.457099542226071	0.706549295132687	0.132471254779403
780	0.385928796967894	0.862261519110738	0.245976867622641
781	0.186489030814441	0.966092858572056	0.24641585984259
782	0.224161206014124	0.956779210781541	0.248989542714899
783	0.282757277480636	0.891791732601797	0.236049278216046
784	0.286299363693113	0.903559738928637	0.214960244262882
785	0.325898706045182	0.896701552146132	0.214863530082383
786	0.331588371432649	0.885888872606565	0.212159166486012
787	0.459411530527306	0.771959702994928	0.131279338160439
788	0.399336743180306	0.810554991019539	0.199331483916134
789	0.614798899662067	0.621276275584913	0.176374242491929
790	0.629101800928781	0.592959479872866	0.114149694808721
791	0.408719346049046	0.780195919657142	0.249744500668838
792	0.209643418063733	0.952495862099213	0.243749335227435
793	0.483959666908284	0.77288635700439	0.16158133730286
794	0.152356114749856	0.970663367648238	0.246447118967103
795	0.325865568132077	0.881180999981276	0.241347485948435
796	0.563598467896636	0.710769572877375	0.185613124719448
797	0.331432928101523	0.886406820942828	0.236350532366275
798	0.360224482637671	0.867499856250608	0.248261452242016
799	0.163772764461033	0.965592507066543	0.249222129715719
800	0.361563692144289	0.856080024288414	0.238975318921662
801	0.239816126485788	0.948415524311816	0.247338870658604
802	0.457163586575191	0.757204958074181	0.132438318499211
803	0.180754500936595	0.956480903794984	0.237454859473707
804	0.134230390184256	0.984288872238006	0.239864988822427
805	0.275926559470863	0.922593057927076	0.249520238500819
806	0.0892581910299257	0.988683837058395	0.246579439737807
807	0.411807160130772	0.827113896993834	0.248851652113941
808	0.315039287495057	0.890534172108692	0.194172014125717
809	0.481771964374343	0.751144920185777	0.133835260442494
810	0.175755401419118	0.95757437389196	0.243040743519495
811	0.821694013936847	0.386908455278139	0.0759913901026911
812	0.270612050946107	0.934607455155121	0.208807628809042
813	0.580408690040869	0.682894901440396	0.180316038198136
814	0.377708866298239	0.865914016155158	0.169751506929831
815	0.503243134896773	0.710961140253345	0.188982385143889
816	0.596496377834227	0.572255735419252	0.0498580400672389
817	0.120635552294612	0.985117872843137	0.241813973231448
818	0.532916914534999	0.681703565581898	0.103780582739973
819	0.246306920020634	0.942816834791387	0.215874756896847
820	0.490277395239032	0.706164787147559	0.202876072022448
821	0.580042222336646	0.622164876812619	0.0775276763195599
822	0.509197984031033	0.759246969180626	0.248158758640627
823	0.740522004732078	0.408272155712439	0.142853058002194
824	0.480587428479061	0.713399687187764	0.120082594518184
825	0.794253766801173	0.425486360212311	0.0907163051185279
826	0.261390749527978	0.892471509005297	0.249830396339088
827	0.732081669470537	0.520822262348308	0.114041898547391
828	0.0866119865358557	0.989052432994152	0.246157447643929
829	0.168679993114945	0.971459834799336	0.233995221206542
830	0.0973408668423761	0.988752522158125	0.249998941996761
831	0.0599840657962775	0.995598844093192	0.248177609766997
832	0.318161396996546	0.818168102822536	0.196368955900996
833	0.110828606819219	0.989208127836939	0.243090823699662
834	0.264446242478103	0.918349358824351	0.213346424910966
835	0.453624454148472	0.779795061499891	0.229267353576188
836	0.510927819904261	0.690350188680696	0.103160929101932
837	0.187439028826344	0.955182688629578	0.248836228519108
838	0.22114421062221	0.944593984175291	0.245760242670437
839	0.306198320620473	0.888946717137126	0.243149071605099
840	0.162739391392196	0.971622180962179	0.241138650160858
841	0.503805603223276	0.75080800674604	0.179373676672656
842	0.254003847853781	0.904216269908581	0.241785739799637
843	0.58506327577721	0.593142615176174	0.0574567918769727
844	0.385178365767674	0.799875394307093	0.166546164931306
845	0.238457762012432	0.952300371886682	0.249692870260966
846	0.177966865208469	0.958806224170325	0.232184384624428
847	0.430101248749666	0.810179135500615	0.221649007171205
848	0.0648302370275465	0.996455161069645	0.249914794553489
849	0.34012632414861	0.894353108496607	0.248048728491003
850	0.188242262155545	0.959977240971898	0.242879671157389
851	0.225607171076833	0.950446710140483	0.245019630961709
852	0.182966780246496	0.970132812214862	0.231169275996005
853	0.327459720667942	0.899557823202926	0.220974942762476
854	0.299489618467561	0.903986924353107	0.212215889025571
855	0.416731106096233	0.817455516881709	0.1906106015151
856	0.221872647571151	0.955261798275167	0.247414459022797
857	0.438211107356089	0.797039804161458	0.212821917233806
858	0.190707369605339	0.962438441077011	0.229542268287745
859	0.493826921823906	0.777879190643432	0.184985916148881
860	0.26455981234674	0.915231410572324	0.238301790183446
861	0.286676930585269	0.91537702531268	0.203771689826992
862	0.615666022107511	0.656422117040887	0.162947411668174
863	0.123248571153765	0.984365893174171	0.241455506711062
864	0.949548720173392	0.141652924932603	0.0174084351093177
865	0.200229399195356	0.961219395110934	0.247641262318514
866	0.46052994746084	0.759670884968065	0.219142475951712
867	0.123753502851191	0.985590976891534	0.241385352174283
868	0.426590580614209	0.798851828445569	0.222163527520666
869	0.401183857494537	0.841347158342594	0.213463220832387
870	0.19513414093884	0.963559955752982	0.228581500210035
871	0.304472387577197	0.86863999590193	0.222968668127781
872	0.446880109023509	0.765931554008317	0.137667719589514
873	0.541717341702888	0.709887576204613	0.14042826245903
874	0.40042616290395	0.763045346920313	0.247187834873191
875	0.870080442699008	0.267959926320109	0.0173828747777626
876	0.216275681622216	0.93850090204965	0.235583297273381
877	0.472442059952237	0.76076650142404	0.214173512916796
878	0.510717737163195	0.710548898913058	0.2054003668197
879	0.505453838678329	0.751603752373076	0.106290484543005
880	0.418092576181062	0.803227420853738	0.160348696976021
881	0.32198309499826	0.908584373405995	0.19168387367613
882	0.316792373362543	0.906461322069269	0.249973391334362
883	0.0869194881623013	0.993229986864193	0.245750313949902
884	0.474062639360571	0.780442354893865	0.204583683563357
885	0.217478254292414	0.951040706965803	0.249873635261352
886	0.214105439690034	0.934930090107135	0.226551702581567
887	0.366232406161154	0.869611323982399	0.174554026381044
888	0.297993906572897	0.90277298589125	0.236720895424466
889	0.148032153229444	0.971882763625434	0.239772279824733
890	0.190180067610109	0.967416015091673	0.249999994722419
891	0.184331249633888	0.953102620382168	0.235870213820153
892	0.444214616236589	0.700012910229693	0.243888592810614
893	0.0283942583159422	0.999089470633618	0.24964299414155
894	0.39238436973975	0.856452283306059	0.201958742860578
895	0.375453736745774	0.815091212615842	0.176437186710628
896	0.436606813503254	0.803871592162012	0.142773150851426
897	0.387781404832081	0.836654276145323	0.237308695414724
898	0.626100128990923	0.629826640802352	0.164349950438502
899	0.400892013353969	0.826580727968338	0.219043584887033
900	0.514567006085986	0.751428950916573	0.179611661084075
901	0.396502637563782	0.808044539757741	0.202505115901148
902	0.356681625182336	0.890210815090623	0.178437747769725
903	0.393804728956892	0.839344067238941	0.249278079074811
904	0.311202365124511	0.906096587758007	0.218355422792279
905	0.366147837033377	0.858865744570876	0.231016873311757
906	0.316577400546866	0.89740773475288	0.193625546572931
907	0.16108144950585	0.967450151862024	0.247761440677677
908	0.625770898474614	0.581550672275969	0.0726451916627118
909	0.209202936456254	0.943063380033144	0.24971765467744
910	0.386613043806491	0.858525018762212	0.215284859850535
911	0.478427789621344	0.759201715024379	0.223305367242409
912	0.222761038338081	0.948157664029772	0.245569081361253
913	0.334161001796753	0.88298669250972	0.187189238993982
914	0.174306849539516	0.96898989651283	0.240337272753292
915	0.191218386705463	0.949943439975951	0.22943248482949
916	0.150076340085435	0.963312340801349	0.238119270358115
917	0.197266462073647	0.956773850370803	0.249995115158694
918	0.128699743178026	0.981871196961979	0.242664325164181
919	0.316452654989367	0.888328256412556	0.232254097735417
920	0.700390278896197	0.549927812208616	0.147985660267208
921	0.189453079276583	0.963932792348529	0.242533545523498
922	0.122752398514404	0.979677997826222	0.244314552126868
923	0.422185792349727	0.842937971036221	0.149739525665144
924	0.330677369685599	0.81307228779464	0.18849201841252
925	0.262641241301544	0.928210662933567	0.247512611779443
926	0.363875975459592	0.854433107435258	0.246062147089066
927	0.517125830933362	0.744591514577224	0.177133545018067
928	0.199129070556743	0.960380385060742	0.245856035094173
929	0.586128976796247	0.668390463835039	0.122629726583303
930	0.395703808495588	0.850917170286412	0.22280650311098
931	0.522356751495624	0.751646570800307	0.170383892291587
932	0.514669499864315	0.717649569061295	0.129959547755256
933	0.697904427487789	0.561430621221071	0.143633020175086
934	0.154969952792352	0.974130806035427	0.244100567447715
935	0.58851722124927	0.660377953581224	0.0551767076648335
936	0.329131447587354	0.869375767109691	0.238134833877967
937	0.332751916857444	0.902844523862258	0.18771784102808
938	0.233590193535261	0.930757310197021	0.2199656053241
939	0.208070949161937	0.958670579843483	0.249214914565103
940	0.877537859262775	0.283240903801376	0.0734445476177208
941	0.142482573934308	0.971399417348849	0.238580527820344
942	0.272571750317332	0.925482270991037	0.239565095268383
943	0.146424616750364	0.981340666231209	0.237939905280349
944	0.297317938688728	0.846249015171728	0.249631634703606
945	0.471070988920804	0.791799121344609	0.211869304987953
946	0.420017734617802	0.83792719255057	0.24552508490781
947	0.415764994826869	0.827547633751367	0.152765951355595
948	0.738768420412997	0.493374302018639	0.113566254176126
949	0.456099579778429	0.799831298263308	0.132984909995842
950	0.225085934891682	0.930483524059596	0.239935568815699
951	0.411388355726168	0.81245958249157	0.235599540552807
952	0.425923252531568	0.802179497501562	0.147956527911023
953	0.391580226599343	0.845747687605875	0.188241868985959
954	0.296330701346958	0.923128214570978	0.200605814934562
955	0.251936057908519	0.902150659154965	0.220613730920071
956	0.646311503885643	0.585790909982917	0.143823064983663
957	0.268247190277872	0.928535374284454	0.243986373204239
958	0.140915052148623	0.977027568779574	0.248434897161411
959	0.620860400942205	0.621526886018734	0.176992315389653
960	0.532070135630355	0.671175205901139	0.14250039165434
961	0.282467078565765	0.931163553993621	0.24952975119489
962	0.470384021461017	0.798771627255475	0.249686640687676
963	0.47062366905071	0.719075413915541	0.176680609571238
964	0.256307415522449	0.93205000453755	0.213047411170865
965	0.355640583317804	0.846697993353579	0.244628409003996
966	0.332455107829033	0.887474950222234	0.233180612311805
967	0.360356584797243	0.855662589975606	0.183882809969921
968	0.22385044252381	0.934018190140607	0.221813675902316
969	0.232630955403233	0.923638143714139	0.219559096705851
970	0.412353795215073	0.836747184748307	0.195157850212076
971	0.628949178109541	0.589368318274628	0.0274878988873747
972	0.326918892573348	0.898447345943025	0.215671696232342
973	0.229144919278253	0.938611356023263	0.237816368809993
974	0.372262324260707	0.856850653900569	0.236057507511376
975	0.384493774940354	0.781507838202279	0.166842552080566
976	0.58524611305142	0.685145573485712	0.184402584801135
977	0.396488080863835	0.81177252925781	0.213043263515314
978	0.408496121532242	0.826672794882961	0.231923939520184
979	0.186280689347702	0.971300337199743	0.249921314069788
980	0.321708450656444	0.815634069395604	0.240096114238642
981	0.247677165720909	0.940888092324408	0.232586224795918
982	0.157457751177267	0.977352723091886	0.249508482802532
983	0.368444848857787	0.856698765701917	0.225235885990978
984	0.359541653439823	0.877811496636888	0.209480660986459
985	0.177509382463323	0.948139877832594	0.233596604293846
986	0.665543287476524	0.582059855974952	0.171305846148999
987	0.706081704392072	0.546068684548126	0.111689551444238
988	0.399342658238822	0.823041762839586	0.160295560737297
989	0.399822242944356	0.846018907031981	0.212099541249955
990	0.259469270315365	0.920169702181465	0.21894015232356
991	0.622600158039212	0.564303765016614	0.0560871741536062
992	0.449227869519587	0.820215557116809	0.136484305701377
993	0.299409264559009	0.920972016059714	0.199574176916632
994	0.380802552899599	0.830662200358663	0.215668901736072
995	0.544716958582868	0.675017114547676	0.119408753598431
996	0.436967202280221	0.779205543698852	0.152952580381706
997	0.244191709499634	0.932300526410994	0.24576871882724
998	0.0547055500738216	0.996557418311352	0.249686917114645
999	0.552048854539702	0.670760332628721	0.078573659988289
1000	0.358182480997231	0.884176947336473	0.246200009962871
1001	0.381439704958189	0.858454550449347	0.20866819590358
1002	0.135059561860477	0.979032326165384	0.241651749248581
1003	0.489535495179667	0.748597901814388	0.115199686914549
1004	0.567474486565879	0.663562690359129	0.164570105918321
1005	0.0886105938487635	0.990814769799018	0.248594376271783
1006	0.595026356276325	0.656653490074494	0.11356675575228
1007	0.549332597060838	0.71430020867511	0.14207956074974
1008	0.0935397727985775	0.991611731662683	0.245078299883945
1009	0.209980215431963	0.932989378760778	0.249748847064686
1010	0.256655797068911	0.919534310687428	0.248880124317071
1011	0.239848608597708	0.936782648251165	0.22068749798899
1012	0.824012341683388	0.359734391827511	0.0555794547483678
1013	0.567183598832507	0.665320915515722	0.127056514625069
1014	0.884660273809081	0.272341787405949	0.0401932659780471
1015	0.442157042950048	0.802206482085751	0.140029646520439
1016	0.539827404234184		0.239809118182612
1017	0.538832648968031	0.731944468034816	0.193760910091309
1018	0.652693675040044	0.557499626860239	0.154268701944615
1019	0.171178569490341	0.96139644660965	0.233517567257822
1020	0.489508742508453	0.779511964780169	0.185388979144686
1021	0.137004597642103	0.978672822944403	0.249037018466065
1022	0.0898492090681196	0.989884042421219	0.24741353774588
1023	0.383200455107313	0.834977274493701	0.238695237019646
1024	0.159085954326558	0.972758578703159	0.235764058264005
1025	0.45048116996287	0.805727360034365	0.205224965393908
1026	0.318763328125306	0.900767716862792	0.192844341611394
1027	0.166723402451235	0.958926048789274	0.239111425966824
1028	0.527998302720555	0.739967050277949	0.183363589880679
1029	0.272812509092602	0.912260469926292	0.245668406491172
1030	0.141997448121322	0.974557227779341	0.244277769144202
1031	0.19959896110182	0.935742826608902	0.23118557763656
1032	0.304551941080093	0.891625564329523	0.197827064791195
1033	0.367975030395413	0.879391933962175	0.248540742531386
1034	0.159898386870646	0.974458845911837	0.247250069233015
1035	0.167341752045112	0.965767837516512	0.24353708703063
1036	0.457389788733336	0.789391913615921	0.164867843378716
1037	0.16605869171244	0.967262265298201	0.244590251424925
1038	0.718131140532984	0.506481350871018	0.0767750441542049
1039	0.319467723094113	0.846214157543648	0.229887721171485
1040	0.252130298203496	0.936791611480565	0.238408457900916
1041	0.367440052854533	0.868541607415338	0.222150277987762
1042	0.620665161201404	0.649481506798665	0.154270003070513
1043	0.538517924510104	0.723747780987096	0.149425217346873
1044	0.500766600324922	0.727057922012247	0.131704052021707
1045	0.379162149263805	0.865751025787165	0.243929797311573
1046	0.259558461758217	0.942552269392214	0.212104040272961
1047	0.20220938307667	0.960058800979318	0.24999617989327
1048	0.213411499140709	0.934872534826787	0.235376767139119
1049	0.388583682447743	0.842972332762588	0.247820461126074
1050	0.29956125566069	0.866702456014537	0.248770680224124
1051	0.665299495552854	0.52514867851997	0.0525204249131096
1052	0.358840186822597	0.840012596560023	0.249779565471981
1053	0.316614588945157	0.860603502807732	0.195891505672867
1054	0.326038632950224	0.895650610364528	0.222723779616359
1055	0.375506388282954	0.865817866423941	0.201070210748312
1056	0.539242843951985	0.676530452458576	0.11411833747911
1057	0.40417506329768	0.828408099609522	0.230242007546062
1058	0.486197140016823	0.76889737755974	0.241619479391856
1059	0.143015925530203	0.979366177980443	0.244328689124
1060	0.355432885292802	0.882237003115881	0.216220816388997
1061	0.155761991499696	0.971971748655736	0.249553936367165
1062	0.258418072132405	0.934922289651567	0.232143982618535
1063	0.634652558754705	0.615098064345547	0.140426584482281
1064	0.411600829781894	0.819423484728367	0.168183145800679
1065	0.644801097231033	0.560252349352166	0.0161302440679314
1066	0.0654489192992284	0.994502044977675	0.247590496916441
1067	0.237652177938249	0.944143444770563	0.243829647699527
1068	0.455396002304658	0.815060453039538	0.249863252148958
1069	0.293923611111111	0.860314763162623	0.201405012342665
1070	0.372030201606505	0.827095453779152	0.172146360114601
1071	0.554631915747503	0.723982957960797	0.169369924338705
1072	0.163573733110157	0.958218857649926	0.249804964678642
1073	0.0582102200428699	0.995748954315112	0.248721134447313
1074	0.238332382943674	0.951929154323937	0.218048692322719
1075	0.834608440739279	0.363264682036342	0.0780688763071059
1076	0.452700142172983	0.787468359801672	0.134722701968066
1077	0.407712876857928	0.846251169637963	0.24999338097588
1078	0.306033434603676	0.898161503725797	0.240268919289846
1079	0.431833875900168	0.779761527004764	0.181251943726681
1080	0.301616736557	0.894724843990984	0.242837630953481
1081	0.231082631225031	0.939865131692111	0.240180441204954
1082	0.296901698010558	0.882451695678563	0.214364833651357
1083	0.61046051128642	0.613730947116309	0.114668280200804
1084	0.405826186806252	0.847890793129918	0.157359122182542
1085	0.380807323042882	0.860569914985093	0.241264004319854
1086	0.343751507817491	0.844774867075945	0.245790577846448
1087	0.307178520649406	0.904843308630307	0.249082637023953
1088	0.369359384878515	0.847497783234499	0.173260175201218
1089	0.441869065071252	0.770845558197212	0.176929378470794
1090	0.404085762697657	0.820161458331835	0.158152016716592
1091	0.249946644554771	0.947082388065036	0.249520265266733
1092	0.288672549577759	0.907670905108925	0.235420451466146
1093	0.858003311383172	0.313100633136347	0.036870996200449
1094	0.120500134001278	0.985653493466491	0.241832341209442
1095	0.325721451026103	0.902455815307785	0.190321864192066
1096	0.0731432568809699	0.994323147571584	0.249877016482833
1097	0.555976298746038	0.717814343460371	0.155357925449295
1098	0.177461651758451	0.965480987925453	0.249068497234507
1099	0.102089042905785	0.98935673605783	0.248725009757949
1100	0.454862008038768	0.812945057867819	0.133619061424154
1101	0.3229304490234	0.882281563829724	0.230302884281748
1102	0.184427805736263	0.94550355946185	0.23086734126511
1103	0.543904972885365	0.706639093518178	0.243923620313753
1104	0.729975874964573	0.484973463263042	0.143084792674375
1105	0.174144351509769	0.954650643281795	0.233412299754268
1106	0.488719093969315	0.770424753541697	0.249994596531705
1107	0.298848052226641	0.92111734261385	0.199763035945193
1108	0.326954468099885	0.886830777509259	0.189869186381606
1109	0.309259209348151	0.880869431666249	0.224097074254327
1110	0.184481036800096	0.962353216655426	0.246939250866566
1111	0.337743135434347	0.902579588720133	0.249998157896104
1112	0.787174211248285	0.431553726604533	0.108017573302469
1113	0.796463311423213	0.389507520457976	0.0796499536360551
1114	0.348612258887999	0.876621687317103	0.197776481439958
1115	0.90175858569601	0.245623411796744	0.0367801111225116
1116	0.321823853926527	0.818692044943629	0.234591445746929
1117	0.327312367953884	0.888981107605418	0.237380571639078
1118	0.263692147685907	0.922279704284346	0.246765567098503
1119	0.26622303225533	0.915662708225139	0.216330065131372
1120	0.432602611940298	0.81402498164551	0.214331754761542
1121	0.376313082331468	0.854400990445709	0.246917314461842
1122	0.266548116232046	0.919186936589701	0.24240028292793
1123	0.301422536577622	0.887011447019631	0.249913184523674
1124	0.158058570115748	0.965009000730006	0.237887235085566
1125	0.433765330598726	0.787421187777482	0.228781278882781
1126	0.402684563758389		0.158787892437278
1127	0.495871265701885	0.739879175149202	0.145012342210184
1128	0.177127565811349	0.958911867456042	0.242743898654532
1129	0.706398984049282	0.437018893275782	0.169532846140332
1130	0.195127801472798	0.953669811876668	0.235418673961672
1131	0.729827578276207	0.501041806767503	0.0772998369775314
1132	0.223191645011736	0.953169732252356	0.246151494203543
1133	0.173599556295064	0.962854140170614	0.24559521525065
1134	0.352605293210607	0.874561425135068	0.206488336999109
1135	0.485700472312098	0.736967506889636	0.238492213809337
1136	0.244653353411111	0.910078902275509	0.239812518661591
1137	0.29105445092087	0.912903433937439	0.202349109962022
1138	0.650183141055989	0.59806731013224	0.174726452033843
1139	0.187530108812615	0.969022013403024	0.230218257787409
1140	0.60122872342373	0.632368850296602	0.137980263414203
1141	0.266407989594127	0.917658426885702	0.249986363507437
1142	0.400390586471505	0.793214862727706	0.161266692808176
1143	0.452077453200566	0.783972382788254	0.149883827830924
1144	0.124493156487438	0.980251807872534	0.24900252190201
1145	0.0973280016852076	0.988997862861816	0.24467158379948
1146	0.197645803115396	0.95901150143896	0.233609724253223
1147	0.544973645352128	0.710834622305987	0.140544791715646
1148	0.371790843986885	0.842877948766162	0.239377489381645
1149	0.228541243782866	0.941091802898467	0.224666642946113
1150	0.456312295268625	0.759918241413419	0.193584700948259
1151	0.467214528572723	0.804003792135002	0.127212203663444
1152	0.347176094064061	0.879655514366059	0.228489513064238
1153	0.225629311737154	0.942161038209878	0.232125492707647
1154	0.556097465351969	0.68228681620196	0.112026045786576
1155	0.385631928354669	0.81757233580244	0.168203919679823
1156	0.352111324564135	0.874003563944206	0.180259908501451
1157	0.316291609808543	0.894854943615937	0.236756590173726
1158	0.626903413776043	0.616353815425493	0.157402222613659
1159	0.530967040045197	0.686588851505051	0.0914166263419235
1160	0.244627219605893	0.912492351293169	0.22928983055379
1161	0.591520599963533	0.643949602064528	0.200164669908982
1162	0.20467232397264	0.962869371592691	0.226436447387297
1163	0.711721726476206	0.540226373851803	0.123449341584858
1164	0.108704077285164	0.986269081690059	0.24850685005106
1165	0.713921741318571	0.501260910087279	0.0647227191638548
1166	0.816079888463202	0.358720995728297	0.0322302786107758
1167	0.384996800130105	0.852469905695325	0.227934003199556
1168	0.54800486993501	0.694415801321773	0.0810759976717256
1169	0.315801662145807	0.850121737963098	0.205280228637732
1170	0.330586270615322	0.873866447903076	0.227677072937193
1171	0.396624646228518	0.848951114943838	0.161512500627308
1172	0.502254644218883	0.761075082831432	0.108103903202817
1173	0.320287646697142	0.823644845034848	0.217636175637181
1174	0.280713334385603	0.923128621487545	0.205675013442691
1175	0.511334095011011	0.74861825256287	0.207355387251393
1176	0.386644553924199	0.860605547703612	0.20613140141918
1177	0.208992086082949	0.952639619549268	0.245046977298478
1178	0.419657823512121	0.831867943528063	0.187435589286697
1179	0.313134200371588	0.859359642008007	0.21137804187235
1180	0.258999920469438	0.929894334078379	0.243147315689438
1181	0.531733482427557	0.713041027143195	0.209757822349199
1182	0.356779142092881	0.887449839763069	0.247578969289079
1183	0.198927001417745	0.946981487572222	0.235340489272371
1184	0.416081870369938	0.822839639294821	0.219032128795082
1185	0.1583682452718	0.970339761822734	0.241263265318376
1186	0.38779734461346	0.867348523734217	0.2482202037923
1187	0.120618020215814	0.983252093672862	0.244324169821355
1188	0.791434185891782	0.401013239117448	0.12084095557079
1189	0.196909909555127	0.96144558930983	0.245810990054133
1190	0.21888536273036	0.951336452666981	0.243245852592897
1191	0.308541082755569	0.902600261588787	0.247961102509309
1192	0.402498863065176	0.808098413752145	0.249202359791805
1193	0.509949100488069	0.694039007960381	0.23738686739905
1194	0.481098494592045	0.754941949380457	0.234252807452753
1195	0.234276695669251	0.940940687566209	0.249049959328452
1196	0.240964534578677	0.935675731898324	0.223089798289694
1197	0.17699579160111	0.957712430684258	0.234934719633735
1198	0.379549461345822	0.771981535790027	0.188272475494973
1199	0.598870908273985	0.653507259231862	0.1219059980557
1200	0.301430035390135	0.903526842769728	0.238959768791632
1201	0.222109602353175	0.949474415753677	0.243932787521667
1202	0.370313656432637	0.837850740187776	0.219962557212378
1203	0.202257600016111	0.955079911729026	0.226989173070094
1204	0.309600280884976	0.835050261061895	0.236889862510451
1205	0.085671468847459	0.990299381382063	0.249993636500739
1206	0.278419059729897	0.915056497714465	0.239611396026497
1207	0.827103750411507	0.342537054998516	0.109951309491325
1208	0.531717347160317	0.698978092565602	0.090968122784947
1209	0.434446698694584	0.800361519577704	0.164151962433298
1210	0.257555135152101	0.927087290033292	0.21268676070069
1211	0.626669252059658	0.547004764646632	0.0502013394675513
1212	0.780248827850999	0.444980193785495	0.114980989928945
1213	0.202994401742519	0.948496316346824	0.238803084372916
1214	0.455907184104751	0.799894168237006	0.246366178635548
1215	0.495048444944061		0.131535579759595
1216	0.0647749828303182	0.994779049707923	0.249894658478417
1217	0.452282189817773	0.775891991324649	0.219878706641726
1218	0.333529395735676	0.887236121884924	0.249809849668827
1219	0.48344688229738	0.76869726752667	0.167224204611701
1220	0.0847113710076851	0.99350201524621	0.249843440741838
1221	0.398237653938484	0.860220978230014	0.160791308679384
1222	0.652415110735136	0.616704194047956	0.156113860219455
1223	0.149846345935536	0.969369492040695	0.248645434763644
1224	0.33398914579377	0.892016504246116	0.246341921729536
1225	0.394620543838062	0.782491852905091	0.162404477339286
1226	0.075964527385664	0.990726113379294	0.246754032200728
1227	0.381542157767371	0.825653615214718	0.187051331230421
1228	0.332760933356781	0.885421681359165	0.237600240206687
1229	0.16942788726309	0.961182292021717	0.23905500866924
1230	0.417076738324704	0.839497185897118	0.202492475904892
1231	0.571485667773082	0.677833193568262	0.0662898239855992
1232	0.28959557810207	0.90686903820577	0.235624339941778
1233	0.407120090826346	0.797026401264755	0.240096638250426
1234	0.290555914306504	0.863645242118407	0.216833096761982
1235	0.225320980856853	0.923931340908873	0.223505079284906
1236	0.909637874101855	0.231746573177751	0.0403172405360134
1237	0.533586276919788	0.68478338415134	0.0898481978591195
1238	0.464413233846672	0.739037915250414	0.130868118559554
1239	0.556477527418054	0.672511399701969	0.0758121783317623
1240	0.250101483397316	0.943530695201166	0.214815202001385
1241	0.082808661109963	0.99265895807149	0.249747672344622
1242	0.331644313055999	0.881653571240667	0.239731615984455
1243	0.539379418880511	0.686827510120558	0.0863517863995688
1244	0.453097950558504	0.803087038821424	0.172494096657792
1245	0.377505787154892	0.840912853260771	0.246653633268385
1246	0.391345130508505	0.839314651817912	0.231217993905417
1247	0.235019964477919	0.953265257020478	0.249659050972769
1248	0.890688067975602	0.253144609443642	0.0680132163200071
1249	0.300435581333549	0.906247182943237	0.227941996710333
1250	0.807765692645934	0.362474148318834	0.116622131932871
1251	0.351369549408818	0.893495274628496	0.249952274747593
1252	0.412175458642798	0.824625949592408	0.178050187572981
1253	0.599048659474714	0.6058001686839	0.0735992352852562
1254	0.278905961787593	0.867141441512371	0.218199838440002
1255	0.507106299403052	0.693132501349125	0.10534930062198
1256	0.332384680650746	0.904866516123644	0.187855238538645
1257	0.398376538107691	0.791630401813526	0.244704439803639
1258	0.193596473318273	0.958859742160015	0.234362030761124
1259	0.823981662766821	0.382028069101554	0.0657390544407974
1260	0.120598413954715	0.985499914919128	0.249607100752294
1261	0.269761658464207	0.937674802282928	0.209066114287736
1262	0.472348407801659	0.773223250220925	0.124498927176571
1263	0.295060683036974	0.862848308969929	0.231988132733852
1264	0.215327528955407	0.943355633708379	0.225236440797776
1265	0.17214100760495	0.970227566399471	0.239964869429289
1266	0.2281144794389	0.946503430192258	0.242938084036332
1267	0.859742609780828	0.291006072974529	0.0205947900401125
1268	0.189618793079195	0.960095776429253	0.229775151237544
1269	0.535100494333217	0.675947715525842	0.0889379467924449
1270	0.356667610864571	0.884575900518532	0.17844337114009
1271	0.586139663722335	0.66437848181906	0.124661758984592
1272	0.595646669808953	0.6490700978253	0.0504278376693464
1273	0.48459892802098	0.766777239713018	0.249976296746014
1274	0.209941646742962	0.954599270619344	0.243830218187734
1275	0.794504158582941	0.428634318334068	0.10588152038437
1276	0.649329818297196	0.618913669550002	0.161664534970397
1277	0.492866552134361	0.719734161062447	0.224500762836134
1278	0.530941810922742	0.658601341915172	0.0914316962954194
1279	0.735313891591328	0.513482293928966	0.10089586411605
1280	0.362595406536642	0.857041534460599	0.187700973953925
1281	0.411594253092513	0.840280131567229	0.219960892707149
1282	0.529111068384285	0.733457919996538	0.248748138321499
1283	0.331942358720835	0.878654702571862	0.239936641623693
1284	0.157239428556997	0.97950272766485	0.236092616185226
1285	0.157257880121904	0.966647665520629	0.236089352016006
1286	0.580899205569629	0.696722776976156	0.158079089476364
1287	0.302863815527509	0.905255246670064	0.249180496574687
1288	0.154904701282286	0.97195796705172	0.236502550105363
1289	0.548433284662085	0.70792973896138	0.202945976882852
1290	0.364740759836303	0.844559969828403	0.239368190322093
1291	0.698902688214845	0.521237863045416	0.088021146142863
1292	0.590191188694929	0.66345542011273	0.141490394849331
1293	0.378406412069778	0.854319452268056	0.194050366413675
1294	0.39640867307011	0.852959371751523	0.161608842202072
1295	0.428431902770076	0.805020059770837	0.226541575446858
1296	0.441216197146186	0.790005064752011	0.248941945487085
1297	0.0920500588451967	0.987495032196878	0.246271706614789
1298	0.248543868156402	0.928659922155764	0.219625986104532
1299	0.708016476995043	0.540931145153416	0.0938781861313626
1300	0.380883967317228	0.849312315441295	0.231687198064675
1301	0.274201062335578	0.927175817416787	0.227826315266563
1302	0.304756478103285	0.89403173360815	0.208515627240933
1303	0.11104610864879	0.984147415167655	0.243063678486603
1304	0.326992458182591	0.897984135014459	0.221377781672204
1305	0.900730910462349	0.210384003657114	0.00694662503641403
1306	0.402151544410959	0.813419394555272	0.159209143026635
1307	0.109499073205337	0.984595418768646	0.244712771000253
1308	0.260844530813139	0.943102695718053	0.211727573543991
1309	0.22500884312055	0.95771597639949	0.249957535123633
1310	0.48784951347169	0.776816277108742	0.208339688561584
1311	0.325549387530394	0.910180446727045	0.249992485806564
1312	0.199500106806253	0.959235803732523	0.243690730167211
1313	0.411386155902457	0.790785494586042	0.229009470539703
1314	0.389876755165859	0.83680089845854	0.246450700107106
1315	0.493163801007782	0.693977765755273	0.113194074273751
1316	0.317857261465909	0.900519888828161	0.223148686415012
1317	0.367191886627712	0.867417532356305	0.245717572644866
1318	0.20920993227991	0.948729063536915	0.249427462050763
1319	0.337634739759778	0.885974213515805	0.239842315177764
1320	0.413655770919747	0.843060261943746	0.248274831830854
1321	0.469901870591843	0.789641126112274	0.170681594637088
1322	0.212691193905117	0.935110381450727	0.232551855906266
1323	0.241330116919152	0.943880316033308	0.248812571922934
1324	0.256572787911243	0.912097987425188	0.228343249778369
1325	0.302837017005367	0.91137459936089	0.223355274123715
1326	0.394189007732555	0.846751188949267	0.162595952227838
1327	0.0879979024497403	0.989517549280621	0.247165177239478
1328	0.290679027690448	0.915897992009897	0.202471957859277
1329	0.343388289293283	0.868474234391382	0.1855292512999
1330	0.145340192475941	0.972535208493212	0.239750015982541
1331	0.38307014302721	0.837015513297313	0.238064835485221
1332	0.315554485112643	0.89561068287138	0.249192951143482
1333	0.438916155849992	0.783537030624133	0.144603874469491
1334	0.468782207756984	0.75135341183659	0.1263868234509
1335	0.0601740650033628	0.99637392917058	0.249978353780423
1336	0.296195300197018	0.847462496549689	0.212470463451288
1337	0.450829257044979	0.768635785434746	0.137371260386111
1338	0.369550785572029	0.868582864711956	0.173180621996742
1339	0.591652146724124	0.607578045554408	0.217116260321642
1340	0.437600958782763		0.192353468799333
1341	0.550712210475345	0.710024379523588	0.193122095117163
1342	0.243438204880335	0.914476621785953	0.249193944577006
1343	0.728676380929155	0.467195374749432	0.0489767667098844
1344	0.359124072676375	0.793817097692006	0.178393405098755
1345	0.346411045020009	0.891740033019656	0.246297515089822
1346	0.664543176122123	0.569450536182461	0.0829353114346171
1347	0.26198911122074	0.938649183782602	0.249257921521735
1348	0.529712209016796	0.747752084958115	0.179525682750506
1349	0.0712845232897625	0.994567037596061	0.248512183035111
1350	0.143557432902042	0.973903984491793	0.244979723137165
1351	0.264823498047579	0.916586680261022	0.216567574734329
1352	0.359526611541556	0.868073516095727	0.249644027036565
1353	0.314902620361684	0.886210948183619	0.241276925950787
1354	0.573456257522982	0.670056567812726	0.201957322267972
1355	0.400840099329169	0.835715249152251	0.229961261863765
1356	0.398133223817367	0.824496698221362	0.235100395928295
1357	0.336679520273644	0.900633274946766	0.248862961342095
1358	0.146346131761283	0.971347114675932	0.239720929287482
1359	0.444065919104906	0.813570107355242	0.24226059667398
1360	0.279438089747869	0.932916202735757	0.206076824123909
1361	0.630834673182342	0.577731957348237	0.0693731168214851
1362	0.337263651693286	0.851162644293713	0.186017441451162
1363	0.275667801293546	0.890689754204266	0.223264559926418
1364	0.125379231063766	0.978055061690397	0.249423304373391
1365	0.702952986053781	0.518570170533058	0.0737005188647265
1366	0.477066981781065	0.774968440544502	0.207231388088446
1367	0.220666749276896	0.929663131172275	0.222609729492007
1368	0.422170926341631	0.776999169581185	0.150798600975441
1369	0.274680601253927	0.907804704986386	0.207559694103315
1370	0.245996954926785	0.927204337726543	0.248814520982683
1371	0.291720135344072	0.862309282684818	0.20879958915551
1372	0.216181427795739	0.928146580877418	0.232539272098494
1373	0.137671789147962	0.968935610785978	0.239574146566477
1374	0.199438577960949	0.964924122690047	0.227626142661764
1375	0.344074616067073	0.884064453375258	0.232231038518378
1376	0.178586269572288	0.95540845459562	0.238718911786305
1377	0.159435476719206	0.973389092588402	0.248247846283093
1378	0.17488806137993	0.974262590762834	0.249782297526713
1379	0.538225170100803	0.731365057910823	0.181460765045369
1380	0.310149085061068	0.897923631591614	0.244037075224879
1381	0.413387003440228	0.835707466296383	0.153875041780024
1382	0.246337434621152	0.931498910961698	0.215866300921152
1383	0.338365589075231	0.874375760880529	0.207663395775693
1384	0.260266401152751	0.926254106640324	0.215946483026888
1385	0.205500248941081	0.950248152378563	0.241827405783694
1386	0.609827219572072	0.665452633933289	0.169069988682419
1387	0.279013123641101	0.932861473355567	0.248703351213646
1388	0.557574452853214	0.705007920918458	0.141086892540505
1389	0.453776292678747	0.770222488316593	0.134173980364036
1390	0.398021887449059	0.827233799248585	0.160887949625212
1391	0.359488461611547	0.844206637085737	0.219893752640263
1392	0.768022590958949	0.4352268462905	0.0542732423271413
1393	0.601275046538222	0.620972237014063	0.180950241207575
1394	0.638597595657384	0.615175749024191	0.164808506885534
1395	0.47030954844636	0.759586254991745	0.197193355159749
1396	0.421902911151094	0.777206091658873	0.205316483178428
1397	0.869077552091305		0.025617636073593
1398	0.616980566304457	0.62179633636428	0.0971030282455503
1399	0.30847762986688	0.911981676276089	0.247194779263792
1400	0.62179834870126	0.61183295915562	0.0890258223189746
1401	0.396203773033124	0.838574926012245	0.208912070097191
1402	0.553010597159144	0.693293289777123	0.18894025771983
1403	0.266551895167881	0.936940249339247	0.248066215909077
1404	0.289160729165375	0.908605156763384	0.202967165898559
1405	0.232220178263863	0.940249413652395	0.240856295387911
1406	0.146097021500319	0.981709699401588	0.249586494390532
1407	0.437069764363251	0.825323564581986	0.197465572868042
1408	0.408807984361253	0.846372892847818	0.208656450746583
1409	0.25209841630416	0.928176756712283	0.214251093529526
1410	0.214400159333927	0.95821524264502	0.224143321568642
1411	0.343848076286124	0.860732935170198	0.224226552338146
1412	0.476126889724382	0.749915565752569	0.220755446872457
1413	0.119923201484018	0.981117707557563	0.24485215592059
1414	0.302936767332379	0.846533313708499	0.241748632660504
1415	0.392875274421084	0.842546539349112	0.163177573046064
1416	0.782291928857419	0.445287377697848	0.101273733301578
1417	0.299658133911448	0.900956258647632	0.228348593991037
1418	0.468106302557942	0.765142295290498	0.126743025346862
1419	0.513142781236209	0.714346267371034	0.153688385184106
1420	0.142706651287966	0.971877824494012	0.249994272065974
1421	0.334774282843221	0.890864245240079	0.209822338857062
1422	0.358559947844184	0.885200378750448	0.246791538342363
1423	0.664389597819719	0.56376578217865	0.0981162751685328
1424	0.191170023594548	0.960366534626143	0.229442887419359
1425	0.256167278389501	0.943609144140279	0.213087808083915
1426	0.300088743258926	0.885557208428971	0.199345044720219
1427	0.290339370659935	0.920886454670368	0.249871873282377
1428	0.258807593771967	0.905159168547519	0.224854565592846
1429	0.244919300089788	0.903392935311449	0.224149419357204
1430	0.679902769469197	0.566522860094991	0.0925545836498675
1431	0.0762170326478448	0.993896440873254	0.249485577937751
1432	0.188907732630664	0.96772096938927	0.248053833268305
1433	0.247750735377709	0.917252627389404	0.231135655172963
1434	0.321432713071877	0.90029198815487	0.241544606726515
1435	0.402716202186624	0.849878138835807	0.249989361479045
1436	0.366479699862561	0.848181376340675	0.227618524083031
1437	0.490138446465486	0.723446823109036	0.114867420604225
1438	0.289583123389172	0.925804220507353	0.247368219852642
1439	0.712408633997319	0.475505780771392	0.0415709134448376
1440	0.293878105901909	0.917815425785753	0.201420058115222
1441	0.231979547963512	0.922919581065694	0.249902551636871
1442	0.686314304453822	0.447504078564242	0.176788191803318
1443	0.276657823834353	0.881135758301968	0.224361623636017
1444	0.257904264454353	0.930495888079595	0.212585532086646
1445	0.246458636706416	0.918616891573356	0.249911177783904
1446	0.764056532879069	0.447353589472657	0.0555897072872741
1447	0.215286721520701	0.953470380520461	0.235678798014634
1448	0.142605597679602	0.983034835341444	0.238560799474625
1449	0.250747855978186	0.935408056564329	0.224353333708605
1450	0.533335977734145	0.73322118644146	0.0899984133555794
1451	0.133694694721779	0.977501459200693	0.24425672050464
1452	0.470653948612185	0.784822226233681	0.204710805554542
1453	0.334712787277791	0.864346680138581	0.249107215898923
1454	0.102714257756635	0.988301556720602	0.245855351788648
1455	0.768840956837463	0.455359759305988	0.0971013272032962
1456	0.565528289777974	0.697619043931203	0.161329418092992
1457	0.299655298498229	0.840826007174245	0.247580858988896
1458	0.379546109806829	0.863642296632964	0.168968922173408
1459	0.127651996626309	0.981087208946532	0.246971505798162
1460	0.381412331196317	0.849191739010863	0.168170106406407
1461	0.400936191749746	0.848401798033269	0.159578220706682
1462	0.0592589683677276	0.997093416606597	0.249992280617125
1463	0.248649018400711	0.920228259318118	0.215222686927204
1464	0.527926448526132	0.744915951048374	0.189758071298095
1465	0.184858287986736	0.952282140567321	0.244638154123249
1466	0.228574494339825	0.939195841841061	0.220611456552228
1467	0.848908025434441	0.328295957081333	0.0524524985062806
1468	0.669455377186217	0.593222068359508	0.15778729438479
1469	0.534485345647826	0.71294459687631	0.15550698057251
1470	0.562997771582177	0.696888216518162	0.135192500426589
1471	0.366963485289763	0.882248426526351	0.248848554919503
1472	0.393963011071937	0.844018404602757	0.240044485579702
1473	0.198750422041481	0.96412058046705	0.248546010795101
1474	0.105162664316663	0.987144054138793	0.248403557840327
1475	0.904669664205241	0.237457910597062	0.0372591183349974
1476	0.706378177107287	0.531802283952279	0.0895990015995066
1477	0.291719336262766	0.911066527238572	0.202131153728356
1478	0.267301629623046	0.896466940614658	0.249984387724471
1479	0.234663311766116	0.922367389809933	0.238306684694763
1480	0.179657247278476	0.962621428111958	0.243916095648191
1481	0.168238642705659	0.972204909269002	0.249285352362546
1482	0.41135090556806	0.809752683994395	0.154819618274689
1483	0.545457373746801	0.689995124403332	0.231335761960843
1484	0.522612263371982	0.719049791461817	0.150582851795539
1485	0.329008887009869	0.878767963454209	0.189111148151047
1486	0.786137014611647	0.409492428750095	0.0714251085720528
1487	0.476075299628929	0.739027445749069	0.211639635459252
1488	0.290059342142973	0.866092367962751	0.238961188951617
1489	0.22814455885322	0.926785056921969	0.220721908899439
1490	0.592874008996531	0.681683957150833	0.16245424623332
1491	0.168690766624245	0.960310366846355	0.243464861651363
1492	0.257931793179318	0.918198048120971	0.247027411255977
1493	0.420416668346023	0.778526612835679	0.150578026549467
1494	0.412466020993085	0.808441570456692	0.231361823001625
1495	0.212715330093771	0.942622232262598	0.224548105942993
1496	0.435468829084957	0.801301963650861	0.248489733621177
1497	0.0729192199359264	0.99429848734399	0.248876239042177
1498	0.347084723390021	0.889702266922265	0.182236859568967
1499	0.462396031934539	0.795725515245057	0.241289112569026
1500	0.121101453074453	0.985113296060286	0.246848069709749
1501	0.560491995257527	0.656058650847469	0.0943912962352435
1502	0.185666913132128	0.949079307850061	0.249268016918224
1503	0.315106855437534	0.902506465670077	0.215788369413883
1504	0.729997481099213	0.428457479869749	0.0251536833447624
1505	0.183739677298008	0.96185989691348	0.243232507427271
1506	0.61863196947399	0.646576023761761	0.179279775625923
1507	0.383298387508262	0.845958729639212	0.228781190072051
1508	0.22346089360826	0.930414580208196	0.228928612998871
1509	0.29395563376275	0.860385204042371	0.229793851133506
1510	0.384925442012056	0.852843485663553	0.227676170196562
1511	0.421862676131398	0.81003636221283	0.149892933899081
1512	0.778319269930941	0.407057316649153	0.13512597098717
1513	0.638002510639601	0.61186384915817	0.112071032325196
1514	0.303790987486575	0.91788280501905	0.198087457706086
1515	0.23134515698039	0.920088757814612	0.219894672817217
1516	0.486527258146001	0.782877827926657	0.189472767292609
1517	0.504763947730645	0.747651878359513	0.106682513352648
1518	0.65271442293477	0.608385773551437	0.158077709915412
1519	0.29534819597162	0.915569571413206	0.24677942318797
1520	0.519438776190667	0.739322619466027	0.188616945457443
1521	0.626958285021469	0.518401751414167	0.0288943612241529
1522	0.444006914478479	0.802057173268558	0.237371544616924
1523	0.177939930584023	0.962929758981963	0.247614666252605
1524	0.340413956055059	0.855484073844855	0.184816565419156
1525	0.328132234466154	0.885210661992942	0.237734217004056
1526	0.446095888554625	0.821580628644869	0.138061632745746
1527	0.403213276357986	0.812679970777403	0.209197645404799
1528	0.26958535154855	0.921138887372628	0.24798705451366
1529	0.424361374770177	0.825184863863519	0.18075132665177
1530	0.173753876921512	0.963571681513713	0.242732454115671
1531	0.154372573027138	0.966413901588389	0.249969701252107
1532	0.223020786668343	0.939634031455841	0.222022222401531
1533	0.137061607121715	0.972951930695377	0.240817955726527
1534	0.292871160503627	0.88528344082364	0.203335102572476
1535	0.234914087096968	0.916786206069637	0.221633928226946
1536	0.232673399237923	0.934355798659853	0.219547987723977
1537	0.388779403748585	0.863958813116781	0.164978448561753
1538	0.610703746076447	0.657310689977455	0.129735155894771
1539	0.582086126143149	0.667436623560884	0.113577834875531
1540	0.353559406422843	0.87846294154277	0.206090452990409
1541	0.64687132553373	0.511332435906467	0.0349511925983447
1542	0.433835351939617	0.809923121877838	0.227028359650502
1543	0.232781717888101	0.917217652773753	0.228914572938438
1544	0.403846793783901	0.848007689645244	0.248913596633374
1545	0.22690243200851	0.943754377642436	0.227683044468898
1546	0.387178118642626	0.825284270720221	0.219413770122694
1547	0.390041429819573	0.856734039718223	0.199275318022833
1548	0.2492952613489	0.931001550771379	0.218940810955706
1549	0.205578932334296	0.962414684515109	0.249985591694831
1550	0.34169908366434	0.881330385015966	0.18432347662541
1551	0.376977313411025	0.852375943232338	0.170062059160041
1552	0.558488284104097	0.701721077438957	0.13574863293371
1553	0.384720504375298	0.856613867543026	0.24666312971204
1554	0.358861603512766	0.851248930251481	0.177560321607388
1555	0.239533310326406	0.928516674997389	0.217725883699792
1556	0.451571317696892	0.817664340470296	0.249729402931444
1557	0.69547388160439	0.550769525265653	0.122315762161354
1558	0.26709010771244	0.914867963681036	0.238697115698452
1559	0.410382948615902	0.790820198516442	0.155267032460492
1560	0.213067975721229	0.934516878398263	0.236168037667268
1561	0.198059432739618	0.943340726811236	0.239684676381091
1562	0.361469663032195	0.879779717901032	0.246506266005732
1563	0.810408602150538	0.367251233126104	0.094407925078044
1564	0.242689549873408	0.91036428495992	0.216869752590012
1565	0.304144517779721	0.869283652771741	0.228289953652272
1566	0.630931317244669	0.58178613785705	0.244990414235973
1567	0.173377172457414	0.96031070757094	0.234464512483148
1568	0.211595877877299	0.93969627109584	0.242199256154667
1569	0.301451399064964	0.922952697788925	0.249856308814787
1570	0.226897027695498	0.918680121614384	0.23154102667428
1571	0.522831346148335	0.710353687064802	0.248254782504274
1572	0.370592577767905	0.84836368428802	0.172746891983128
1573	0.306267391951762	0.876006625204903	0.247125211558308
1574	0.230896339583909	0.929267920182059	0.249854109472621
1575	0.252636211601091	0.918117398490896	0.214098406330665
1576	0.381597511177925	0.866061771493379	0.168090628447832
1577	0.332654398694937	0.892397036208108	0.208761690019228
1578	0.562828566435948	0.64347542099512	0.0718135027020561
1579	0.322878384065086	0.891307145606381	0.200985803945136
1580	0.163522012578616	0.959850270650972	0.234959060163759
1581	0.280171214095963	0.922951576364858	0.205846051070497
1582	0.153835680971779	0.969271165167814	0.247511751458986
1583	0.0844714481117477	0.99339540412075	0.249479283136911
1584	0.0864363076851362	0.992496220898186	0.249471605186219
1585	0.159291545592915	0.965156682059506	0.249579486156193
1586	0.339594583572801	0.837394954227688	0.185129979329509
1587	0.648820498274476	0.612583166237038	0.144116722890509
1588	0.1184732714232	0.984795939708188	0.245280934910843
1589	0.358821270697535	0.847900642994624	0.249654574089058
1590	0.916801379458993	0.211477585360953	0.0508671472288987
1591	0.152127793736425	0.969310240677369	0.241285313785081
1592	0.53492690286189	0.733934016871344	0.193043691640145
1593	0.559400397809632	0.678698546248152	0.143706806788353
1594	0.359413138762762	0.861310933988114	0.177337485072644
1595	0.195005914370927	0.946135906219843	0.232595618348181
1596	0.5948249116367	0.67829875047431	0.14141818652867
1597	0.254879803507264	0.941610047483325	0.24707970439526
1598	0.162371033661774	0.970838407326123	0.247697701543131
1599	0.331649438806937	0.884207359926379	0.188129865478212
1600	0.433940075432802	0.796487591210428	0.236680258978395
1601	0.459776974915895	0.779138299315335	0.131090387502169
1602	0.526162071184595	0.712785247627151	0.187292880739311
1603	0.288583730687487	0.863879593857206	0.216246676254676
1604	0.446094095312625	0.756699878284924	0.184483675848352
1605	0.519899351324578	0.728922531754814	0.201539373121772
1606	0.49286052921277	0.729432160102789	0.113362280543561
1607	0.125889866492403	0.980114264074451	0.241613376741
1608	0.445646553305911	0.799267511696779	0.171306939631438
1609	0.377219243079137	0.819308286007114	0.169959423991077
1610	0.201753399010788	0.943218379469164	0.249354909454694
1611	0.376007851949567	0.848903383500002	0.238510093543287
1612	0.210218375657779	0.948530580751589	0.245441084964705
1613	0.412141576532091	0.817326755392308	0.238457600128693
1614	0.289248548427814	0.906977833714449	0.234521041538896
1615	0.280110948382907	0.890812203969756	0.221137236923331
1616	0.163789970696103	0.9686029110333	0.247765645003112
1617	0.391101394098171	0.845954193327696	0.235290032188751
1618	0.438257780726943	0.78462963137886	0.16748668357467
1619	0.708078481617628	0.552378115987298	0.122475956208409
1620	0.493103168250212	0.744262134816108	0.133373459371319
1621	0.210932357758423	0.958318104153827	0.2496256463025
1622	0.250768877042962	0.918502110223562	0.231384693374429
1623	0.174341419527556	0.968206985694525	0.232902851558379
1624	0.515584910651076	0.703447892801065	0.111243880405832
1625	0.359799445246049	0.812133239329053	0.192445720570003
1626	0.752721782369713	0.435196646924087	0.0414526493993501
1627	0.503087858022299	0.725445704228044	0.124562425254947
1628	0.49788587452233	0.758881647555736	0.153478056174568
1629	0.285155085739265	0.907991554579751	0.20426119960583
1630	0.104221765936892	0.986229291450684	0.248009163533792
1631	0.438720368011674	0.785485675960231	0.237506926923864
1632	0.269070913375705	0.914522078396142	0.212731122607759
1633	0.39669522161434	0.770154355772475	0.161481006895947
1634	0.428041424928124	0.8361573606779	0.146939052931844
1635	0.257932060565306	0.927479543929817	0.212577466824551
1636	0.281612539008915	0.870911369008114	0.22701032249374
1637	0.495216611718434	0.685867739669066	0.113511870904908
1638	0.420762336469424	0.834454999491658	0.249357865277824
1639	0.626840160996857	0.639335755560613	0.123219060103152
1640	0.0555274885721081	0.997194809579345	0.248265642632242
1641	0.478230305022231		0.121353873639069
1642	0.203844227880282	0.96087695901029	0.248562777898808
1643	0.411558929301313	0.824475480256049	0.193829281785958
1644	0.213350958360872	0.943561862387262	0.249987212900772
1645	0.446785682758059	0.795369889567634	0.190360140044931
1646	0.0827617849712446	0.993922058064954	0.24614714890846
1647	0.292342481626891	0.90015787718962	0.222794461397194
1648	0.574065150234775	0.690671254106987	0.135506618355722
1649	0.633198618022526	0.583204564792475	0.0244709744505794
1650	0.743243999776066	0.482422068581239	0.13620000624924
1651	0.665524238238955	0.569126866743974	0.0858995117524495
1652	0.399580809715351	0.790863491947038	0.195837116600882
1653	0.134059230086104	0.975949432149315	0.249906804920075
1654	0.312109799254491	0.898090494743912	0.204677479196629
1655	0.469803006739243		0.240754078396573
1656	0.390658084007655	0.857007671629574	0.164154772037201
1657	0.492022450433544	0.720606654308212	0.118852038608302
1658	0.444930713833834	0.786487675650629	0.138645621186614
1659	0.805390853172501	0.402986793152036	0.110082619339273
1660	0.136404534820947	0.975865732063124	0.242542805738873
1661	0.242987464496237	0.912386344982697	0.229744550104642
1662	0.366621493352583	0.816147764982476	0.190758645109937
1663	0.282552139479396	0.926049332335164	0.205092412267534
1664	0.678807331122152	0.584916178539479	0.127404830795281
1665	0.16902133861525	0.975494502376904	0.233930380239649
1666	0.332282221510742	0.875683774957643	0.187913867455318
1667	0.716683304217619	0.516682095901742	0.0809319331898487
1668	0.60366369377719	0.560957979821676	0.0477287516251491
1669	0.610680056927521		0.176426159632228
1670	0.250752441500733	0.935595800002828	0.225886555774757
1671	0.800761989083494	0.408927334497186	0.06762576321485
1672	0.0761830243524864	0.994429834629758	0.246735332575286
1673	0.29359817109985	0.920653716883193	0.248947520008481
1674	0.314423299038684	0.902665316023121	0.194390118824667
1675	0.176109169955628	0.961646706613987	0.241633254032076
1676	0.287396007836679	0.871272811989191	0.221315169143029
1677	0.0690004170200404	0.99503444941191	0.247321905128722
1678	0.301403391719307	0.902437675409241	0.211820277991173
1679	0.47220721624179	0.786914110457152	0.167599070062214
1680	0.391079879828344	0.810911849828125	0.170847522879554
1681	0.373670076845167	0.875675854492443	0.248651143178189
1682	0.31480086482679	0.893372170286057	0.246045373474284
1683	0.241603721369231	0.944860419834618	0.217165548524053
1684	0.157135147368604	0.976650183737039	0.236111056822064
1685	0.253166753427035	0.914992714171157	0.215206179056172
1686	0.224871930754284	0.949210137810147	0.240843883327941
1687	0.303982673830448	0.902754245574485	0.206506924399641
1688	0.2683619810062	0.88795884620096	0.209489789022116
1689	0.30357244520353	0.92049192994397	0.248731885933983
1690	0.239241217617082	0.936731207703404	0.23771849937782
1691	0.411098920938242	0.840941245723611	0.243944230760441
1692	0.339668508287293	0.871114982369616	0.186251670673543
1693	0.744685447887471	0.451166493538541	0.143060837953469
1694	0.0634483908620977	0.995025134051276	0.249817379877307
1695	0.228169574326024	0.915424233320813	0.227100651752652
1696	0.560246225570196	0.636038870515186	0.198639866411574
1697	0.19963304345938	0.953657066161325	0.245039212693683
1698	0.356225831399845	0.848904228906883	0.19179703812964
1699	0.770370288564857	0.452329335806251	0.0699736400939285
1700	0.199082221156226	0.953397864499609	0.248310280542949
1701	0.14911318339733	0.977488408575826	0.237492957927127
1702	0.674566078738092	0.581626162641628	0.120790798908201
1703	0.512226780706024	0.682299746856499	0.192555243086275
1704	0.301674857487734	0.903847090999036	0.247579748037118
1705	0.710112098507289	0.496676825605028	0.164836509132329
1706	0.239487637680827	0.944665913482243	0.247207002329685
1707	0.423050364308796	0.8203074024968	0.218266929151661
1708	0.275925004148001	0.91318381703568	0.244457757065269
1709	0.53941126157475	0.686997844443813	0.206753598864434
1710	0.60819154057052	0.550578936882538	0.0419329656128827
1711	0.318035949456392	0.894669294926599	0.206076661370544
1712	0.185421603300333	0.96506425936264	0.230660591329112
1713	0.352305889716103	0.874054044839315	0.236658471483243
1714	0.391239349760562	0.848006185111903	0.163899121299399
1715	0.292694568476562	0.897372441956897	0.208782144770923
1716	0.630026616141111	0.637933025933701	0.126593606305335
1717	0.742573240934257	0.485742377897544	0.113926578257043
1718	0.842314347493394	0.341903807426342	0.0784070614148499
1719	0.27725038712718	0.915865159225333	0.240121185484444
1720	0.272990007289711	0.929134647883599	0.230961864501706
1721	0.101444706360719	0.988177852849365	0.247656861691861
1722	0.594141922171712	0.679442520315409	0.145889384678997
1723	0.53519463040368	0.686737527242231	0.217566231902412
1724	0.211928260638862	0.956295211550615	0.237629546464224
1725	0.0823343005686081	0.993665187257229	0.249545747848257
1726	0.741948582029032	0.459422947438605	0.135831369893435
1727	0.809584571029411	0.368640163733192	0.120003308214825
1728	0.231876495187286	0.943522457838664	0.232101777397965
1729	0.258667036864091	0.934946784001402	0.246123371212616
1730	0.640609417735517	0.553879711911372	0.0582323332922522
1731	0.46637217446673	0.792509170781723	0.127654559621785
1732	0.561598936487199	0.691639608383181	0.245777636596027
1733	0.695005493984767	0.551718717391501	0.137663496457292
1734	0.658132752758403	0.593696238767272	0.162591243186935
1735	0.204571194742556	0.945112898134203	0.249888123626906
1736	0.130319094750482	0.983981900501667	0.249692640508393
1737	0.243369878965057	0.931739928562647	0.24968096460348
1738	0.122620642890586	0.984197922560628	0.244387727095883
1739	0.248792703066065	0.942613673350025	0.215182482381858
1740	0.397387891901803	0.815294494093647	0.238871326237638
1741	0.368613300297304	0.85716482007968	0.238225206474002
1742	0.342028614409628	0.879056051719896	0.18419674014533
1743	0.438984514775742	0.769199211313633	0.20894088733286
1744	0.0927363329289687	0.991461924518439	0.249009510726645
1745	0.296897939460701	0.915340505750704	0.249643808723003
1746	0.168346505577944	0.968699357096675	0.249658148879106
1747	0.73367591712536	0.420475198626438	0.149709763715342
1748	0.49924529977137	0.691609572757106	0.230525748248121
1749	0.313015597801033	0.911058194703564	0.194886944987459
1750	0.338644667947414	0.87117628895682	0.185492381239817
1751	0.610873946844603	0.609393689319768	0.241780378824612
1752	0.771199252206307	0.463355975996972	0.113720322737801
1753	0.487695204201795	0.782232985452622	0.191479335332327
1754	0.303697268076069	0.919355957380937	0.249062776189366
1755	0.309672624606534	0.903965171604583	0.196057861882732
1756	0.169916443500848	0.963592387189359	0.243496207328778
1757	0.0787461773700306	0.994144737054697	0.246511959746654
1758	0.554491089582586	0.699180358227311	0.0770535427601033
1759	0.266940318695542	0.916313424165517	0.209917862268282
1760	0.101804047820027	0.989266740213246	0.248496860568754
1761	0.199511406772654	0.952623912373078	0.248031811987191
1762	0.626940364209258		0.028907001095404
1763	0.551949641112381	0.702898524340412	0.192968429212651
1764	0.209670381273244	0.945621681058645	0.244077137452779
1765	0.812965150874893	0.403336741580602	0.0813328762179445
1766	0.217061329768199	0.929953239523131	0.231960724705207
1767	0.17677716255661	0.959762547929323	0.240093446060018
1768	0.0748515188007817	0.992608180492972	0.246848453199934
1769	0.331964730315239	0.834497882657909	0.1996566447815
1770	0.31268943349947	0.905115037157269	0.246241161075794
1771	0.245221844356188	0.917837183120964	0.244304056648976
1772	0.345272380643329	0.8661480980394	0.243569069928181
1773	0.517708808924659	0.682079575139654	0.227227308617982
1774	0.176253186270967	0.965686617898248	0.24990717245616
1775	0.211457656404585	0.949610333635829	0.246497254237565
1776	0.151908418961536	0.973519170238237	0.243822868338604
1777	0.255830173955679	0.926696991536957	0.213184893677766
1778	0.283408127648965	0.923704042737283	0.231291202954963
1779	0.667852163085523	0.500132896561577	0.0380512732540763
1780	0.169117816608789	0.963387028497781	0.241983484431533
1781	0.407725930575899	0.822239759629896	0.15648975561401
1782	0.374622568639843	0.863925972585126	0.22244413987764
1783	0.413915068978124	0.829032566412267	0.153629302565969
1784	0.671825269515356	0.576214235940555	0.127916178910037
1785	0.803959385896872	0.394928820556078	0.0537239366993724
1786	0.260918131044817	0.923126351818804	0.243305055588781
1787	0.645449087289466	0.584129126275011	0.0807464155247988
1788	0.467448919093507	0.751983925130991	0.182053617785734
1789	0.332983919729609	0.881736504232512	0.248932441377087
1790	0.130190969409743	0.982054438634999	0.240465800209835
1791	0.333333333333333		0.189763481376184
1792	0.0958535759239325	0.988120703425286	0.247751882136499
1793	0.302523767846326	0.855571060731696	0.201343249459214
1794	0.240067554117141	0.94246480281901	0.228535878809706
1795	0.331175107207537	0.885682846093503	0.188306714705918
1796	0.223030201845471	0.948850202795272	0.222019860098932
1797	0.321275243719099	0.859623002970533	0.200375896780206
1798	0.152009156432703	0.979339158296736	0.237002434202848
1799	0.372228397678352	0.863193035856915	0.214954227171417
1800	0.257943170467345	0.918890670883217	0.21666460699307
1801	0.211498489386226	0.933167093719669	0.248195354861154
1802	0.250637441252036	0.914114127708005	0.21466424108648
1803	0.172429210134128	0.970618409836285	0.242609809092365
1804	0.795035071273879	0.393289835318859	0.112778451872752
1805	0.683414167445513	0.580237306868886	0.147406517363474
1806	0.177944373950224	0.96725518956704	0.239011700989049
1807	0.239985466436552	0.9498578828772	0.248854405038808
1808	0.0904295791903638	0.990430676593572	0.2480290069052
1809	0.581346224235068	0.674475036508433	0.172736536905765
1810	0.235450170603841	0.941597272728638	0.249989528368529
1811	0.263447997758558	0.93639325923909	0.210959773268317
1812	0.344006712326094	0.880592955433171	0.183433402304458
1813	0.676678075015716	0.577387172900421	0.121240735855199
1814	0.129716988427738	0.980025790125022	0.24871474135842
1815	0.479422157911121	0.780603125087336	0.173238083834455
1816	0.581553291707745	0.695509888927504	0.175308734317727
1817	0.131927565269383	0.978858487702831	0.246628615445154
1818	0.228773232050832	0.939675108570343	0.220560329667072
1819	0.170626978363566	0.968555937167666	0.249942321460885
1820	0.450931288715723	0.794410151257369	0.24529187772082
1821	0.305687589770927	0.861117201451871	0.197437242321273
1822	0.118248139495088	0.980988279825081	0.245414436194185
1823	0.321270746646069	0.896242010041705	0.191941622884081
1824	0.39597136988005	0.851301983515836	0.195494298353669
1825	0.183172703143388	0.960340393569134	0.233150638169821
1826	0.2786471758882	0.923411758467157	0.244512164638507
1827	0.689011449911972	0.568215268823645	0.107032221261898
1828	0.329569867075182	0.864046084108182	0.188903332777777
1829	0.528519424069546	0.740507954621852	0.163057525929793
1830	0.471346245170896	0.761332615451765	0.125030903404355
1831	0.223413837114307	0.929765923793915	0.221923519779547
1832	0.244481841906295	0.925283517544231	0.226298300714183
1833	0.617700342197669	0.606977365729634	0.0353760365774962
1834	0.355403113502501	0.863216982331557	0.24523265612897
1835	0.905118244569216	0.239213830869733	0.03595893426573
1836	0.201238793495222	0.955379145450448	0.248905815757784
1837	0.39830976857295	0.824503286465442	0.224747167423359
1838	0.405150578332515	0.81400272203845	0.239145166905331
1839	0.123103744566131	0.980659014585744	0.246612299418326
1840	0.269563513354783	0.905971079686405	0.209513554009741
1841	0.3803015771526	0.82717260869083	0.221073907156547
1842	0.170380814884306	0.965434256206747	0.23367083757964
1843	0.295241888297219	0.906751680315967	0.236284343488332
1844	0.341777162081931	0.895943993666115	0.249048400212252
1845	0.770412147397788	0.459201598757654	0.0803663023789324
1846	0.24266733077984	0.942893491184513	0.236392375888582
1847	0.237613989367861	0.916472696281966	0.219911261468521
1848	0.225808260976868	0.947212427956561	0.234070644618563
1849	0.414200305833857	0.831921703683604	0.181808478881209
1850	0.283759439840126	0.862902694040994	0.249357329089502
1851	0.41700923975972	0.830670652491216	0.24878769859324
1852	0.573705188734076	0.703079156945747	0.178903083742336
1853	0.213014482459256	0.957953718739969	0.248353326366792
1854	0.274445942190467	0.926292267168815	0.247057359552835
1855	0.515452196103512	0.71026816553503	0.219718554933264
1856	0.263651605921418	0.927479782773948	0.240883925392052
1857	0.288068608882715	0.898827597102971	0.243934034276849
1858	0.968137684647665		0.020435774378775
1859	0.676771627026804		0.0707423648136468
1860	0.19679685091789	0.961676330673118	0.228214937201201
1861	0.265965446023325	0.919776749044354	0.245497073659
1862	0.276616686746848	0.877218108531064	0.214268993254338
1863	0.242550327357278	0.950010929771876	0.249866967072661
1864	0.54922359472375		0.24563318093102
1865	0.385740900475222	0.807000063995433	0.214026453488724
1866	0.427762485173008	0.802867673796317	0.235196382757383
1867	0.763186838158433	0.409745389575614	0.029397241212985
1868	0.321988415833741	0.85710827222423	0.247307563732663
1869	0.22742715469952	0.939265848085006	0.247027475095819
1870	0.355366562838241	0.871515445296126	0.1789644658843
1871	0.401579752468363	0.784626426358448	0.246523084741757
1872	0.459256443672169	0.774141802366453	0.2252752722906
1873	0.370479387210603	0.838480891815643	0.238727734274818
1874	0.101707006002263	0.987816408929473	0.246793588260088
1875	0.732017657751233	0.511483214437269	0.101637559400694
1876	0.129811210661137	0.976820300430065	0.243592887989794
1877	0.534602845544531	0.719213059509232	0.190662476787682
1878	0.156934942533961	0.979286672279399	0.249937102041892
1879	0.743528799034114	0.465861774187734	0.118533027390445
1880	0.242729374667301	0.922273856228345	0.245981365443022
1881	0.300885169725305	0.910435612730813	0.230377984813713
1882	0.291648353242383	0.887725260589858	0.249573894970752
1883	0.0804166766292869	0.992174921894022	0.248394869527933
1884	0.268294151099114	0.926678016624811	0.225549864693528
1885	0.0465556465556466	0.997651100234258	0.248780821622754
1886	0.261994481671265	0.927250174013409	0.217662405868898
1887	0.550514049669115	0.68891036360337	0.0795255331282624
1888	0.546477447777521	0.648878645793798	0.0820163494771935
1889	0.220124774315797	0.931492950149616	0.228542235822319
1890	0.339131692483535	0.779666321141562	0.199092793263379
1891	0.193440546151951	0.950588237659713	0.236897491402828
1892	0.427913447258098	0.804435138634453	0.233148585284106
1893	0.247925324941925	0.932157234462615	0.222899229992728
1894	0.410557069827352	0.850731839327993	0.249598751583728
1895	0.129930512328663	0.985698072065695	0.249643888355091
1896	0.188647773345076	0.952113366409541	0.234185075444323
1897	0.42243968414981	0.816310634396757	0.171659133185848
1898	0.307162946103563	0.841865086250177	0.225318713783289
1899	0.40629609475077	0.845191909200241	0.247828186879829
1900	0.202977818292312	0.938955360246519	0.227101716872651
1901	0.194950315364026	0.947677021199636	0.22862183567845
1902	0.472635797033184	0.760119660830124	0.14821658185473
1903	0.356652328126179	0.787062304232298	0.249664538839764
1904	0.383412510719773	0.855035830686854	0.167309601225752
1905	0.721826881252719	0.530903299946979	0.106389001913005
1906	0.278038663946059	0.916266025286296	0.238991282915114
1907	0.48395344725477	0.785473154856421	0.182106044236307
1908	0.603097657379249	0.634448534312419	0.247774821267443
1909	0.262582150579068	0.904721082146923	0.236660950662392
1910	0.349292599045088	0.882962301394501	0.181372007641934
1911	0.400598259335902	0.825426653387224	0.232074987115687
1912	0.703422737315042	0.520327319616867	0.146962873609598
1913	0.335242280970456	0.87750401171047	0.24904357871548
1914	0.183353296763381	0.95726397845793	0.231089632318374
1915	0.3558455010958	0.877816889604192	0.178772863384307
1916	0.38573412997272	0.859968332886399	0.166305164297981
1917	0.562540598235569	0.65858584309036	0.223595528602
1918	0.106941652396198	0.984236339227034	0.244259983901122
1919	0.569310918033349	0.698807903089621	0.160139892399821
1920	0.120363512568834	0.987780834093688	0.241850851473677
1921	0.317619355521776	0.894222767459669	0.228507613149023
1922	0.298096793875101	0.914248629910971	0.246627826251945
1923	0.404469658624374	0.849964916597931	0.157977416079409
1924	0.85427199070147	0.326673380184595	0.045623171989981
1925	0.47164055633111	0.744336264691613	0.145634022317349
1926	0.559013530290596	0.690964283196289	0.243823058121045
1927	0.113970231154718	0.986027448688446	0.249561049218042
1928	0.201508638170168	0.958203666887955	0.244733212848292
1929	0.359243972170994	0.855472674967729	0.249416053574346
1930	0.132471464310949	0.980050348435351	0.240128862518114
1931	0.526338327006726	0.696286867973224	0.130338976175325
1932	0.326296056204776	0.89477163483548	0.190111122084181
1933	0.651462991109899	0.597441846655956	0.156335869277671
1934	0.741040809874779	0.496696565961855	0.0939959814279482
1935	0.111650840920741	0.987875140073348	0.24864231846656
1936	0.45047945619757	0.794674932967369	0.135850895993467
1937	0.223395388285831	0.950466247262749	0.245907176597438
1938	0.661804784758808	0.566025137521819	0.181108830193169
1939	0.4762298928144	0.73383002394755	0.123321712910875
1940	0.541440576762868	0.661327101579454	0.205303343637951
1941	0.55848002269983	0.70775278216839	0.163414704205236
1942	0.437987735648402	0.795226101201565	0.142093793174642
1943	0.19779688156535	0.945055921367473	0.231540591625702
1944	0.192699280536402	0.961183721713628	0.241392717169746
1945	0.248918912968956	0.922091348174927	0.241994841931293
1946	0.611008505384221	0.619069632071978	0.15801870266585
1947	0.562436356431629	0.609207795332884	0.0875489831833117
1948	0.472571440316249	0.795000474241779	0.201617844217921
1949	0.433113514751845	0.815237628980391	0.249922495704943
1950	0.137979502995401	0.979960448734557	0.24746363733902
1951	0.355753968253968	0.861526289435527	0.178809501665249
1952	0.712613268277133	0.438130571475342	0.16622780490937
1953	0.25688981732328	0.91553686383733	0.225933513184375
1954	0.370614998962946	0.856608387226184	0.232689940743637
1955	0.342573229019993	0.875659425998946	0.234795745505407
1956	0.331487276112289	0.865166794505503	0.188190354498806
1957	0.83758937143654	0.359042500127511	0.0579499514294598
1958	0.413199499399791	0.799301458397771	0.174122989773162
1959	0.326323712720171	0.900602027786108	0.190100969415544
1960	0.23453601044993	0.942279832126452	0.233826500495023
1961	0.391100187827199	0.838631591422697	0.230290411924255
1962	0.249406848620731	0.903892619237626	0.216144911918789
1963	0.574669132780076	0.643490491735982	0.227385887809157
1964	0.629171347810251	0.571514106400785	0.196567425989832
1965	0.23610693847378	0.919518593615397	0.241231825009575
1966	0.900924914259982	0.237558990199287	0.0302654209764235
1967	0.544045992859362	0.6293290199119	0.0922278315445291
1968	0.295583741945092	0.906032598530194	0.244109589806394
1969	0.245119974715794	0.930407924978024	0.244816935720085
1970	0.345391930095091	0.885945701567712	0.247666000122459
1971	0.387920706086907	0.789475926315551	0.248653973802217
1972	0.323794868436849	0.896955110423128	0.212666265161576
1973	0.478618195315307	0.77972799841829	0.16381618324972
1974	0.632878050181682	0.552491456647472	0.228061321801702
1975	0.576197893406821	0.619695938589354	0.0879833812075231
1976	0.422850774938049	0.773369398870595	0.220645577242943
1977	0.263175096004576	0.924070059733107	0.231738913030593
1978	0.267025962638005	0.891768119178503	0.217460436355432
1979	0.180787753209768	0.95290867654856	0.231615130912767
1980	0.616188725969371	0.58482944052201	0.0710685190529837
1981	0.805726580083867	0.405482784658074	0.068830948350587
1982	0.598978704910908	0.657639279340858	0.159507149801042
1983	0.368763213530655	0.86260569601301	0.240278816485552
1984	0.372462119769791	0.834335661070233	0.249724297877582
1985	0.871488986557509	0.292691098017067	0.0491553891401603
1986	0.233134754931982	0.9513006240399	0.219427104649077
1987	0.431736765145029	0.827262299381796	0.191688885501784
1988	0.56287962880852	0.674299321906359	0.118022003406276
1989	0.335544152147604	0.887730521072824	0.186668193602244
1990	0.304850524846037	0.896915263003443	0.241146638499364
1991	0.451064877715959	0.801775910917776	0.135554017801236
1992	0.381891593341713	0.859024224445671	0.214032609491464
1993	0.184206955452855	0.96568517314671	0.237558945599389
1994	0.342229354157269	0.845802651171327	0.219091131193432
1995	0.553622071117717	0.708294583733235	0.1388492912978
1996	0.470324768806578	0.760362223135118	0.136861652967054
1997	0.701819688340199	0.545165086270035	0.111995192323539
1998	0.488944044916806	0.775030148948185	0.172353968833045
1999	0.129248590750331	0.983915125220617	0.248555552801891
2000	0.345321498508078	0.885186307980982	0.241605895628728
[truncated: 987,009 more rows]
