# Supplementary material for: Mobility patterns are associated with experienced income segregation in large US cities
Source: Nat Commun. 2021 Jul 30;12:4633. doi: 10.1038/s41467-021-24899-8 (PMC8324796; doi:10.1038/s41467-021-24899-8)
Supplement: Supplementary file 3 — Source Data [file 41467_2021_24899_MOESM3_ESM.zip › source_data/figS11right.csv]

topN	Avg. place income segregation	type
1	0.416502029594774	Real data
2	0.386322464410462	Real data
3	0.374070478936783	Real data
4	0.367620421204362	Real data
5	0.363957537759762	Real data
6	0.361559599244816	Real data
7	0.360226469628965	Real data
8	0.359059871479054	Real data
9	0.358428325460133	Real data
10	0.357652290000268	Real data
11	0.357591329452188	Real data
12	0.357448539134334	Real data
13	0.356975080637982	Real data
14	0.356881365099541	Real data
15	0.357026621594529	Real data
16	0.356910316872718	Real data
17	0.356935884407549	Real data
18	0.357084196562293	Real data
19	0.356997797116571	Real data
20	0.356782446734938	Real data
21	0.3566447736218	Real data
22	0.357411649628413	Real data
23	0.357258481516521	Real data
24	0.357331269140275	Real data
25	0.357347371771523	Real data
26	0.357656867042401	Real data
27	0.357403405087952	Real data
28	0.357489221918361	Real data
29	0.358055168750381	Real data
30	0.357398137539302	Real data
31	0.357783580570956	Real data
32	0.357921651323983	Real data
33	0.357931942309586	Real data
34	0.357927830602168	Real data
35	0.358183974458198	Real data
36	0.358490841712925	Real data
37	0.358314967081919	Real data
38	0.35841766387882	Real data
39	0.358651205549246	Real data
40	0.358953564791792	Real data
41	0.359080036749255	Real data
42	0.359424872221802	Real data
43	0.359561249155446	Real data
44	0.359414688148166	Real data
45	0.359276557448831	Real data
46	0.359212453353993	Real data
47	0.359750851461012	Real data
48	0.359705533336003	Real data
49	0.359800402955891	Real data
1	0.396716741158839	social-EPR simulations
2	0.372641761624959	social-EPR simulations
3	0.369000124499566	social-EPR simulations
4	0.368512897935067	social-EPR simulations
5	0.368323244589435	social-EPR simulations
6	0.367382209522803	social-EPR simulations
7	0.36752030263086	social-EPR simulations
8	0.367151174093205	social-EPR simulations
9	0.366125555414365	social-EPR simulations
10	0.365208653549164	social-EPR simulations
11	0.364960019031718	social-EPR simulations
12	0.363778323561302	social-EPR simulations
13	0.363047827203415	social-EPR simulations
14	0.363170067624872	social-EPR simulations
15	0.363431412647846	social-EPR simulations
16	0.363112228740341	social-EPR simulations
17	0.363642045769952	social-EPR simulations
18	0.364468748628089	social-EPR simulations
19	0.364482497068623	social-EPR simulations
20	0.365087374822905	social-EPR simulations
21	0.365980240571218	social-EPR simulations
22	0.366056405070308	social-EPR simulations
23	0.367320773942904	social-EPR simulations
24	0.367151572721182	social-EPR simulations
25	0.367798429229023	social-EPR simulations
26	0.367964387626458	social-EPR simulations
27	0.3681159211858	social-EPR simulations
28	0.368505272928888	social-EPR simulations
29	0.369347572128755	social-EPR simulations
30	0.368847612315628	social-EPR simulations
31	0.368929568728824	social-EPR simulations
32	0.369130070835795	social-EPR simulations
33	0.369048909285249	social-EPR simulations
34	0.368955502602517	social-EPR simulations
35	0.368857786783939	social-EPR simulations
36	0.368702254602858	social-EPR simulations
37	0.368195413176477	social-EPR simulations
38	0.368215875225226	social-EPR simulations
39	0.368414630287259	social-EPR simulations
40	0.368185561247628	social-EPR simulations
41	0.367949596952142	social-EPR simulations
42	0.368051736934873	social-EPR simulations
43	0.367933664452924	social-EPR simulations
44	0.367496995634024	social-EPR simulations
45	0.368259669340805	social-EPR simulations
46	0.36748354509651	social-EPR simulations
47	0.368022331312613	social-EPR simulations
48	0.367849560626556	social-EPR simulations
49	0.368112907817618	social-EPR simulations
