# Supplementary material for: Mobility patterns are associated with experienced income segregation in large US cities
Source: Nat Commun. 2021 Jul 30;12:4633. doi: 10.1038/s41467-021-24899-8 (PMC8324796; doi:10.1038/s41467-021-24899-8)
Supplement: Supplementary file 3 — Source Data [file 41467_2021_24899_MOESM3_ESM.zip › source_data/figS8left.csv]

Ind. income segregation	Avg. visited place income segregation
0.285010772213283	0.382416143073544
0.746436902537325	0.545033446998192
0.164461665610943	0.321214723064003
0.0601503926283637	0.322707116987667
0.187312297149729	0.392835731802112
0.318111855217773	0.385223913401429
0.184438049429621	0.308343215967477
0.204633270830246	0.398456074544995
0.296346906344264	0.351064228436792
0.102199832716364	0.346414665100587
0.0986222954575989	0.289971661743053
0.493609376864725	0.400334554786531
0.248700023395732	0.312153154088352
0.347022471774056	0.359513118281525
0.389980049077251	0.411100886774453
0.493005609169091	0.335380300461939
0.266228723270987	0.366171174778931
0.130767267281455	0.41263138064656
0.421379332409115	0.511837394632824
0.457750458816395	0.305647728218192
0.31716928657516	0.439860373240173
0.609931376390997	0.373114432063064
0.160325085961998	0.247228605499167
0.314848259956021	0.391625180846544
0.0847974225697627	0.375823079245675
0.421839490612136	0.365571964517395
0.463148765983728	0.574116283524851
0.336468764932733	0.402429833594221
0.300808905129024	0.320083103212288
0.194675730668488	0.272190279125381
0.23205612042476	0.369061069495253
0.172351987718851	0.355326394492989
0.0769236989946155	0.363034461746037
0.111841812761918	0.323828277723072
0.16317342758227	0.318190473897669
0.341908011589387	0.390020609984691
0.307684765268829	0.422482732844592
0.280253610768307	0.357349349384867
0.344257042332099	0.452197991103416
0.126462370169048	0.313045267805845
0.232332343154691	0.401798890563819
0.0932677293584883	0.337037958940651
0.213200687290738	0.388150221983691
0.236878644967125	0.381449285634085
0.307828963827093	0.578552017398667
0.188136389186124	0.307202688864659
0.393397045560336	0.391661381220349
0.0169386374684638	0.309895197470731
0.301924441914451	0.407318281065491
0.290739281100984	0.463565204739429
0.169366553172947	0.363564308590717
0.202472028278906	0.360257175493485
0.260912819106069	0.411837768001453
0.19422731351739	0.44938340514792
0.270556636742544	0.446179558324531
0.33349696333156	0.415772130453488
0.0907891149181368	0.31078745801404
0.697041041896808	0.485477499023445
0.0416341405326725	0.290824116431661
0.384150790065963	0.370172869775883
0.407293588635168	0.343862042274093
0.258283062083542	0.399755876301381
0.232716615626453	0.343933028709573
0.507745231165512	0.467234484842651
0.429895170516104	0.419800705434256
0.0914228167285173	0.321990421328784
0.330424236119149	0.376868510509925
0.33569336246072	0.53185670190424
0.112871278464116	0.325275162369208
0.0989889678116664	0.388351735119621
0.123688934513697	0.329151851905619
0.236406301738132	0.330774366759421
0.171336774451402	0.402429688966323
0.590661092011139	0.401006539710685
0.0270268574884349	0.375082018216107
0.0457453969041829	0.386355336194187
0.132923481493753	0.402841207325904
0.157312480455974	0.384745166931352
0.200813917151224	0.32789513477104
0.457305128830128	0.403991890343173
0.315813385795635	0.378884984309659
0.364812959135832	0.432932064082712
0.430047656921891	0.595628702036147
0.172412348052542	0.364556465191232
0.341270456200448	0.290929667367424
0.522238743473323	0.375234454104891
0.118249121392191	0.430385337782109
0.310817784992827	0.420813250384459
0.453270527884219	0.522921049665875
0.0232896594200084	0.338706893148763
0.196187889694881	0.357592392100123
0.133924142276309	0.371664485264171
0.252675345437499	0.379508477038651
0.471963862293195	0.413477455117965
0.248305258053205	0.357811697607456
0.190687704556465	0.409785443273101
0.205730946567651	0.36654990521448
0.22214663652396	0.322691608808853
0.0627881958579411	0.359860388846272
0.271837895823667	0.422987998640843
0.316323269273584	0.448065324124803
0.110032583721608	0.319707375686472
0.141134251479046	0.336816802271648
0.109874934858297	0.331672212337101
0.403805113922947	0.419370413736077
0.368623472882	0.487064644991981
0.0930730513397973	0.39354632805108
0.324961823076661	0.349119855559888
0.443685841915477	0.449652549949816
0.382998601245984	0.412811894317824
0.0469587386458368	0.295282910170528
0.284382131545757	0.378009550460851
0.0569324604696088	0.334108997718485
0.084103852842464	0.34786814908884
0.425585776030443	0.451667766288309
0.0623684673233627	0.350862451103752
0.140983064159591	0.46320833895448
0.26645292234706	0.372579132740923
0.276885774497251	0.454885217987648
0.41885110507652	0.402484737287541
0.148333314902787	0.33283311844908
0.378553580902856	0.325562135901251
0.185650187682218	0.332351485595301
0.455963227610107	0.347579818624547
0.367060658415259	0.390698846713448
0.203955178830071	0.353302950103917
0.3585913820488	0.420810246013307
0.168293071240543	0.310745447327501
0.181819892601339	0.391076865708856
0.322539664727595	0.415778264647533
0.137350829669743	0.308740579425739
0.286261295023371	0.297288268864669
0.764247090952744	0.691934229002832
0.31812628028032	0.38481794467744
0.148603733412649	0.385058719377131
0.109597490238706	0.276117153160693
0.171894174850401	0.375932294457915
0.654518135994395	0.523555679966576
0.505372929621776	0.364526859702163
0.188981533407848	0.302167882370891
0.267005852824027	0.320317078282605
0.384785691981613	0.302319818155475
0.178237699497083	0.402719081016421
0.408623112560712	0.321133237683576
0.449733753863045	0.379822057817696
0.241241115454459	0.359313077635328
0.288198189599315	0.402196442754752
0.118520822080074	0.30633723490552
0.0850497611544347	0.317379101716045
0.170517891324754	0.448965025045043
0.0636107996534597	0.316728196971573
0.198496481694985	0.422026275237712
0.35679362832348	0.412928643226923
0.185215989241578	0.279025495494643
0.644673087183784	0.546373597981221
0.151409255448299	0.374619529010941
0.394928442249485	0.307404603996813
0.134019422700571	0.318091393975848
0.381401772136872	0.492569002254517
0.150110640766693	0.315794435923528
0.160406403003141	0.274956782349411
0.258891599455577	0.35420577859612
0.518330063761091	0.522275459147659
0.624557090109843	0.385738381014688
0.0505367785563051	0.268887702439525
0.178063285153699	0.291759920160941
0.317273338738613	0.475381697745613
0.200871152031941	0.301228303778099
0.298630814524232	0.335179246490792
0.938424096928709	0.647055767289757
0.471751311561941	0.308282638651264
0.453190319824608	0.375104948439616
0.07926559776632	0.359135810025104
0.395756210890629	0.400600002871675
0.243471481498982	0.331978887532851
0.417809682137573	0.529320492615325
0.0834811005966061	0.372584854055853
0.32109988876592	0.345468823721203
0.303638674345179	0.308489734044285
0.255509103799599	0.324342660820461
0.472760462469808	0.481323039964387
0.190407010812909	0.374929149119109
0.312126562637648	0.351623693439688
0.255448499182113	0.303845604279219
0.318823675899813	0.387976441848669
0.363268090158883	0.408078276303008
0.2104545524199	0.397635117876307
0.198036918239591	0.449584690981925
0.18540956879793	0.344228914989187
0.733852168606877	0.396403010483707
0.152166066299884	0.422593543809787
0.330459784206083	0.408757002892736
0.711360224051608	0.512903807741587
0.171707287270748	0.341177928965704
0.139210736532574	0.339749775393696
0.350187291397224	0.427928569972477
0.362278912185765	0.389890082728877
0.275853467231533	0.402049324732976
0.180129587689319	0.400845259627816
0.581058939236405	0.539841987264264
0.796858192578763	0.424277408108528
0.138706316107391	0.328861723107941
0.265755595823252	0.43726112429816
0.393434984406163	0.365789052585773
0.668074442085827	0.547707014482243
0.178937468434062	0.309401216482917
0.157519068557453	0.34151749061188
0.381154791200517	0.424588025852483
0.164703248503134	0.350374373400765
0.213803585106095	0.366036928271155
0.077162475148952	0.331908013328448
0.198268188942008	0.384609787875427
0.269252238453411	0.333577206703355
0.469575249429008	0.416320014700789
0.471006260395661	0.338051538817376
0.303020085728317	0.387868092930403
0.150470811622609	0.407088346008043
0.262770812874666	0.344062436324064
0.215637613947769	0.36854717410388
0.235965973759897	0.332930420299027
0.172339478014831	0.395819027752307
0.105142658192703	0.360222197951379
0.326790853392723	0.409476434834992
0.579091431688557	0.342664862585456
0.23777659343132	0.345061848793451
0.117633622177869	0.280266773616749
0.22221537844747	0.3956768245856
0.108551593513187	0.308776750744597
0.569542590299648	0.548959059832429
0.115940962430939	0.397713075332368
0.367557026517355	0.408450084952635
0.0397223680840461	0.401810869377125
0.423512159529565	0.292027776793307
0.298814492048357	0.389708537644563
0.284469824165312	0.317327250174163
0.0627053960480563	0.281413626130189
0.126935933458082	0.321866270122501
0.0890515524830293	0.321487747718128
0.124348652640573	0.336412422182827
0.198030855833912	0.340249603749349
0.0999847201199949	0.317527074188739
0.444968007674616	0.323787705094749
0.337716413916259	0.393790002289227
0.430283033675659	0.433664969535491
0.171698732324769	0.346907194803579
0.0845110898376611	0.341374118257552
0.298692410256059	0.392259522638853
0.7345454559028	0.346369658658443
0.450233527576264	0.334560597999192
0.254908190450569	0.380542642847989
0.106070368698984	0.475441110053848
0.288586080971109	0.383015177531403
0.202171272079909	0.383174017840765
0.0781512526381712	0.303646235520165
0.237549827337364	0.395357048234917
0.144417524137477	0.322919085658048
0.294161418034981	0.347379928413149
0.171757536930173	0.39601931729708
0.0960823228422677	0.281303748603501
0.0849336486743013	0.307363050374067
0.292895653033808	0.381280773009379
0.160245636750236	0.342477136715763
0.123644511926032	0.443043505908261
0.0939150931899829	0.318092031975416
0.20160134762139	0.375752256945173
0.387340367157272	0.485001000585256
0.523564986088565	0.345399874811069
0.168389896065226	0.271183005950197
0.18998849097089	0.360336241563933
0.138641940722201	0.336150999548195
0.127427388512072	0.350778570316461
0.344326713196232	0.304714538551947
0.15603342173242	0.365443463529155
0.257748583942012	0.433310199642483
0.294033463452181	0.349068090042024
0.140711460692209	0.385191695721917
0.290951726642827	0.3964423992614
0.175409036823633	0.336376802292229
0.138195805329005	0.352346664046235
0.106794131778616	0.312826030617645
0.181317946197424	0.333108285988173
0.687987777984405	0.569470426315653
0.389827772399496	0.289390210605083
0.613778061847419	0.351491918611419
0.405631153476933	0.374804565327749
0.272784758928872	0.389061095445675
0.248332479872645	0.37808970323508
0.120433430697467	0.370368691173429
0.202688332048457	0.378688467431405
0.221448050492762	0.408035216494539
0.339428499382411	0.423547445843264
0.125598398047894	0.35525928593512
0.223101574327147	0.311244371106216
0.268260713878707	0.397507123868739
0.193529331005392	0.350183309206925
0.409051738734965	0.391882952598709
0.142555256125918	0.305594044618704
0.293241839547971	0.439767266734731
0.764488975879176	0.358890473628997
0.185389587271478	0.256596777400682
0.301804271395077	0.363028299335192
0.136038314487336	0.444901364592549
0.211608720518401	0.380796708096981
0.316681723304107	0.326166769625979
0.286211825249139	0.359576638885253
0.230091726031201	0.303078079812045
0.236924641455086	0.306388545845992
0.153699708171246	0.345313271462773
0.364336199588872	0.404048603747136
0.462443232576699	0.582728081673661
0.443348748013421	0.421914010862176
0.44049806414488	0.384784317742323
0.160677106535425	0.320381305136101
0.721678149152013	0.518229065884597
0.10912075829579	0.420176607796024
0.276797438392107	0.399063914538784
0.289981414783883	0.450338534385037
0.642855494284539	0.619648313113464
0.115712589659814	0.364074920000696
0.166121531316859	0.36828141738752
0.443124957119949	0.527503352808192
0.603707321714109	0.43873328859272
0.296726534367528	0.43979472097588
0.210374070089972	0.276480497913355
0.220007908942192	0.37437632635664
0.5575053240416	0.583648853337541
0.171001498836011	0.294394761311061
0.572333085454589	0.406522124645856
0.13324524138651	0.341037778024728
0.302523295975925	0.4115163795186
0.28325086381312	0.346451199444843
0.248005502858017	0.374320301568427
0.629233285347608	0.397202797217557
0.216861681273762	0.39860062727424
0.169630997004907	0.367073612236347
0.0716939497034189	0.256255977213048
0.0904083257170061	0.320402310129541
0.298994515057037	0.348695397744491
0.527030362800155	0.434197701304187
0.0643472808718245	0.415748520157293
0.222496592247397	0.382472305255125
0.246235281716596	0.315909432428133
0.25228452599895	0.374988927504981
0.456267912163379	0.400260675553283
0.534317366880488	0.483760033523752
0.327535097842869	0.333486214159952
0.0411870392988981	0.347822778958067
0.330624762273304	0.32742199747416
0.110631828166273	0.314405879590024
0.115245564358765	0.438550995144187
0.257183426786173	0.399779349027952
0.376342381454835	0.472635592507443
0.114663487479824	0.318270493001381
0.147165495649467	0.318469623339301
0.816173628575211	0.361036029549469
0.207089835976687	0.306458492243411
0.322612310016789	0.505034802356016
0.174044245886649	0.310113257857056
0.110362624969176	0.437907254781931
0.285390570175152	0.379176134218493
0.485653599225139	0.365205702173531
0.075767391131036	0.308261206581848
0.460701149771557	0.481977429014635
0.838131309260811	0.450389617872211
0.144404677056387	0.361491710860411
0.652903400463544	0.379123707053661
0.578970150786141	0.473825456744552
0.188136130484007	0.345910709378981
0.186882183300836	0.394099122642243
0.0837481630736672	0.329050241225091
0.0317313505196288	0.361366073769205
0.0281790414452339	0.275331879645837
0.294415348432435	0.316426470033128
0.515846355990419	0.338561956773688
0.168478815406984	0.404986543313048
0.100112823293077	0.409948368762859
0.196986403232573	0.379384797067405
0.200331324781391	0.360094951793053
0.520366504916069	0.609769292286165
0.120151181182267	0.351251923933584
0.482420677346056	0.57863772836612
0.217943985431153	0.373262016672653
0.114995925797272	0.341367489493288
0.264136335433671	0.415136256683349
0.352309834155381	0.379039370765997
0.207864739694472	0.338977088672795
0.17248094014708	0.329817599247867
0.304479540662061	0.286489060585048
0.212317316022166	0.397234242515211
0.0851015981787133	0.346883710915699
0.244910645903845	0.451856247743072
0.136825372055873	0.356566016238872
0.529346306874688	0.600773877171181
0.187158118330671	0.341779089931192
0.0981188846707141	0.401969825166128
0.233462985159057	0.316459686934989
0.134941723380168	0.307756446977131
0.269403720672941	0.375059694089576
0.128319582791835	0.337812756425123
0.154588862688207	0.33797960993748
0.139106500003722	0.318319912096584
0.203131614071193	0.369131828093723
0.159646767015727	0.326296913827584
0.23438190287065	0.361494799039621
0.366808191805045	0.354266361560816
0.115973027099251	0.312313634062037
0.19233984367316	0.371946274957608
0.293885300719805	0.508377588419875
0.538411686572483	0.555528570810389
0.275674210337325	0.473600737017941
0.443242266853069	0.310948680596555
0.111804459504922	0.287709818272757
0.0410622110774205	0.32336133884872
0.0472235175458357	0.327264354549331
0.168082908977314	0.358250634859915
0.25108358403943	0.380232328464581
0.507637985130981	0.572261683177413
0.188621442764414	0.417805486083128
0.358936504979576	0.410438188210576
0.475366664323411	0.310138265902155
0.148826216958402	0.2974046228336
0.18754949402949	0.226265141415304
0.22142809902178	0.298270316905091
0.338339712573429	0.390030750571776
0.0834291937349363	0.344046160852429
0.16513994552037	0.395766670731779
0.0644827296476451	0.325467310409712
0.333206230776859	0.27492202810196
0.157456559901459	0.330068442791091
0.0767651799770872	0.333280855530011
0.236065187623395	0.387705204562333
0.290115319958672	0.397548424008235
0.830892412059501	0.347609547003088
0.242779085520264	0.435815972541629
0.251734470920309	0.40958582858028
0.0376491650559549	0.291912311329752
0.257920656505533	0.384640728139701
0.434792685529232	0.470073624057957
0.135258083470523	0.333789663704005
0.334890947277147	0.303881035193451
0.367313239823355	0.32992540984224
0.473624072172547	0.597964894660019
0.818630175884984	0.341814370911496
0.0756057667570296	0.330778362084147
0.270486769061221	0.397504895799723
0.247836965368523	0.40344381343612
0.509338149675725	0.550466713818547
0.50416331610088	0.508611232814515
0.482818850982677	0.438920024527965
0.230638338733255	0.35370102103644
0.358401674285789	0.3873243880866
0.373634125920245	0.433625263058731
0.0896319259385869	0.408309036456733
0.697543030046835	0.579037359567053
0.597158718289856	0.419671760244965
0.0398141098228515	0.345816260698773
0.277541288771936	0.469215799459387
0.213155360746811	0.305693788165125
0.411087079505968	0.358974050738931
0.0862734826798963	0.373553063558112
0.456570909013115	0.31720872235656
0.0693812770877907	0.289331162782517
0.514791988816955	0.489800808371843
0.214678850532695	0.278741168379867
0.155425325673501	0.3829432976594
0.0956414278750453	0.341951142398219
0.160828740584856	0.380374035701245
0.225105876519396	0.366526033427731
0.266917603517216	0.347730118066477
0.19820802303248	0.290600859908256
0.218867148472453	0.374296482967045
0.208043535318546	0.397987549137552
0.166608036457149	0.446608220229325
0.0777939399218859	0.340376399973725
0.321464844992091	0.362383537440584
0.343617301137827	0.399890589239432
0.256034338207908	0.427438361077069
0.0708608325996515	0.331730935951357
0.361688858951787	0.357325663760355
0.404149162221392	0.529799311291091
0.732723577310664	0.348157238143547
0.185823793457533	0.422288089988027
0.0979652323789376	0.363072868730373
0.546126292640011	0.439431010371275
0.31450559628944	0.499798804798517
0.390089610119429	0.400044571287717
0.530569964845339	0.316027098281459
0.305489573463805	0.437798485251059
0.330632690078579	0.5004234778016
0.66353452484204	0.549950635440893
0.273966593946837	0.314352141890963
0.639689672855557	0.528821286046883
0.421133079983451	0.322838885178435
0.217935754609791	0.296793813387477
0.104090104009929	0.377727484971539
0.195621050769144	0.329763822075539
0.287041096738283	0.356050466807701
0.660162462645635	0.36500396671968
0.156290161860935	0.394526689080125
0.0762493681698931	0.3028545446224
0.188000755448868	0.380772353484269
0.558431623949005	0.383147930651539
0.164794400617319	0.379946275437712
0.232878224322129	0.360040182303352
0.582835957399771	0.405200086056773
0.441060285714517	0.337672036684963
0.458808731751605	0.311979283572467
0.505482703654059	0.591497328680747
0.461102426726621	0.402215627962155
0.320407519411589	0.444075010822736
0.178734755458009	0.422362975927587
0.188544801145701	0.363289299002733
0.472663157372296	0.552455591030515
0.172448155886968	0.271933313084869
0.198346373108204	0.343915070241168
0.202055429875851	0.380727431357011
0.317447767776504	0.361823222371696
0.198912295584048	0.326420836423619
0.191654683648555	0.36914628409152
0.606538475714792	0.359003094129371
0.316699098666051	0.347995512007115
0.0891259360667128	0.335312456793469
0.265538319323762	0.359976659633101
0.181107202216105	0.405119327363344
0.403242477719475	0.340225457763515
0.159258283268927	0.292376049099869
0.209892576622698	0.327944884008288
0.0614180504724347	0.375481073202701
0.119203347604249	0.354429165066083
0.357787951817376	0.401817656132464
0.648734775195989	0.447482322994467
0.14629241810762	0.329398658868765
0.192165161316519	0.386737121660925
0.356695905631864	0.487010224203677
0.424074520246971	0.418386699584549
0.1631099398225	0.333530819708163
0.0182579013832176	0.400578464400709
0.301037579379691	0.433842518331925
0.259084652880445	0.358949447927123
0.10630394682193	0.303703616809648
0.180660371685428	0.303534668056021
0.139143482331804	0.313503114187224
0.148192806364127	0.324440615344981
0.419088955402573	0.376303954458904
0.685284796187669	0.545358533793203
0.0635635867366197	0.347917195225139
0.206398253638185	0.298700500593072
0.115638601590175	0.2902575898568
0.523085612640368	0.513295348816533
0.0520913717772509	0.38788985716156
0.142930962273029	0.411219216909096
0.302238917798504	0.363000758253877
0.22967406549291	0.374041976509368
0.213582839599881	0.331470507577013
0.313170411561101	0.338607884866435
0.194789370147338	0.366328133681485
0.172835976938316	0.407986580369163
0.280113989869693	0.439751703281099
0.211735969691483	0.390049882682013
0.117103175104231	0.302910217671616
0.182001722727215	0.333417113618605
0.216583738549306	0.322429667082717
0.0995563409769416	0.3119266728096
0.144839991951538	0.320294961753275
0.136121528818338	0.301105132498309
0.54106130075784	0.475865076316219
0.407216889021661	0.553105084462603
0.578539507844029	0.532941282810861
0.931700017797576	0.517398567852664
0.253544186026782	0.415334591481059
0.315883562499741	0.362944406200853
0.393127676072923	0.441579295435933
0.261383224068846	0.3297328885546
0.102626192486329	0.330798905888747
0.580202142946931	0.326826475885485
0.322514504460043	0.354484922356861
0.699926715126771	0.393655311308429
0.397592634576205	0.389293981033277
0.350948737533037	0.344779609031661
0.194093780648727	0.383285273269053
0.558752780785872	0.378933730540819
0.261569186680231	0.420727134316483
0.381098236943072	0.360528873153693
0.225735564550299	0.286575853465787
0.10211889127973	0.435428936514413
0.325303570076523	0.472972599599893
0.0979272048572136	0.418552733331067
0.379412379914211	0.35152350018372
0.135234424250015	0.324048947093459
0.102063499596607	0.420748380499416
0.135965696168487	0.315332409215707
0.40894404522416	0.3016142243788
0.105322485065926	0.357179327279539
0.115248667211605	0.420000712650797
0.528309427678739	0.330638759359331
0.844420070894344	0.749768790268859
0.285845836068925	0.345001966357267
0.322598963968792	0.336753313414189
0.147037392939883	0.321088080216659
0.0724644697127824	0.373270892829075
0.131407895912728	0.377684421667555
0.112016877392458	0.405724728414621
0.13699606721518	0.270830269958539
0.165304394692881	0.401203087710043
0.100192445584988	0.354901084940171
0.497886287495248	0.433801756237971
0.515349697940885	0.370505744210539
0.614514653749741	0.449577222036704
0.422355960342824	0.423416532047403
0.524514606952544	0.384738187489896
0.288824260442411	0.321698305686141
0.324407369972848	0.417811451153541
0.174013530785973	0.351265411282352
0.129308985518959	0.304549239135045
0.583632274966843	0.507694319943269
0.339328119378867	0.463943846188675
0.222182560970105	0.389828056982803
0.67254026955848	0.3974529053206
0.473856243992816	0.334538795296832
0.258625612771557	0.311869739355712
0.360102494975715	0.479447942976552
0.127143415953698	0.307328781277349
0.160441890234485	0.330237538141405
0.118853855037266	0.360643240965877
0.123721704213302	0.317274027994707
0.226970851746072	0.320890118082437
0.144702486241991	0.306330893050957
0.593319866328405	0.402502883989941
0.289263139485365	0.330623191531472
0.0567423795566837	0.355475148769936
0.507758588980509	0.55701061507216
0.755875845246584	0.632820984783096
0.0807871992634965	0.264505548368625
0.454551202778947	0.527076996596627
0.247238543686307	0.354251098398029
0.0500359988114917	0.337122775375339
0.253300598130931	0.32707765913668
0.0776554782837749	0.280871364589989
0.0519024805282144	0.340723506907128
0.132598407693306	0.342289174189152
0.413276001118024	0.534009997234445
0.296479618993781	0.506767559568544
0.458156649646635	0.369161768107544
0.0239186651555881	0.352560752433189
0.0283827184068368	0.326146217075397
0.347075097667808	0.483561019110067
0.247537598855304	0.336611924110109
0.399346799524653	0.328543137207259
0.145189277740991	0.407110225859109
0.35470758096888	0.307764320870912
0.495027669786235	0.470210286937171
0.313691115296768	0.380577580068376
0.134519702342509	0.378754903222795
0.211188303471503	0.403430284073608
0.815014209963397	0.427518580695547
0.349850118766573	0.312814265811096
0.124845296150138	0.30553506508924
0.255423980447655	0.266606941157962
0.152861399674878	0.365363135619301
0.170020057519725	0.301614295225541
0.0962062965630387	0.422874828512083
0.0865306989120773	0.350079924046368
0.145133817641457	0.354838238550219
0.286178466687667	0.298676485095464
0.217553587337992	0.395755631710704
0.132646062501267	0.492984166200213
0.587108426242603	0.334571275607544
0.213232645143265	0.350238340497392
0.0983669263940323	0.314619033595632
0.170413304661966	0.339581517788096
0.426761441806576	0.518912000664475
0.287631421437267	0.37476496825536
0.364870272336147	0.477189957379272
0.577138667449165	0.424914143710981
0.172292848541952	0.362380938758405
0.126539975486627	0.364672381933309
0.464018509653109	0.333661937776965
0.0614811697166736	0.288175099319419
0.485305812335088	0.532966861830883
0.161393972240302	0.298329075163269
0.153712930114378	0.324217545166192
0.541167579807387	0.393055281586189
0.361761494812795	0.39054161985208
0.253141966016886	0.334324600115395
0.801649946577805	0.412984884082715
0.138674264054896	0.365309082786285
0.310613063483949	0.439094992964683
0.138397450245111	0.336799189398389
0.277423973811797	0.314621274469989
0.207903720793741	0.361685676494245
0.432276353772016	0.392603299374456
0.299668973894696	0.415367234711992
0.179105925836137	0.326873345796789
0.145138377976239	0.379181051196213
0.329913459927405	0.376120607761933
0.203896432381239	0.414985872780405
0.210945692891989	0.314191536215653
0.360245974402237	0.366092079075136
0.138866782288802	0.274666734563107
0.316327516895155	0.449682408858392
0.196232683022605	0.348607438183272
0.270147195017072	0.359633720554168
0.238661867170914	0.344199043982899
0.122528040659929	0.382610743131112
0.201120330738794	0.376466329632448
0.468572453300013	0.425051180731939
0.0359356503331317	0.341076374788803
0.290511495641291	0.432255190444909
0.115085684948176	0.450626138849133
0.536430278483907	0.445608505560475
0.385260253879643	0.406365462412859
0.263208769665545	0.32496914942608
0.32814930494692	0.361637555638653
0.268150400662859	0.425555530487267
0.0758637057151032	0.322620116227693
0.417560173982691	0.463084016890709
0.309698371647336	0.334213012278557
0.215456148992226	0.328296249299731
0.361725199827075	0.413890884539376
0.114568204740581	0.370545751933824
0.125504186568327	0.28522542618836
0.595890602334715	0.497851853865816
0.248245108272159	0.394446170672349
0.111223173868933	0.332377004721875
0.491442599658568	0.497954339459403
0.340338234378195	0.334904904184029
0.23860095444864	0.416188587874277
0.156368740694865	0.304516662026147
0.367282561248544	0.517138844150376
0.141619536893352	0.314744231221272
0.144106215318401	0.359736004494304
0.217416731028633	0.439462275949184
0.106298713804499	0.326347624649429
0.424508130898464	0.530457322064629
0.281693286367664	0.417901053037389
0.170023878458261	0.416400431210032
0.293135354200224	0.415469853149229
0.190857004966801	0.331118775459264
0.124320230802858	0.313719656741549
0.537655961249285	0.553859157805491
0.466644837976997	0.322887267901896
0.206329374733987	0.310663358805392
0.491345844132597	0.410956541425003
0.0832957947887784	0.305978638162093
0.224286923743318	0.333778058532611
0.0708417401278685	0.320505121640141
0.417621655645499	0.365869154404563
0.103372226558837	0.340713839518229
0.237640118421081	0.378746532965075
0.157937756542302	0.340735194577517
0.167200291645243	0.349980361629168
0.144483428236432	0.285835602595416
0.278805839502304	0.358381315811773
0.345464302864997	0.46035635670132
0.38081808091168	0.422315149402371
0.163279498235289	0.307703446393947
0.40134900472468	0.392422967958984
0.455212830140872	0.434725929247925
0.0748845087863493	0.303823010454827
0.196884561452317	0.394295696864859
0.395412596544568	0.436693593133229
0.226569182854761	0.458642269088709
0.33734458562648	0.383735734434717
0.234811513883419	0.348204910049661
0.41218788238684	0.562458083356712
0.13474683894766	0.480821156352403
0.386058355438683	0.443191254594632
0.165383359779531	0.315376146517501
0.296261356232168	0.305866625307992
0.154104969421176	0.330969861596715
0.0343770275251528	0.379892577388075
0.409856353423291	0.471992644205611
0.452845443212517	0.360441849469499
0.189475052795883	0.329594573146371
0.194304508944007	0.385609638464296
0.0630534911830739	0.359433181210947
0.249586365882412	0.311132046796149
0.0781990707666381	0.295226601144909
0.322754871325747	0.320377206885571
0.174573439715119	0.345576742257315
0.0731893873997611	0.313166816651624
0.0922246930692309	0.370351464756829
0.196437168965587	0.322434440849693
0.255656933628487	0.37879585945368
0.42145851254104	0.392696361318285
0.200563321725229	0.365506768843877
0.305134655325152	0.372308696713341
0.273825238075171	0.463114167425456
0.483320216687653	0.511963952842757
0.358206340978715	0.453880271115643
0.135911513050983	0.3307555233834
0.257789232529609	0.325941234654283
0.465473285430384	0.299236871725205
0.0760363625723755	0.342472489349011
0.0611245916022323	0.306072896357293
0.138172533195046	0.398333036696795
0.431333067959336	0.550344503259955
0.665240322308965	0.377470031974368
0.273728376206995	0.380545922494211
0.647882206225403	0.405037920080251
0.240372409724681	0.507811422049965
0.164056222208092	0.377220929337933
0.041169147523556	0.262788431673377
0.513510314820403	0.431252166765085
0.412514029984717	0.499353962107963
0.682746286625739	0.359996048231021
0.0597134756171629	0.388994360508347
0.271823152794432	0.442381149280512
0.141932577736447	0.297922067070563
0.419323746667725	0.349002082157624
0.811692195365277	0.569917393660357
0.213880170897412	0.365982329094477
0.524760430294949	0.489182455896893
0.252993034549093	0.379347162298619
0.359787853449307	0.307453676197008
0.400427675918104	0.466489926814179
0.42478572282052	0.377902224858997
0.43527701602168	0.364044985102469
0.190468555093877	0.339263221274256
0.203964831720286	0.445445061398016
0.210370978564555	0.354828597559237
0.134531085183575	0.297361889441117
0.398419667154637	0.309419444501864
0.374333501088771	0.508880776579403
0.157266245184089	0.303222842071755
0.334189439496083	0.438588894848312
0.179578258544557	0.291822116920968
0.175054531827408	0.3551597054274
0.459212767035885	0.425078673896816
0.367799483350624	0.482464447035701
0.521437277566747	0.411418879531608
0.252945489380284	0.382855043251144
0.258992172080563	0.443822403142195
0.301036983611035	0.346150517109168
0.136869096040677	0.370959225235461
0.179286558812402	0.390050147808672
0.253746018435494	0.344462812010067
0.15012726767263	0.355228756309107
0.140716228951733	0.310265935333451
0.281793871605512	0.429060787806496
0.174522946757109	0.331104108759296
0.25446394134101	0.450421271180717
0.456156372639853	0.453137732351099
0.221871756717856	0.395256723850272
0.513953611486424	0.369631800533653
0.190460866956129	0.332839905919613
0.387521546724405	0.458017246945224
0.0553509999291181	0.318036492676696
0.381192175586709	0.559734725539208
0.653873334071555	0.379564148159608
0.160181493431754	0.368232719674504
0.303887264671643	0.426977183540715
0.284026194017715	0.315521816250853
0.0562985723551147	0.3291673838266
0.200983363842351	0.364576755968757
0.180637781625649	0.37333069412608
0.245553879773202	0.412993229135621
0.395711587672701	0.496291210855827
0.264234358209581	0.368040691961477
0.10646646500903	0.28911267274032
0.22754124051025	0.34790480177132
0.537856927524024	0.453676941679464
0.448142476956813	0.417013770851552
0.562114293019248	0.473016782447323
0.106829126529653	0.390301078827592
0.199248011401675	0.290150848545915
0.164902612951781	0.328108005821499
0.213787655059979	0.334564466704171
0.182605701860135	0.389550115273339
0.262979246792682	0.414215828813469
0.252980883079059	0.401344853213744
0.204380390145529	0.331430272447339
0.0873602030712499	0.337755439754555
0.411869284518512	0.321360064879101
0.385670053143427	0.472347314510717
0.180229220953358	0.326887028990261
0.505448648965195	0.352313239550821
0.147076602515876	0.326678757480304
0.140135125415295	0.351679326045317
0.794636866820976	0.475896861475605
0.200265522520215	0.3652992364202
0.270545366606	0.366742774694043
0.112894715699176	0.333497152848448
0.086715182465232	0.287247586094613
0.179959748130527	0.341325290229485
0.692485167945227	0.561087287971024
0.066189977663704	0.321937704430749
0.584855803801773	0.683437982548797
0.102757336075459	0.297431905793024
0.238111732400212	0.409983335808963
0.142909722572917	0.299760192904915
0.186922188950816	0.378151746835792
0.10027800972852	0.252523066174891
0.0961829112552611	0.304288551711635
0.0536733960435909	0.384356789428747
0.257196222855403	0.439131699572469
0.328567033266149	0.481146097530275
0.746980898008283	0.590696692591392
0.230463033496921	0.365899703899411
0.398454747743688	0.483057072118309
0.258366609912781	0.361467570278019
0.652960169560043	0.384603112694651
0.244684620117594	0.388051680146168
0.721242479969013	0.430138914537619
0.0838600901931963	0.277028292289941
0.638553155613789	0.460405931744128
0.120473538579989	0.29269080674464
0.347198845895781	0.446391788420416
0.0883540393847803	0.375526470797779
0.41418124228556	0.423524326349168
0.0392731161450171	0.23231693818574
0.372308054994629	0.371508069157835
0.555167858666725	0.5726202756924
0.785055541931731	0.578684112670323
0.307371864056707	0.352263468154533
0.415807588904163	0.408475855391709
0.6413002026102	0.470815370876936
0.180283789850859	0.473034839323355
0.161214674038534	0.427527056067443
0.510204626897131	0.355113431107008
0.154756361910012	0.303676384159549
0.233945381822795	0.32554039682644
0.21621697472196	0.358523915040496
0.316126273653048	0.355750053989613
0.4749271527416	0.422889184062432
0.202921326148971	0.359870437111005
0.155254463395309	0.338183913978259
0.451343861854029	0.437127355290392
0.227988761187606	0.324745503397043
0.336769650790211	0.428488038187747
0.602291456422939	0.452707480651643
0.269765947100613	0.382415875906179
0.249155159036175	0.297128863421816
0.199305493413662	0.396464104662712
0.358008368418035	0.478750234366376
0.601476512313293	0.541064927370136
0.274355041461616	0.298242651829291
0.501324478767992	0.418582796410971
0.191475248604137	0.373045880354867
0.171144726493802	0.479512002983331
0.324922999363531	0.372940457452997
0.114276119265456	0.338383142467427
0.124781849249187	0.393460289504179
0.0953811948257557	0.271988492363296
0.423495451529637	0.490183762966605
0.516238504112485	0.540959557959475
0.0983386219945469	0.347963717433645
0.682295278714091	0.521631044017837
0.143645221797431	0.352724123472424
0.516734218160869	0.502750249837875
0.39367696639368	0.340914353423237
0.413463301239341	0.260850221175959
0.702626004490747	0.371799371296971
0.0487494461057605	0.329834133845424
0.536341439454173	0.435193846510411
0.218723902471507	0.313947848239184
0.111878481400933	0.384846575786509
0.144928883295954	0.319318569504072
0.169646011788569	0.328740591263021
0.113503775566726	0.323152327448837
0.179433328522594	0.384812435662659
0.0896695975120677	0.346133376815949
0.166233355697423	0.382670510289045
0.158555479655245	0.410481633222397
0.249423931075225	0.402903822571128
0.319041608340056	0.420742903285056
0.369714203301496	0.512672505408352
0.552928857828525	0.335338335769664
0.456013034850544	0.348388002086104
0.305256485271232	0.382845184105736
0.151038826812159	0.310132141570837
0.370689087347469	0.418088726363093
0.211709663879568	0.311958734835179
0.418111515682731	0.41430044341384
0.38527897933496	0.448615346665211
0.059055444311736	0.326335083485139
0.147715306058297	0.27073150748532
0.0641274938673072	0.378151655490925
0.250300875401583	0.375616339577773
0.318085356433101	0.41989462761508
0.67418776034996	0.609072872784389
0.366968095682837	0.382767665917411
0.0771542320901901	0.367568559764525
0.451670432415549	0.496226906247464
0.186693832359846	0.349025208783675
0.313010643265152	0.365698899080349
0.342202248051904	0.404695747662659
0.146661094462968	0.330616671303237
0.115875649265298	0.360167604092813
0.128074239263835	0.374821496733728
0.22353333165983	0.408169472043512
0.266439358822034	0.406357044923419
0.246470582567274	0.407922368322845
0.132338312792072	0.371319610599781
0.29429081093972	0.459588568410893
0.22617329638153	0.297181148425293
0.244164866463994	0.296572041630253
0.0796680644387595	0.292491659395059
0.298875647571664	0.339277186276475
0.146481545615415	0.375842839550949
0.21376816696271	0.437795630459933
0.274260227131069	0.440044136855544
0.0658534101534947	0.465332845793397
0.318723502897725	0.340968654262547
0.0887286396913077	0.330487043808885
0.368738026685963	0.397824419807496
0.102097587294369	0.353115795641955
0.256977328310918	0.421766243597949
0.323551625576285	0.409745777146117
0.123795129554437	0.327837195641632
0.370459238533611	0.36320654524656
0.264512060095443	0.361176470938651
0.238515363731534	0.395411070991883
0.457787191410373	0.56522358785428
0.100678388978521	0.390706568014624
0.148260166466402	0.309371590641949
0.2859690363544	0.321379663468339
0.148516609597435	0.401840557871309
0.568570047373125	0.515198909880541
0.208387021563988	0.383394765305091
0.186474463389586	0.344835870773013
0.0762772527977861	0.323128052955755
0.304657829205835	0.343491575779184
0.0935100191850179	0.290508784043536
0.278020781961571	0.394257074367763
0.716898546690976	0.530982767647397
0.203247539085878	0.376179456727856
0.338000242376669	0.41893041759696
0.289405135942608	0.319972456431328
0.171943656998643	0.353966261130728
0.258493867380745	0.342411546472384
0.117854664122212	0.360339111892733
0.247802490959364	0.267493767724648
0.288260697574269	0.403399341009176
0.468156865937797	0.373391104833341
0.128663043476696	0.373933648572859
0.13213346023233	0.287822457150403
0.231817473471123	0.300845163862877
0.205439945960725	0.348769654890459
0.406174747617099	0.528757142067029
0.273724577030936	0.458088392598661
0.367505335948696	0.319085353352253
0.0818310149737472	0.333036544701088
0.11939751697695	0.349959669318189
0.384500941858437	0.321951920218739
0.477195188720312	0.367520384078264
0.0931211885859973	0.322885598903483
0.237454980253691	0.353819684103552
0.170663618910525	0.373350499737741
0.610466012988869	0.518125010181371
0.633469178079877	0.471354242185328
0.0977494080864085	0.369641977361056
0.202985501120782	0.375112892805872
0.168597318939591	0.336120737539627
0.153493387296041	0.2990985670588
0.609389453427803	0.554963993774064
0.154437362004565	0.355790678797051
0.258583887922971	0.423140011452856
0.200342139021921	0.330074742689416
0.200218176911596	0.325079320519411
0.345066909307096	0.378414728023997
0.121246207365338	0.373108137693352
0.0681765484589037	0.329299963024232
0.108889368003124	0.244980542809197
0.488359911796565	0.455901714144691
0.135627695359328	0.366145489368917
0.123144551292438	0.36085418227092
0.307240989870509	0.480030300224696
0.253764245419083	0.320169218343155
0.518907603506112	0.540467484774112
0.275199856317728	0.458589662245805
0.176734688337914	0.378302738256573
0.13838024077555	0.386071601029848
0.0656734842085701	0.302160318055136
0.101137100018887	0.277981186392197
0.159328294794405	0.289903990597579
0.14138782988782	0.291343633109091
0.24618563795559	0.343218943128315
0.340948517604963	0.294954286896496
0.152581658397703	0.366975603196459
0.170878182871666	0.357303996641125
0.103648480406903	0.311959662183608
0.449274264069923	0.431287234563304
0.291865331975872	0.336126549653539
0.605370616404656	0.389113476345459
0.175766892324103	0.337896905872437
0.769054138773491	0.439799397443563
0.249314907180711	0.344467889091195
0.418616511678171	0.457075865971779
0.268323821421464	0.411364862642395
0.187988818429041	0.346867239017739
0.36217989861428	0.436974137156813
0.255436976162124	0.385064117759629
0.430397798129741	0.37507572957092
0.405158281929053	0.358490190201211
0.182981797113759	0.367997507408645
0.299847893676557	0.467303126583784
0.623868166312656	0.500598907837165
0.0700746405671008	0.281187620649152
0.213601445510031	0.357201273332859
0.0856173717275293	0.363675327172472
0.119216357056127	0.26283381821761
0.118484100262299	0.292210052243304
0.425084491704413	0.530903998227267
0.355190679496251	0.316089857435771
0.234802927488487	0.371745120264869
0.22537462348489	0.376433950089787
0.324791705454384	0.473927818453472
0.18822259321499	0.425550665098744
0.316004409614971	0.395143074499205
0.141019918003112	0.33345297857244
0.301735136567133	0.430799678305707
0.285905172126104	0.367603863258672
0.0769855928483864	0.326371975316344
0.109977068265192	0.290814041103584
0.144725724286813	0.363913193463632
0.415330715302768	0.410655305136901
0.702101740525984	0.461578003376485
0.228343705267645	0.372183189922349
0.0781266528641856	0.323189349716245
0.363749225999581	0.464805305989928
0.200582412088331	0.342759856051904
0.621972491409525	0.474537812832888
0.026710500291876	0.318520677335224
0.155300524365826	0.324077735381672
0.1758440808468	0.327641165286971
0.375468862251445	0.460284313042213
0.530462851396376	0.430060688848989
0.0719703343038085	0.326032887226605
0.532585681805579	0.390270048953424
0.0876954769551851	0.362499303294579
0.375484868024211	0.437770540838869
0.228850678239487	0.393255960290456
0.168100990128562	0.293364887851053
0.272423493373528	0.323559356894885
0.536527614858875	0.355908949798472
0.117877266603109	0.303773768020731
0.16580684398105	0.394631025176653
0.398757584525765	0.368898573381051
0.07664602364776	0.287036705622827
0.125191470511691	0.427890828946008
0.103892498421715	0.349959832151619
0.182583847974437	0.389911986136053
0.171437152287088	0.288669330042592
0.0794948529499299	0.299356730926933
0.665523899955131	0.461475318412024
0.0722004678688997	0.297109082013144
0.375581859034507	0.352053659555768
0.172615104876369	0.397329979096851
0.14609206660774	0.349244544772437
0.125970769791188	0.336886098961893
0.101069474457849	0.349831514035909
0.386914989122824	0.429059783665875
0.562295657440307	0.602881491920677
0.228363144398705	0.346549136459843
0.58954201232328	0.564729445279811
0.378179011477219	0.298786134599859
0.212074029279871	0.335527704125888
0.170080175174381	0.331974925695744
0.327663808514976	0.416471631530245
0.263214379131697	0.33209310092356
0.0768690333335493	0.299705577456291
0.178258687344304	0.385997523685744
0.258534612191509	0.362219623427688
0.736679403188667	0.486767453733184
0.150443889447458	0.373292869061584
0.488986591698013	0.354795951606733
0.373789928769704	0.29450152345884
0.299005388004696	0.347940015281997
0.243403432495085	0.380056746501797
0.217468289172845	0.348306923408549
0.0782765617012483	0.349934389800515
0.239235330636527	0.291159814025267
0.448123821098285	0.370152426789475
0.170123576230589	0.455821889997315
0.397595078287744	0.487200691740283
0.241790225513651	0.400032107969688
0.368916292451731	0.464358772668197
0.231143861593348	0.368472931657877
0.426801068605219	0.472321942865832
0.182553610868142	0.26154760201337
0.389591117786171	0.424159038307557
0.0347946619449115	0.409271398175336
0.351798475011187	0.469488509035467
0.177499099325861	0.36453736827644
0.343701547160123	0.379772293082517
0.283629176580725	0.457128505149827
0.255651419656649	0.443885792431589
0.0615660017525309	0.363052735945328
0.552275446889717	0.319425881673667
0.333438004240587	0.441960674848347
0.25412646202073	0.295797528108429
0.118966250231491	0.426657286855432
0.467577254496555	0.488149323667795
0.231437746616976	0.400408248429059
0.284795067426909	0.383192221471816
0.363919003998752	0.511591585558165
0.249120787937593	0.323059556140077
0.220997075652065	0.386027456635147
0.727126258250755	0.345111090880379
0.16608527898942	0.284051706270176
0.448714635300179	0.359003414345963
0.177092013798818	0.358670303160037
0.298460014539251	0.415764060565104
0.45518224625848	0.542299073542331
0.482505987205365	0.411518162348627
0.192299647874815	0.356711793456621
0.162780436151388	0.335168368456555
0.467700294262683	0.435601757591613
0.182633690104597	0.392373864110173
0.08837023989044	0.366206937230744
0.177434362835934	0.356572281731056
0.581785083791517	0.484942993484232
0.163321665130175	0.386313910909208
0.217679509773398	0.420399845428053
0.237569249002522	0.405436989495723
0.245116757935921	0.456548442209451
0.366132095596728	0.415770115185032
0.12020209946528	0.342669179030165
0.206259470494353	0.3871640724156
0.41258000714888	0.478523197292971
0.213807096811588	0.308184523205469
0.366518030091224	0.489307288059304
0.123838838249445	0.306293087211779
0.0933371556640853	0.364862026785365
0.0336585413201504	0.336110732971067
0.270595212564296	0.387954680704523
0.366376960410299	0.388877815226501
0.697348159217592	0.626766081033163
0.460602438277421	0.385590073446083
0.692665651651325	0.395865153429768
0.648206469916944	0.349411163582949
0.100359164439293	0.327673139885061
0.512449727897816	0.324484594312531
0.256852403362396	0.326181934847733
0.556872401936565	0.602488726919744
0.283056245966	0.356837202968288
0.439180668862643	0.523676720464653
0.26345272076354	0.386070533931536
0.187766464095648	0.326621451571987
0.107085672568125	0.292461775395059
0.439806888632917	0.471954791934053
0.245980104620612	0.422383488524213
0.302113465127597	0.480282766836115
0.253383961992938	0.394537347484139
0.14159510187286	0.395128693859424
0.165657642697333	0.275366563875589
0.340647527443701	0.403278903924501
0.0714068533858419	0.395209611937637
0.283186297304845	0.326157879993795
0.0828385995092467	0.319332168609408
0.195221881619181	0.288168948011989
0.149673067859525	0.279143280055
0.0959041954517912	0.348563332466747
0.383206626984197	0.496758425865112
0.409196131724867	0.481909772328027
0.172691214154715	0.318527712680613
0.179486427962508	0.351048924260733
0.500244625621285	0.337668128738347
0.186999011418047	0.361056720011725
0.148825915372246	0.444598239153851
0.207575586632017	0.371189014855144
0.121616177844452	0.341888080828547
0.341143314139277	0.376194817359352
0.118483900485113	0.385174618285059
0.209061326995223	0.294830495879528
0.249527174891753	0.317401793989421
0.258480577634286	0.341646185844163
0.463861455322739	0.504053542009691
0.308096384907203	0.328021214285352
0.562482394842011	0.550149132032075
0.675781081704661	0.466032219107952
0.222540750810833	0.398800518502837
0.161580889784375	0.399316174400829
0.178023892972735	0.381777811562976
0.347541955577605	0.393655871522712
0.241317334556026	0.340254455519507
0.212236245462808	0.334307587929051
0.444391484940517	0.386409353672483
0.0647064162819344	0.261282495243243
0.159199507594819	0.348973406788315
0.455887750739915	0.431211741968437
0.140968331914257	0.344137139218523
0.263712498479722	0.272727568713803
0.245783146091665	0.407169263063781
0.183284929074096	0.330295094391011
0.331410216524133	0.436521073104112
0.368121319087941	0.379791037682888
0.440129038914736	0.356790188625371
0.142487882863124	0.307184384447955
0.531963143137419	0.467091475031949
0.391393029825443	0.398845975190845
0.194786631827811	0.322320851187307
0.284591926722256	0.361278002035536
0.196143869626728	0.416640780692189
0.142951891452726	0.297692791951965
0.402232619701981	0.3358276325272
0.154251222345254	0.340683737785304
0.299311998978659	0.438194069087648
0.296671058943083	0.385573835595413
0.12594777420219	0.283446301453853
0.131371923714466	0.314580332608728
0.159738419699355	0.349671910325184
0.407921700161776	0.356900698346648
0.254980996082629	0.419193167834901
0.454059365183821	0.400120139728795
0.298622738516077	0.346728490982032
0.164710047812562	0.446883346627784
0.498648858174376	0.37562798033412
0.195641274337819	0.347178183127856
0.413394986473885	0.426007754881925
0.601873824980152	0.558446738652104
0.0965887879984803	0.288106485971485
0.311993756452232	0.402390125112477
0.573295175602717	0.464457738133936
0.266019231095634	0.319843175483805
0.0908693222171429	0.399988683254245
0.140277583007183	0.307668068883011
0.569098676658813	0.334305481407472
0.386495611081101	0.465895823550592
0.297214541216829	0.290138869514587
0.139360823792793	0.350773519105536
0.254751056421699	0.350307299552856
0.430952453733704	0.342131755999648
0.325250259878493	0.308137611922675
0.341221443136549	0.444829090907979
0.096494267027132	0.363273487683304
0.135118176139601	0.353351476009091
0.124119732976382	0.325214116615483
0.120887884277434	0.329454609194621
0.366410860109688	0.340962398304157
0.106522446846649	0.326223841734357
0.0610958042081779	0.379127994069499
0.593044221119573	0.498661825955056
0.401260195496712	0.324638800958888
0.13612052578317	0.307751743250107
0.238632414694757	0.351822589753485
0.427397731783901	0.343087732551088
0.116860526084103	0.403585652952803
0.673665867168699	0.360600723344675
0.377426408186285	0.41113408477668
0.0909450668711099	0.350449384558616
0.109259463529832	0.392076554331816
0.421408491416021	0.355749523077869
0.252739619772152	0.377838303865032
0.176930784845436	0.344473842101061
0.285045591257483	0.349850109394912
0.203310468140472	0.404293939969171
0.15880003804472	0.274996737076365
0.149385070070288	0.367692121232797
0.357970982431637	0.399469472944384
0.170434171204766	0.413934635952184
0.290969751034699	0.369356187309797
0.348019324365448	0.40772088202936
0.268936045627683	0.428101226852149
0.210148812713275	0.371991068658624
0.0155824875914634	0.383721455812101
0.447139959505277	0.548651612091768
0.420049685367437	0.489189176510656
0.373202445376472	0.447743746078405
0.650099539382859	0.549003095066539
0.218803778608891	0.337373659486771
0.308647541358808	0.291530920219925
0.51031804774248	0.513071027352376
0.556639821298387	0.535999672525163
0.662224735869992	0.394210666089179
0.268738204148643	0.358525353607168
0.187015887166633	0.342657028371317
0.597217787586251	0.386343525823957
0.151199533931577	0.338273579604395
0.286881359165829	0.364729608321547
0.0934712485959803	0.340557272729232
0.174955774612903	0.3659660409532
0.0608438035111069	0.365533819760115
0.258740159603449	0.421690325547979
0.119957631847495	0.34614577067144
0.320587138776117	0.438624861506437
0.157457781578685	0.380546632885883
0.0965785504137509	0.290666906886464
0.180999238107	0.324695712252811
0.218864141003334	0.375732790907325
0.188145184671214	0.376876510899587
0.107954643620326	0.324410096277384
0.310427778304981	0.498909221632115
0.138346713308642	0.311229027917363
0.241952006317215	0.357016685966501
0.469240609217139	0.399818481863557
0.302167107275141	0.449871402333723
0.330202582306019	0.39648878473516
0.264096367692833	0.392933509439333
0.224730578062266	0.337820094872939
0.224756851778277	0.383499033411821
0.141342713955423	0.401131479941296
0.729417766833675	0.41951863650568
0.701856976251909	0.368595934831603
0.234232810683768	0.411080138303472
0.273152066379059	0.440999195300835
0.521976270849893	0.397521917695624
0.386880522098973	0.450901987570741
0.851251502943109	0.472889933537083
0.176733090012746	0.327901305378477
0.454271227085667	0.328281626182299
0.503635030943187	0.363169361263928
0.0794512286698552	0.387819290658827
0.361536904097632	0.363263304282763
0.221917365748112	0.358799614533149
0.227271954734801	0.362391590765264
0.345029314234979	0.473513616584117
0.208285965178614	0.438509864821987
0.390265520370699	0.351429092066216
0.138473438044149	0.332646848928995
0.276247132338784	0.408068627961723
0.246503600534698	0.371702632066059
0.35602271734392	0.336331289364752
0.383461921957117	0.4984665826476
0.481126268413309	0.561622946055981
0.110822731502743	0.416357951057173
0.0982586564425528	0.359030998672731
0.466047150486155	0.446893105538949
0.228958892314359	0.350635642567459
0.507949259029885	0.584864394283717
0.301010598812749	0.406375159843645
0.443217221362803	0.410382562289083
0.0814094249513323	0.29021368644768
0.126681140821002	0.312067786571541
0.221080486111511	0.311726522251773
0.299457176430627	0.559993169318307
0.475471421333264	0.374152150398088
0.114407174914559	0.279128596384704
0.38781769170064	0.426679436945861
0.101119258534234	0.357463776249808
0.205728413480185	0.358045558830243
0.244484976292471	0.385530039031112
0.366575433933184	0.508460461990405
0.336110576078131	0.359049137406053
0.166798801335539	0.364699290679472
0.213819840037054	0.303852971842701
0.155241182221114	0.327959673318093
0.115330831625492	0.505403750103632
0.297439772259213	0.363065005465123
0.417194830423389	0.464539326305544
0.230343201452495	0.30378022833484
0.302178057573099	0.393387758864472
0.4901646278446	0.467564731133413
0.620757739558971	0.42868442967672
0.856508866626805	0.595643118461643
0.227512340441446	0.394067127699512
0.239806715842549	0.345108802978056
0.456789246953253	0.483660540029493
0.547578989197011	0.608249970622435
0.168376596135593	0.338748810705032
0.107279027286598	0.368178802626331
0.104294547172215	0.309831431522155
0.522250746505683	0.412968849124971
0.409972403884379	0.446601766375709
0.223300984559617	0.414123246105947
0.111776376917074	0.331866243576232
0.438928901564493	0.557249612309592
0.0924975051237752	0.294753147991395
0.651016895356955	0.444982045128781
0.613294471884723	0.569943251495584
0.258733254628459	0.420949751569891
0.663894568608648	0.429268905907701
0.0903735612596157	0.299361525556992
0.0768304444738067	0.318986622195203
0.73036076501932	0.737955796169264
0.259787670830965	0.33142324722632
0.358135501820051	0.324142298958024
0.132828719500133	0.316688065590733
0.208037925971362	0.330964077716955
0.38627425121232	0.474472537360224
0.545413955346512	0.558607272791941
0.369534950416925	0.389657441923285
0.0841036884459872	0.411602251905512
0.165224410509099	0.398984781612227
0.321040097841288	0.479018570416227
0.309169304791792	0.322553468166704
0.359392858030157	0.451002910324245
0.30384365693144	0.325649995721491
0.0662996162484699	0.396202907500861
0.0641339640346837	0.366960418250069
0.152762626013758	0.290406554556384
0.172930813044223	0.393696164830605
0.1526748492098	0.3851481071534
0.172926731176995	0.279647015347069
0.161473228160862	0.393920992962221
0.150493804278235	0.283197564168531
0.162537486147435	0.26584598550199
0.618998676484579	0.434388278333565
0.0606628277640365	0.299885313154872
0.0811614121816371	0.324118752663293
0.294979773928035	0.393355054608552
0.555497984815523	0.644298507373109
0.521090067938984	0.325405113648253
0.0733989043625733	0.307027782304768
0.42146873121252	0.381414712911928
0.0808152047385611	0.422884922861997
0.236998885827458	0.367214163821344
0.281426315129288	0.462397953053715
0.0625357190613701	0.262325294301575
0.328082823136531	0.486649813196485
0.14375180881255	0.344828434306395
0.266690769955573	0.376267222189125
0.551764000469704	0.439702376252805
0.155259217190401	0.346879307953195
0.56537382550788	0.429146817528427
0.527325435804821	0.463244375787128
0.107899396673231	0.331687798666939
0.299828673953573	0.41583577788552
0.50262785329968	0.401994442398459
0.251559417036879	0.421188315922413
0.207693933210286	0.433131122929808
0.262303390941803	0.36955886402028
0.119590275061694	0.346033486471749
0.122922630798375	0.327744376072203
0.120058378956662	0.360328428145477
0.132557252170398	0.347583883014395
0.425996079747688	0.351512082639365
0.290760885529291	0.346759827721088
0.116572787197535	0.294158370818936
0.372961642374571	0.340530828927595
0.0414763698562517	0.304799092350488
0.058063441968488	0.326723899590317
0.217903989549826	0.387402275396893
0.249614310137233	0.439776729331141
0.0595821411822269	0.304465185974872
0.121784394495534	0.313602942236288
0.567685341907776	0.360457587291411
0.283673738972509	0.412948347218464
0.437076549021232	0.518692446595589
0.582643405189896	0.630535350198643
0.20925796298851	0.364599710690003
0.453338826162624	0.404644510687549
0.129737734595254	0.378219719092325
0.163247918069775	0.378689244052203
0.0715838430357347	0.278548068541584
0.4164377520062	0.506979925800293
0.19089049494571	0.289150663487205
0.0976480921796152	0.338132418626237
0.461348376553701	0.544727029813531
0.7405062972656	0.58930708540368
0.741851447886381	0.457303666258587
0.363334444597467	0.457245297776539
0.209193117928708	0.314772917351173
0.410986014666936	0.507826296405379
0.204092049484906	0.468338696463171
0.449133343473728	0.456575242971803
0.40833025207372	0.400535949033064
0.501324089442619	0.407235682399805
0.542152096190605	0.484247275546128
0.0829335724627955	0.332613797124016
0.227184957079521	0.440212606024339
0.108451757001728	0.325689383705851
0.152969165299326	0.310551646977
0.176449161912345	0.373920753839408
0.402210565827323	0.317304400224717
0.457668161444181	0.41268408329916
0.113255359115132	0.378910171346259
0.432253783633747	0.413268537590133
0.261944690750114	0.366717618390312
0.199274775085407	0.341997253404725
0.288317832695661	0.456819913211376
0.146269871812622	0.333303429872232
0.126354412345428	0.385326765248061
0.114369378105094	0.33853203414496
0.12503828097294	0.283137346926003
0.256378514459758	0.354873185353315
0.443141330086995	0.458256570052805
0.178552460809448	0.420659711836568
0.127196929669154	0.326497502889549
0.0871121966180232	0.3497128430548
0.257227666273166	0.536793870390589
0.424143722158051	0.497525268866379
0.725317805340912	0.409616372408496
0.157652839393442	0.328203321847232
0.18128308312425	0.346700858410336
0.363985502226269	0.408544328328045
0.11638641768355	0.290507993621816
0.492517469849685	0.575223196236507
0.590820011339624	0.562392431199528
0.436552651520672	0.392633995198715
0.491734602055747	0.552988434911976
0.354732451422768	0.369342525810765
0.16977039272703	0.342477753876165
0.652714099991245	0.612061418018627
0.476621531124344	0.386443652582776
0.310510913064197	0.362145886287725
0.190701561710978	0.3382747150484
0.337204346887837	0.321552979114536
0.258474966276529	0.310750084226016
0.2045643391164	0.411293711625645
0.145831699470646	0.384999757147832
0.631557235369224	0.409670829972859
0.355415283540837	0.491999411050616
0.0612312972224413	0.327974631398891
0.103594052364206	0.328748284981379
0.524232372897859	0.574611304033152
0.426326082986405	0.512992881196227
0.175995892101345	0.334915289262096
0.0768831824399229	0.336428523195531
0.497643502085376	0.397507223031504
0.183274947034914	0.381899674094733
0.139978714493476	0.290187488279741
0.366959859627043	0.418931759246739
0.405953949535123	0.304619148033901
0.40839077181772	0.44832024051084
0.0404034944706931	0.25578116902709
0.104398733475845	0.306996793111824
0.239086756325818	0.471758471967405
0.134015477515797	0.346225735941296
0.145983886483262	0.306996273231629
0.371748075980373	0.291222683784792
0.117740531029798	0.386618849891587
0.304285115361765	0.42109364515016
0.226460357150499	0.31539161488332
0.822270449321085	0.419304604674653
0.540205662495936	0.547129241248355
0.167579774015966	0.317037456824424
0.219931970208563	0.322347027116309
0.541404066057125	0.326362686571411
0.150061605750346	0.372914966994859
0.323667056963051	0.474809484402371
0.153594367237691	0.352306704901125
0.194127380568622	0.379208229081283
0.220701601725792	0.263791000648538
0.571086307080419	0.515139234691213
0.143042848032907	0.346895256540309
0.276573584463336	0.374691612421757
0.538153710745251	0.387197820192395
0.232202127786073	0.322488760970725
0.358663696358659	0.440205379066917
0.209695262841473	0.327711003139848
0.171887739792678	0.361967948610549
0.153720959625441	0.432139463847325
0.400797563732984	0.456651512401595
0.382592238959912	0.40245634631168
0.090114102808672	0.324578240131365
0.193196902713882	0.442883148625869
0.0630779711028448	0.357254417296627
0.361913080771523	0.312856042439184
0.279404764018064	0.386350499857805
0.717126230599613	0.508738160347259
0.0969172290234485	0.306236745761811
0.270155404068848	0.343521878890685
0.48668460007888	0.309938896275984
0.146120793281202	0.351469570988509
0.0227068152607654	0.278389113822829
0.580553165826984	0.410393893663731
0.277225839428056	0.347191276277333
0.158853094860023	0.419340672322592
0.548585999760581	0.474347342176941
0.136026672908588	0.417446168849184
0.190429002473791	0.33644252185612
0.229976201565949	0.334361108933541
0.187401323767438	0.435749374219187
0.335008822915061	0.48671117864232
0.143717704947323	0.406081633849152
0.348575513755824	0.476278311972483
0.254282826798191	0.369690288651147
0.309515124341909	0.480474716958536
0.754016893687035	0.636483890559549
0.380127947420565	0.358012588902624
0.211651098949767	0.337465529874581
0.437793543880155	0.579857827300187
0.793196161071117	0.497825269160747
0.720178659182557	0.431928615172744
0.486611791973936	0.426483141966264
0.158138391149336	0.293128515566435
0.119713173863174	0.341393360083765
0.578650171033696	0.516535043502373
0.18490458050555	0.392075847637997
0.132769647333254	0.337611080512867
0.208449861187164	0.364907665119395
0.125473860721103	0.357498860068483
0.361914595265651	0.371384715061107
0.278661300321584	0.457170735424205
0.366090382604672	0.389089837373579
0.152429870047613	0.357781943918091
0.0878481319366043	0.294937119943629
0.125881449922369	0.266429466707441
0.275718757851083	0.297082702809435
0.349727699066989	0.460805342151083
0.510262763822312	0.520725804527739
0.733567168361939	0.468986002300747
0.147669617600675	0.340871069335749
0.131874566541166	0.349547735461605
0.267016182406589	0.376080644104629
0.20789417865371	0.353636837153803
0.0988752343158203	0.387030555619901
0.151275210441271	0.40765513716712
0.182738948146521	0.346119509030539
0.0880415174417093	0.321159759130571
0.465516456285869	0.468125985064637
0.0538658209945253	0.285602254218067
0.26826570841988	0.505502802999824
0.188620557685141	0.51451997219308
0.114617370494921	0.305910077244128
0.281100252656909	0.518098013560043
0.0375809517077699	0.332991342397968
0.147259304820801	0.335710287184637
0.1505423738072	0.272630240043595
0.351977251848301	0.412933353714075
0.347505199242445	0.568108729228741
0.0720083142395307	0.330269396272627
0.0654563071061907	0.320637332848189
0.490070473185941	0.424487208797179
0.217796466343604	0.404984130017317
0.155740294942874	0.323491545518168
0.297691691148181	0.414356846539499
0.590775901700608	0.591031679292107
0.340807036953907	0.321722008297291
0.300635867729467	0.309144390458613
0.195010511863865	0.365538840619525
0.413542308010627	0.356803044457445
0.295083665100888	0.297142688613339
0.467152476591731	0.317205305175821
0.284271565832123	0.461516451045475
0.18208343318801	0.312507381136749
0.309921823545936	0.414979048935829
0.144763160392145	0.338182664587307
0.192717690947606	0.377578550578933
0.344326820943733	0.455637496910771
0.184811477560934	0.364318310365381
0.414402068714701	0.539676306892987
0.235615750495785	0.351225272741816
0.174997355832059	0.347025117985893
0.501087523429747	0.496218196875891
0.633065075155131	0.390918967585141
0.207881740457573	0.37256280662692
0.254051938733363	0.331607151913477
0.251385473109562	0.308570776927011
0.186214744559472	0.254281160152448
0.184251085372621	0.403053701412427
0.12927587955233	0.301398173898357
0.360554607085925	0.382586051138517
0.140760919516437	0.35479476359732
0.211162400968504	0.350395409424189
0.424623854792773	0.364604064075101
0.0788021989698931	0.303941789824813
0.449952832788117	0.377801023264731
0.426744734459445	0.437855963100144
0.353242799872784	0.513018097757992
0.395719494864304	0.385663975432773
0.214878007419412	0.298526491343267
0.470755657057029	0.412626586978
0.0972922099224704	0.333498042592632
0.241307649729047	0.407874325173928
0.236007086762328	0.4020047054496
0.232647751060589	0.439936783237533
0.262638225323829	0.418436590835888
0.584486586523333	0.600569380994477
0.323783832087808	0.364288108893315
0.0655725386635333	0.326591238046861
0.878801812310221	0.493811966930408
0.513148516777933	0.539496866631981
0.0916033704720035	0.352173921697253
0.150103992305089	0.368454038475384
0.0713019400245973	0.277544140608363
0.549101846536805	0.487717461432115
0.253515346299399	0.368647805541787
0.210111891278367	0.356861396299008
0.219199652303737	0.349126946493077
0.271113829024256	0.452939915304923
0.537697712623443	0.622381275366475
0.478479181597464	0.544999777530515
0.217914865074245	0.380785177388232
0.103730164228312	0.35100738998692
0.134879656081622	0.358003240482107
0.266191248067685	0.426440583935672
0.209870105524287	0.409784691300629
0.376569036035069	0.489017758379389
0.194436445367116	0.277372149696821
0.305074147009091	0.354977885292237
0.384556308565547	0.501685964717432
0.15730723888039	0.352524451870653
0.422570919857973	0.406188585312155
0.0464155980286931	0.264781211756838
0.331646482507216	0.415905391660592
0.530843826059656	0.444948577663744
0.474183169675405	0.487566076443555
0.582839029698968	0.336613619690213
0.350800249048029	0.345014474155691
0.151756647841784	0.317342768233285
0.156987175690014	0.390884111363992
0.103123667827948	0.445574688925659
0.462243257676173	0.439691540480288
0.159416665264219	0.379809256614133
0.0876865863319963	0.405521340494549
0.486976682384573	0.516307465071912
0.397748504451672	0.365542610818523
0.46320743777288	0.449071354359787
0.217794028961821	0.360880008557584
0.233122584419326	0.333530018154717
0.24787518321092	0.396568768770523
0.0715319420053192	0.341452241196797
0.281552491847901	0.36582740507552
0.433170889057808	0.381699398895715
0.133548311281451	0.315376478525051
0.131461460493733	0.303998338555432
0.606871585098227	0.371253258260016
0.507967520686357	0.43315312286644
0.388117752012277	0.398552126050987
0.412606315330067	0.33679215845528
0.168136751895122	0.391476639215912
0.279844095791315	0.270104840067461
0.120258734083946	0.35001961775032
0.147308103124179	0.37414350271516
0.192937859027061	0.452449446583195
0.295802283629573	0.391816808135699
0.157176876183633	0.323973354713029
0.225854370686633	0.410580965941539
0.229978497992899	0.342713945415595
0.118059919308551	0.344095625979408
0.588811183893555	0.293547428333453
0.372830140092525	0.370487285036053
0.0911513964069512	0.301720376022392
0.123784293417606	0.362194655420536
0.207695983735519	0.348052634773589
0.295795683218635	0.472562171300781
0.140771228749501	0.365786491264893
0.150588696192109	0.366472472939459
0.180341639228398	0.383902083620869
0.133402276340327	0.302006923345216
0.222686542385692	0.334976906399656
0.47250737058516	0.378103080882005
0.208874093176308	0.377809061899717
0.590627884059435	0.380725938951499
0.363187545906283	0.352766814705451
0.185455370416552	0.336999632716536
0.512164845138715	0.431936021050091
0.569010408968752	0.341438412041317
0.263057481243511	0.321899703000077
0.04982927028498	0.327327538086467
0.137641312502613	0.3503802239222
0.0832406093956853	0.326004220726309
0.379910861877856	0.355925773089787
0.208599721450012	0.315415197066144
0.411232517344619	0.393860186993987
0.401243596729912	0.431394760700123
0.266897613687627	0.38980945329668
0.256012050403304	0.277652767858173
0.221750780824627	0.296920114289752
0.112105843343289	0.405391323715264
0.635842750692053	0.552572625467832
0.649862728047544	0.575786387899456
0.500874194837885	0.331179631239627
0.0951397633024437	0.279507194378707
0.235440396053612	0.339147701542485
0.152818615086918	0.423077101306779
0.40051633561492	0.302204453864787
0.245095598163078	0.412749622361795
0.207254617196591	0.359531973313984
0.130777500025155	0.337352253917424
0.35827422691388	0.389441843801901
0.258911130523809	0.424031034858923
0.219739440127979	0.318479472199963
0.693222529019603	0.331863537132347
0.460615477071819	0.538419625662493
0.348555167563701	0.442766718026317
0.215340629011437	0.353448534362525
0.296434115868109	0.401791479806189
0.0654334238232563	0.274009467582632
0.270639297438909	0.341225265983405
0.183663356672743	0.334865478676667
0.195141502241698	0.387574433431923
0.0744515888481091	0.359006685023192
0.22808221790151	0.428812570303915
0.34224298659152	0.299888635957461
0.38984394747156	0.344724537000576
0.0774559516416701	0.421257811904459
0.180034749007546	0.450282745098315
0.451859125095272	0.482717775817848
0.260133871803069	0.353364640240565
0.573229519690957	0.403709447336136
0.0657011090764224	0.338408790794936
0.127062412261942	0.304129212597704
0.380095917036307	0.339245879967016
0.150600593482473	0.346961568302624
0.112384799529445	0.340200575491195
0.151442837739589	0.325247384394123
0.762736069884	0.499738369567715
0.39304710761924	0.394061200128496
0.192712678662898	0.357063054297205
0.282794605906213	0.363500738649027
0.442758163121504	0.444539115939237
0.52594293212048	0.422574349632016
0.208988233084318	0.38148649862012
0.106611511138883	0.357197757334019
0.219631424736594	0.370021808947504
0.320743832531064	0.350087002362965
0.579891712855619	0.386428015113251
0.348418967084707	0.365848202039992
0.193959584284639	0.398563922526213
0.0881427812820603	0.309275224774133
0.246237390964173	0.395305048665915
0.18553712910527	0.404985727124101
0.183954060869717	0.330233889059688
0.520716873579307	0.429042969518699
0.385127435059179	0.532304231719853
0.172682137184405	0.349731710929619
0.0930197359925323	0.414288169624563
0.202952285305641	0.374228616804971
0.216515166510277	0.323180209392773
0.521136736179421	0.497799454459003
0.199462313700512	0.364628494712371
0.0936997341074104	0.457098771408035
0.205841833522134	0.365893030922309
0.401675000829008	0.343831003117965
0.526809688415653	0.550270110878893
0.628331097049853	0.433194805019248
0.139193595839288	0.329765682963659
0.139832635336385	0.261187704986704
0.0988444108446669	0.336518209066005
0.259993571258979	0.346094766245824
0.0692164989886024	0.448347283164517
0.167573257877004	0.379254976066803
0.17436433483168	0.390982305264645
0.0257275950656582	0.341442944303093
0.211385759779654	0.370476395178317
0.270499008278245	0.391083728377659
0.457732264119667	0.383253998861285
0.258329232031107	0.442434417383771
0.13864370953801	0.42005960200068
0.0399456080629763	0.296731758765797
0.18853401623304	0.349645671244427
0.531406513583184	0.429114305636736
0.139795919305936	0.325242156328677
0.241184739114542	0.382514221344848
0.468033580316293	0.311026171207349
0.161432804412059	0.331056029693251
0.755010758537627	0.575694586157811
0.127079597778774	0.328969384452907
0.234399464028878	0.433518701606584
0.113048248841521	0.317444055388688
0.632374316568032	0.500157279862352
0.0403282210833083	0.321759521258475
0.228450637244179	0.357049373676925
0.416811066507221	0.39786293556372
0.351720258011016	0.381334419469941
0.220846664758744	0.408957493361699
0.377372158660171	0.488278806417395
0.627315697529939	0.571892282070805
0.282460134199811	0.403258810876605
0.214875622200741	0.438866601605395
0.222949067375777	0.395111255538643
0.124717536614289	0.402128604019408
0.102812040996219	0.317348327900493
0.310847052177755	0.391166511927048
0.276387688498635	0.305477258158576
0.266667166675805	0.428471133440549
0.0348298422333773	0.297152400777099
0.356730487198909	0.481884748783507
0.386074932161125	0.314535792789339
0.242336674382666	0.365155903344347
0.364604809700131	0.423599489210944
0.0785557408168283	0.330222922408888
0.0958208983715093	0.374725359320179
0.262200598932469	0.358698554093323
0.562175162549653	0.420088438292597
0.275991020634709	0.333726691185797
0.38111430206764	0.33504269054468
0.156770284616083	0.342141583591243
0.252158255078646	0.333811229196195
0.262429502447081	0.448387598347995
0.208104873177663	0.426428539120635
0.217541476809517	0.356085409685387
0.119420692381345	0.265937978609328
0.131533021405118	0.308657485472781
0.124565414963365	0.297579774468848
0.260315825911985	0.385605713194896
0.625592008354032	0.294198772916667
0.432515237935112	0.325303179508043
0.458622938628048	0.417315111578672
0.397896416602592	0.261990629060936
0.143547615771874	0.374723338949531
0.106827286434668	0.308062303006365
0.150620561948576	0.296977579432011
0.147212021791736	0.519617188283421
0.162248129897498	0.389171738465373
0.555105038443192	0.618682486230861
0.206379478793918	0.338679874079448
0.514344487027427	0.302652646468101
0.318535723773528	0.414363149097192
0.436888530315691	0.406506016264872
0.428311565128907	0.40603239313676
0.387251449688411	0.498265539284952
0.128378565587727	0.296085057153283
0.350626849762088	0.393416928176477
0.2230369066977	0.332290683881883
0.276695432785459	0.344022783331683
0.262786460162368	0.33679684683944
0.318865508386179	0.354496080224208
0.125903121864963	0.278373308028027
0.214939272922624	0.348963008929387
0.689632235056016	0.463715390532104
0.269251686061701	0.429127897232792
0.0479363625938408	0.382883581653205
0.411918201839909	0.390244294477539
0.11518562219573	0.330145415138731
[truncated: 998,000+ more rows]
