# Supplementary material for: Mobility patterns are associated with experienced income segregation in large US cities
Source: Nat Commun. 2021 Jul 30;12:4633. doi: 10.1038/s41467-021-24899-8 (PMC8324796; doi:10.1038/s41467-021-24899-8)
Supplement: Supplementary file 3 — Source Data [file 41467_2021_24899_MOESM3_ESM.zip › source_data/tableS6.csv]

Group	Variable	R_i	M_i	P_i	R_i,M_i	R_i,P_i	M_i,P_i	R_i,M_i,P_i
0_Intercept	Intercept	0.2294 ***	0.2032 ***	0.2032 ***	0.2468 ***	0.2132 ***	0.2032 ***	0.2203 ***
1_census	education.grade_0_9	-0.0024 ***			-0.0023 ***	-0.0008 ***		-0.0009 ***
1_census	trans.walked	-0.0008 ***			-0.0018 ***	-0.0011 ***		-0.0016 ***
1_census	trans.public	0.0011 **			0.0010 **	0.0012 ***		0.0011 ***
1_census	median_income	0.0037 ***			0.0045 ***	0.0027 ***		0.0032 ***
1_census	education.bachelor	0.0069 ***			0.0059 ***	0.0044 ***		0.0038 ***
2_mobility	dhome		-0.0238 ***		-0.0200 ***		-0.0119 ***	-0.0108 ***
2_mobility	rghome		0.0448 ***		0.0495 ***		0.0228 ***	0.0249 ***
3_venues	auto_dealer			-0.0002 *		-0.0002 *	-0.0005 ***	-0.0005 ***
3_venues	automotive			-0.0009 ***		-0.0002	-0.0012 ***	-0.0006 ***
3_venues	building			-0.0008 ***		-0.0003 **	-0.0009 ***	-0.0006 ***
3_venues	mosque			-0.0007 ***		-0.0006 ***	-0.0006 ***	-0.0006 ***
3_venues	motel			-0.0009 ***		-0.0005 ***	-0.0011 ***	-0.0008 ***
3_venues	warehouse			-0.0009 ***		-0.0008 ***	-0.0010 ***	-0.0010 ***
3_venues	casino			-0.0008 ***		-0.0008 ***	-0.0009 ***	-0.0011 ***
3_venues	distributor			-0.0010 ***		-0.0009 ***	-0.0012 ***	-0.0012 ***
3_venues	factory			-0.0021 ***		-0.0016 ***	-0.0024 ***	-0.0021 ***
3_venues	hardware			-0.0022 ***		-0.0022 ***	-0.0031 ***	-0.0030 ***
3_venues	bank			0.0036 ***		0.0034 ***	0.0034 ***	0.0032 ***
3_venues	new_american			0.0037 ***		0.0033 ***	0.0036 ***	0.0032 ***
3_venues	parking			0.0034 ***		0.0034 ***	0.0034 ***	0.0033 ***
3_venues	gas_station			0.0037 ***		0.0044 ***	0.0028 ***	0.0035 ***
3_venues	ice_cream			0.0037 ***		0.0037 ***	0.0034 ***	0.0035 ***
3_venues	video_store			0.0036 ***		0.0038 ***	0.0035 ***	0.0037 ***
3_venues	mall			0.0045 ***		0.0040 ***	0.0044 ***	0.0039 ***
3_venues	womens_store			0.0039 ***		0.0041 ***	0.0038 ***	0.0039 ***
3_venues	coffee_shop			0.0059 ***		0.0050 ***	0.0059 ***	0.0048 ***
3_venues	pharmacy			0.0058 ***		0.0056 ***	0.0058 ***	0.0055 ***
Observations		1037706	1037706	1037706	1037706	1037706	1037706	1037706
R2		0.037	0.061	0.284	0.109	0.292	0.298	0.307
MSE		0.019	0.018	0.014	0.017	0.014	0.014	0.013
