# Supplementary material for: Mobility patterns are associated with experienced income segregation in large US cities
Source: Nat Commun. 2021 Jul 30;12:4633. doi: 10.1038/s41467-021-24899-8 (PMC8324796; doi:10.1038/s41467-021-24899-8)
Supplement: Supplementary file 3 — Source Data [file 41467_2021_24899_MOESM3_ESM.zip › source_data/figS4right.csv]

cbsa	sport	Official attendance	Smartphone attendance	sd
14460	nba	18270	18815.8580126238	2096.87679014576
14460	nfl	66829	52075.703543428	3473.41183597655
14460	nhl	17565	17764.9276053057	4404.73135382718
16980	nba	21820	22182.0773730521	2403.24122607287
16980	nfl	60368	53840.0713478136	6302.02173828398
16980	nhl	21751	24342.2225499353	2689.27215407389
19100	nba	20143	21527.3467454101	1808.09842328282
19100	nfl	92539	53798.1925413223	6670.49190109324
19100	nhl	18101	18248.2053358256	2980.33417028094
19820	nba	16515	13688.5333905948	2015.82661785919
19820	nfl	60792	50806.3788109187	5098.60312203787
19820	nhl	20027	18332.3148433678	3924.13123623464
31080	nba	18997	17864.3663722377	1634.16194109598
31080	nfl	74121	69237.8522433648	11782.7076146293
31080	nhl	18240	18323.8522527931	2847.55827962049
33100	nba	19740	18180.4743083004	2091.6110015605
33100	nfl	65512	70225.5448898928	9957.55946008867
33100	nhl	14620	14730.5928853755	3001.29920631959
35620	nba	19812	19471.9470906561	3774.36983373382
35620	nfl	78160	82088.8515269259	13190.19664274
35620	nhl	18020	18994.8643567439	4977.38832464084
37980	nba	14881	16592.2455431405	2121.48711676501
37980	nfl	69596	70079.1295746784	10166.0041208121
37980	nhl	19644	21952.075555981	4976.82743219704
