# Supplementary material for: Mobility patterns are associated with experienced income segregation in large US cities
Source: Nat Commun. 2021 Jul 30;12:4633. doi: 10.1038/s41467-021-24899-8 (PMC8324796; doi:10.1038/s41467-021-24899-8)
Supplement: Supplementary file 3 — Source Data [file 41467_2021_24899_MOESM3_ESM.zip › source_data/tableS5.csv]

Group	Variable	R_i	M_i	P_i	R_i,M_i	R_i,P_i	M_i,P_i	R_i,M_i,P_i
0_Intercept	Intercept	0.7919 ***	0.8268 ***	0.8268 ***	0.8012 ***	0.7875 ***	0.8268 ***	0.7941 ***
1_census	industry.Retail	-0.0006 ***			-0.0005 **	-0.0008 ***		-0.0006 ***
1_census	trans.walked	-0.0010 ***			-0.0007 ***	-0.0013 ***		-0.0007 ***
1_census	industry.Agriculture	-0.0005 ***			-0.0009 ***	-0.0005 ***		-0.0008 ***
1_census	industry.Wholesale	-0.0011 ***			-0.0011 ***	-0.0012 ***		-0.0012 ***
1_census	education.bachelor	-0.0006 *			0.0001	-0.0024 ***		-0.0013 ***
1_census	industry.Construction	-0.0017 ***			-0.0021 ***	-0.0017 ***		-0.0020 ***
1_census	industry.Manufacturing	-0.0031 ***			-0.0032 ***	-0.0033 ***		-0.0033 ***
1_census	education.grade_9_12	-0.0056 ***			-0.0054 ***	-0.0040 ***		-0.0039 ***
1_census	employment.civilian_labor_force	-0.0073 ***			-0.0075 ***	-0.0065 ***		-0.0066 ***
1_census	trans.public	-0.0068 ***			-0.0069 ***	-0.0071 ***		-0.0071 ***
1_census	race.black	-0.0073 ***			-0.0081 ***	-0.0066 ***		-0.0073 ***
1_census	education.grade_0_9	-0.0102 ***			-0.0097 ***	-0.0080 ***		-0.0076 ***
1_census	ratio_poverty	-0.0136 ***			-0.0136 ***	-0.0128 ***		-0.0127 ***
1_census	median_income	-0.0191 ***			-0.0198 ***	-0.0189 ***		-0.0196 ***
1_census	industry.Professional	0.0012 ***			0.0013 ***	0.0007 **		0.0009 ***
1_census	industry.Information	0.0014 ***			0.0015 ***	0.0010 ***		0.0011 ***
1_census	industry.Arts	0.0015 ***			0.0017 ***	0.0012 ***		0.0015 ***
1_census	race.white	0.0039 ***			0.0032 ***	0.0021 ***		0.0015 ***
1_census	industry.Public	0.0025 ***			0.0023 ***	0.0021 ***		0.0020 ***
1_census	trans.car	0.0093 ***			0.0088 ***	0.0095 ***		0.0088 ***
1_census	employment.civilian_employed	0.0124 ***			0.0125 ***	0.0114 ***		0.0117 ***
2_mobility	rghome		0.0074 ***		0.0049 ***		-0.0031 ***	-0.0023 ***
2_mobility	dhome		0.0215 ***		0.0179 ***		0.0234 ***	0.0188 ***
3_venues	flea_market			-0.0039 ***		-0.0022 ***	-0.0038 ***	-0.0021 ***
3_venues	laundromat			-0.0055 ***		-0.0021 ***	-0.0052 ***	-0.0021 ***
3_venues	check_cashing_service			-0.0051 ***		-0.0022 ***	-0.0049 ***	-0.0022 ***
3_venues	convenience_store			-0.0044 ***		-0.0023 ***	-0.0047 ***	-0.0023 ***
3_venues	food			-0.0063 ***		-0.0026 ***	-0.0062 ***	-0.0025 ***
3_venues	education_vii			-0.0054 ***		-0.0031 ***	-0.0048 ***	-0.0027 ***
3_venues	residence_hall			-0.0045 ***		-0.0027 ***	-0.0044 ***	-0.0027 ***
3_venues	laundry			-0.0063 ***		-0.0031 ***	-0.0058 ***	-0.0029 ***
3_venues	discount_store			-0.0079 ***		-0.0036 ***	-0.0073 ***	-0.0031 ***
3_venues	gas_station			-0.0051 ***		-0.0032 ***	-0.0058 ***	-0.0033 ***
3_venues	bar			0.0014 ***		0.0023 ***	0.0013 ***	0.0022 ***
3_venues	gym__fitness			0.0043 ***		0.0024 ***	0.0044 ***	0.0024 ***
3_venues	office			0.0058 ***		0.0038 ***	0.0046 ***	0.0025 ***
3_venues	italian			0.0063 ***		0.0025 ***	0.0063 ***	0.0026 ***
3_venues	supermarket			0.0012 ***		0.0026 ***	0.0015 ***	0.0028 ***
3_venues	warehouse_store			0.0041 ***		0.0030 ***	0.0041 ***	0.0030 ***
3_venues	big_box_store			0.0050 ***		0.0036 ***	0.0048 ***	0.0038 ***
3_venues	department_store			0.0051 ***		0.0038 ***	0.0052 ***	0.0039 ***
3_venues	american			0.0078 ***		0.0042 ***	0.0072 ***	0.0042 ***
3_venues	coffee_shop			0.0079 ***		0.0047 ***	0.0080 ***	0.0045 ***
Observations		1037706	1037706	1037706	1037706	1037706	1037706	1037706
R2		0.471	0.027	0.134	0.485	0.508	0.15	0.516
MSE		0.014	0.026	0.023	0.014	0.013	0.023	0.013
