# Supplementary material for: Mobility patterns are associated with experienced income segregation in large US cities
Source: Nat Commun. 2021 Jul 30;12:4633. doi: 10.1038/s41467-021-24899-8 (PMC8324796; doi:10.1038/s41467-021-24899-8)
Supplement: Supplementary file 3 — Source Data [file 41467_2021_24899_MOESM3_ESM.zip › source_data/tableS4.csv]

Group	Variable	R_i	M_i	P_i	R_i,M_i	R_i,P_i	M_i,P_i	R_i,M_i,P_i
0_Intercept	Intercept	0.3725 ***	0.2941 ***	0.2941 ***	0.3522 ***	0.3800 ***	0.2941 ***	0.3701 ***
1_census	industry.Wholesale	-0.0008 ***			-0.0006 ***	-0.0006 ***		-0.0005 ***
1_census	industry.Construction	-0.0009 ***			-0.0005 **	-0.0009 ***		-0.0007 ***
1_census	industry.Retail	-0.0009 ***			-0.0009 ***	-0.0009 ***		-0.0009 ***
1_census	industry.Transportation	-0.0013 ***			-0.0013 ***	-0.0010 ***		-0.0010 ***
1_census	industry.Educational	-0.0011 ***			-0.0009 **	-0.0012 ***		-0.0011 ***
1_census	race.asian	-0.0032 ***			-0.0021 ***	-0.0023 ***		-0.0017 ***
1_census	industry.Arts	-0.0021 ***			-0.0020 ***	-0.0018 ***		-0.0018 ***
1_census	industry.Information	-0.0025 ***			-0.0024 ***	-0.0020 ***		-0.0020 ***
1_census	industry.Finance	-0.0038 ***			-0.0036 ***	-0.0029 ***		-0.0029 ***
1_census	industry.Public	-0.0037 ***			-0.0031 ***	-0.0032 ***		-0.0030 ***
1_census	education.bachelor	-0.0060 ***			-0.0060 ***	-0.0028 ***		-0.0032 ***
1_census	industry.Professional	-0.0043 ***			-0.0042 ***	-0.0037 ***		-0.0037 ***
1_census	trans.car	-0.0053 ***			-0.0048 ***	-0.0061 ***		-0.0056 ***
1_census	race.white	-0.0094 ***			-0.0081 ***	-0.0064 ***		-0.0058 ***
1_census	employment.civilian_employed	-0.0069 ***			-0.0069 ***	-0.0064 ***		-0.0065 ***
1_census	industry.Agriculture	0.0002			0.0007 ***	0.0002		0.0005 ***
1_census	trans.public	0.0010 **			0.0012 **	0.0011 **		0.0012 ***
1_census	employment.civilian_labor_force	0.0047 ***			0.0047 ***	0.0035 ***		0.0036 ***
1_census	education.grade_9_12	0.0075 ***			0.0069 ***	0.0048 ***		0.0046 ***
1_census	race.black	0.0060 ***			0.0065 ***	0.0048 ***		0.0053 ***
1_census	ratio_poverty	0.0074 ***			0.0077 ***	0.0064 ***		0.0065 ***
1_census	education.grade_0_9	0.0112 ***			0.0107 ***	0.0079 ***		0.0077 ***
1_census	median_income	0.0082 ***			0.0082 ***	0.0093 ***		0.0095 ***
2_mobility	dhome		-0.0020 ***		-0.0012 ***		-0.0101 ***	-0.0069 ***
2_mobility	rghome		-0.0388 ***		-0.0391 ***		-0.0141 ***	-0.0153 ***
3_venues	italian			-0.0069 ***		-0.0039 ***	-0.0066 ***	-0.0038 ***
3_venues	coworking_space			-0.0047 ***		-0.0043 ***	-0.0043 ***	-0.0039 ***
3_venues	gift_shop			-0.0048 ***		-0.0040 ***	-0.0045 ***	-0.0039 ***
3_venues	parking			-0.0039 ***		-0.0046 ***	-0.0037 ***	-0.0042 ***
3_venues	café			-0.0053 ***		-0.0047 ***	-0.0052 ***	-0.0044 ***
3_venues	gym			-0.0077 ***		-0.0048 ***	-0.0076 ***	-0.0046 ***
3_venues	american			-0.0088 ***		-0.0060 ***	-0.0078 ***	-0.0055 ***
3_venues	gym__fitness			-0.0073 ***		-0.0057 ***	-0.0073 ***	-0.0056 ***
3_venues	office			-0.0118 ***		-0.0091 ***	-0.0107 ***	-0.0077 ***
3_venues	coffee_shop			-0.0114 ***		-0.0086 ***	-0.0114 ***	-0.0083 ***
3_venues	spanish			0.0036 ***		0.0019 ***	0.0034 ***	0.0018 ***
3_venues	check_cashing_service			0.0042 ***		0.0021 ***	0.0040 ***	0.0020 ***
3_venues	discount_store			0.0062 ***		0.0024 ***	0.0056 ***	0.0020 ***
3_venues	laundromat			0.0050 ***		0.0022 ***	0.0047 ***	0.0022 ***
3_venues	automotive			0.0042 ***		0.0018 ***	0.0047 ***	0.0023 ***
3_venues	residence_hall			0.0037 ***		0.0024 ***	0.0037 ***	0.0024 ***
3_venues	southern__soul			0.0055 ***		0.0025 ***	0.0054 ***	0.0025 ***
3_venues	education_vii			0.0049 ***		0.0029 ***	0.0043 ***	0.0026 ***
3_venues	caribbean			0.0055 ***		0.0029 ***	0.0052 ***	0.0029 ***
3_venues	latin_american			0.0044 ***		0.0031 ***	0.0040 ***	0.0031 ***
Observations		1037706	1037706	1037706	1037706	1037706	1037706	1037706
R2		0.256	0.057	0.269	0.304	0.424	0.285	0.435
MSE		0.021	0.027	0.021	0.02	0.016	0.02	0.016
