# Supplementary material for: Mobility patterns are associated with experienced income segregation in large US cities
Source: Nat Commun. 2021 Jul 30;12:4633. doi: 10.1038/s41467-021-24899-8 (PMC8324796; doi:10.1038/s41467-021-24899-8)
Supplement: Supplementary file 3 — Source Data [file 41467_2021_24899_MOESM3_ESM.zip › source_data/tableS1.csv]

variable	mn	sd	min	max
education.grade_0_9	0.0506497070735302	0.0740831186355753	0	0.671047827674334
education.grade_9_12	0.309993488517465	0.160029167064568	0	0.910550458715596
education.some_college	0.25674410809811	0.102400484172038	0	0.833333333333333
education.bachelor	0.364023530491337	0.22937394092851	0	1
travel.time_5_10	0.0648576375896402	0.0635394853355455	0	1
travel.time_10_15	0.104158643828759	0.0763592176118948	0	1
travel.time_15_20	0.124592543273119	0.0796795867406543	0	1
travel.time_20_25	0.132495926716638	0.0799118562861365	0	1
travel.time_25_30	0.0587704714571604	0.0521902444875342	0	1
travel.time_30_35	0.158624254897254	0.0881204281536335	0	1
travel.time_35_40	0.0330209017682965	0.038276599196102	0	0.676767676767677
travel.time_40_45	0.0523745559017642	0.0493397434125389	0	0.634615384615385
travel.time_45_60	0.111607740778381	0.0774800394908991	0	1
travel.time_60_90	0.102771449613422	0.0859146118101874	0	1
travel.time_90_p	0.0397382687883602	0.0501291496117948	0	0.76536312849162
trans.car	0.75150215500786	0.235174418197518	0	1
trans.public	0.144771461149765	0.193709662935169	0	1
trans.taxi	0.002399277069718	0.0124854250090852	0	0.358974358974359
trans.motorcycle	0.00154494976522319	0.00722949230068772	0	0.219354838709677
trans.bicycle	0.00744140903161752	0.0216308594570903	0	0.364500792393027
trans.walked	0.0360427797044723	0.0719282145360664	0	1
trans.home	0.0475048252075549	0.0519926111541966	0	0.844444444444445
industry.Agriculture	0.00475815110877135	0.0181295599687278	0	0.744565217391304
industry.Construction	0.057410683815391	0.0578593868870869	0	1
industry.Manufacturing	0.0866706184891611	0.0738524570624658	0	0.733333333333333
industry.Wholesale	0.0284884479430228	0.0337536842140511	0	0.615384615384615
industry.Retail	0.106647053265252	0.0671795974145059	0	0.772277227722772
industry.Transportation	0.0536360471352362	0.0521090665058752	0	1
industry.Information	0.0279365122993523	0.036064174625637	0	0.477306002928258
industry.Finance	0.076327043732677	0.0619832946398435	0	0.805970149253731
industry.Professional	0.136849285493565	0.0835474270927161	0	1
industry.Educational	0.231951269366516	0.102447252579131	0	1
industry.Arts	0.0943346492210957	0.0719043727354784	0	1
industry.Public	0.0428044663446222	0.0496759671092816	0	0.703703703703704
age.u18	0.218453092029927	0.0861343954244349	0	0.695246690734055
age.u1825	0.0895191480095773	0.0663145137382226	0	0.97373429767796
age.u2564	0.549090811251105	0.092145548114431	0	1
employment.labor_force	0.659578368349587	0.112187799863677	0.00909090909090909	1
employment.civilian_labor_force	0.658188097206199	0.112252383579142	0.00909090909090909	1
employment.civilian_employed	0.606953513099316	0.118619717600243	0.00586510263929619	1
employment.civilian_unemployed	0.0512345841068776	0.042265434706115	0	0.559902200488998
employment.armed_forces	0.00139027114338619	0.0147981957891952	0	0.927475750056395
employment.not_labor_force	0.34042163165042	0.112187799863677	0	0.990909090909091
race.white	0.633515998741176	0.289688910103077	0	1
race.black	0.160316914269299	0.255224400463796	0	1
race.native	0.00359451860481113	0.0133572358211486	0	0.43581616481775
race.asian	0.091226603299229	0.135071812485564	0	0.980792316926771
median_income	76056.1190828136	41679.48462542	2499	250001
ratio_poverty	0.137732260547281	0.137605890488284	0	1
