# Supplementary material for: Mobility patterns are associated with experienced income segregation in large US cities
Source: Nat Commun. 2021 Jul 30;12:4633. doi: 10.1038/s41467-021-24899-8 (PMC8324796; doi:10.1038/s41467-021-24899-8)
Supplement: Supplementary file 3 — Source Data [file 41467_2021_24899_MOESM3_ESM.zip › source_data/figS4left.csv]

cbsa	Income (Census)	Income (Smartphones)
14460	10203	10203
14460	10313	11000
14460	11000	11591
14460	11309	12079
14460	11311.3626548366	12346
14460	11591	12386
14460	11600	12437
14460	12079	13548
14460	12147	13581
14460	12276	14474
14460	12346	14939
14460	12386	15465
14460	12437	15465
14460	12801	15528
14460	12868	15577
14460	13036	15784
14460	13548	16466
14460	13581	16523
14460	13728	16583
14460	13911	16797
14460	13920	16797
14460	14474	17423
14460	14788	17688
14460	14939	17875
14460	15194	18143
14460	15313	18261
14460	15346.7525021049	18347
14460	15465	18347
14460	15528	18373
14460	15577	18646
14460	15769	18697
14460	15784	19119
14460	15857	19306
14460	16007	19844
14460	16094	19931
14460	16209	19931
14460	16466	20417
14460	16523	20429
14460	16583	20430
14460	16797	20500
14460	16858	20542
14460	16944	20714
14460	17423	20787
14460	17688	20800
14460	17760	21016
14460	17875	21386
14460	18046	21480
14460	18143	21908
14460	18188	22007
14460	18261	22266
14460	18347	22266
14460	18373	22426
14460	18646	22500
14460	18697	22778
14460	19004	22893
14460	19119	23030
14460	19271	23194
14460	19306	23194
14460	19844	23407
14460	19881	23600
14460	19931	23600
14460	20223	24038
14460	20417	24131
14460	20429	24487
14460	20430	24508
14460	20500	24508
14460	20542	24837
14460	20714	24837
14460	20787	25217
14460	20800	25843
14460	20942	26509
14460	21016	26667
14460	21129	26912
14460	21150	26985
14460	21386	27315
14460	21480	27315
14460	21647	27500
14460	21731	27557
14460	21908	27674
14460	21971	27813
14460	22007	27850
14460	22009	27879
14460	22056	28438
14460	22266	28690
14460	22426	28690
14460	22500	28750
14460	22778	28911
14460	22813	28911
14460	22893	29464
14460	23030	29531
14460	23125	29722
14460	23194	29754
14460	23304	30266
14460	23407	30573
14460	23500	30600
14460	23600	30600
14460	23828	30682
14460	23942	30793
14460	24038	30793
14460	24107.2258909365	30824
14460	24131	30824
14460	24196	31042
14460	24375	31058
14460	24487	31161
14460	24508	31190
14460	24583	31250
14460	24609	31250
14460	24688	31490
14460	24837	31538
14460	24881	31575
14460	24904	31575
14460	25217	31581
14460	25417	31625
14460	25677	31705
14460	25760	31780
14460	25843	31780
14460	25867	31971
14460	26154	32005
14460	26250	32016
14460	26509	32574
14460	26583	32574
14460	26667	33015
14460	26792	33015
14460	26806	33015
14460	26853	33125
14460	26912	33125
14460	26985	33393
14460	27012	33472
14460	27163	33711
14460	27308	33819
14460	27315	33864
14460	27333	33989
14460	27500	34122
14460	27557	34342
14460	27604	34550
14460	27674	34717
14460	27813	34839
14460	27850	34961
14460	27879	34961
14460	27946	35000
14460	28021	35083
14460	28438	35083
14460	28690	35288
14460	28750	35536
14460	28843	35838
14460	28911	35878
14460	29018	35893
14460	29234	35893
14460	29453	35893
14460	29464	36023
14460	29531	36042
14460	29722	36120
14460	29754	36170
14460	29903	36234
14460	29922	36234
14460	30000	36308
14460	30266	36372
14460	30478	36458
14460	30573	36538
14460	30582.0857463553	36607
14460	30588	36607
14460	30600	36726
14460	30625	36736
14460	30682	36765
14460	30703	36765
14460	30793	36800
14460	30809	36800
14460	30824	36809
14460	30833	36875
14460	31042	36964
14460	31058	37031
14460	31161	37063
14460	31168	37083
14460	31190	37102
14460	31217	37147
14460	31250	37188
14460	31481	37378
14460	31490	37379
14460	31538	37379
14460	31544	37411
14460	31575	37473
14460	31581	37632
14460	31612	37636
14460	31625	37750
14460	31667	37802
14460	31705	37802
14460	31780	37963
14460	31845	38063
14460	31864	38116
14460	31971	38214
14460	32005	38214
14460	32012	38224
14460	32016	38333
14460	32143	38417
14460	32564	38583
14460	32574	38704
14460	32656	38750
14460	33015	38750
14460	33125	38776
14460	33281	39231
14460	33393	39250
14460	33460	39276
14460	33472	39293
14460	33711	39342
14460	33819	39375
14460	33842	39464
14460	33854	39577
14460	33864	39593
14460	33929	39698
14460	33958	39811
14460	33989	39931
14460	34107	40000
14460	34122	40000
14460	34342	40086
14460	34550	40189
14460	34717	40297
14460	34839	40313
14460	34890	40431
14460	34961	40469
14460	35000	40568
14460	35064	40625
14460	35083	40673
14460	35109	40721
14460	35179	40729
14460	35288	40769
14460	35481	40769
14460	35536	40967
14460	35625	40971
14460	35676	41250
14460	35750	41310
14460	35838	41354
14460	35878	41469
14460	35880	41577
14460	35893	41583
14460	36023	41696
14460	36042	41765
14460	36120	41792
14460	36170	41792
14460	36234	41806
14460	36250	41869
14460	36308	41869
14460	36316	41893
14460	36372	41893
14460	36389	41953
14460	36458	41953
14460	36507	41964
14460	36538	41964
14460	36563	41974
14460	36607	41974
14460	36726	42125
14460	36736	42174
14460	36750	42235
14460	36765	42235
14460	36800	42479
14460	36809	42639
14460	36875	42734
14460	36936	42891
14460	36964	42931
14460	37031	42931
14460	37063	42933
14460	37083	43167
14460	37102	43317
14460	37120	43320
14460	37147	43409
14460	37188	43412
14460	37238	43516
14460	37256.6965538425	43542
14460	37292	43542
14460	37378	43542
14460	37379	43603
14460	37411	43969
14460	37423	43984
14460	37473	44000
14460	37583	44056
14460	37589	44197
14460	37625	44234
14460	37632	44239
14460	37636	44265
14460	37750	44432
14460	37778	44432
14460	37802	44453
14460	37963	44519
14460	38063	44519
14460	38116	44615
14460	38125	44641
14460	38203	44641
14460	38214	44792
14460	38224	44853
14460	38257	44853
14460	38333	45264
14460	38417	45313
14460	38500	45451
14460	38583	45500
14460	38594	45573
14460	38704	45625
14460	38750	45714
14460	38776	45875
14460	38836	45949
14460	38882	45949
14460	39137	46149
14460	39167	46149
14460	39219	46250
14460	39231	46250
14460	39250	46269
14460	39276	46329
14460	39293	46444
14460	39337	46490
14460	39340	46563
14460	39342	46599
14460	39375	46599
14460	39450.654221842	46850
14460	39464	46850
14460	39577	46875
14460	39593	46875
14460	39698	46988
14460	39801	46988
14460	39811	47000
14460	39813	47019
14460	39893	47054
14460	39931	47083
14460	39942	47083
14460	39987	47150
14460	40000	47196
14460	40043	47250
14460	40086	47287
14460	40104	47287
14460	40189	47340
14460	40297	47344
14460	40313	47344
14460	40431	47358
14460	40469	47385
14460	40500	47391
14460	40547	47560
14460	40568	47617
14460	40592	47617
14460	40605	47692
14460	40625	47724
14460	40673	47724
14460	40714	47724
14460	40721	47829
14460	40729	47841
14460	40769	47845
14460	40962	47885
14460	40967	47955
14460	40971	48017
14460	41211	48073
14460	41250	48125
14460	41277	48214
14460	41310	48245
14460	41354	48281
14460	41389	48381
14460	41435.9126234343	48438
14460	41469	48438
14460	41577	48478
14460	41583	48478
14460	41597	48603
14460	41616	48603
14460	41620	48603
14460	41667	48603
14460	41696	48603
14460	41761	48750
14460	41765	48811
14460	41786	48859
14460	41792	48958
14460	41793.1118564347	49107
14460	41795	49107
14460	41806	49107
14460	41869	49141
14460	41893	49144
14460	41953	49191
14460	41964	49375
14460	41974	49574
14460	42100	49833
14460	42125	49861
14460	42143	50114
14460	42174	50227
14460	42197	50227
14460	42235	50227
14460	42431	50291
14460	42479	50302
14460	42565.6194529424	50368
14460	42569	50368
14460	42639	50437
14460	42734	50444
14460	42766	50446
14460	42847	50446
14460	42888	50469
14460	42891	50481
14460	42905.1817550128	50481
14460	42931	50481
14460	42933	50556
14460	43167	50625
14460	43203	50856
14460	43317	50856
14460	43320	50875
14460	43409	50903
14460	43412	50950
14460	43448	50956
14460	43516	50990
14460	43542	51000
14460	43565	51076
14460	43603	51076
14460	43814	51076
14460	43875	51094
14460	43969	51250
14460	43976	51316
14460	43984	51339
14460	44000	51402
14460	44056	51402
14460	44097	51429
14460	44107	51490
14460	44197	51490
14460	44234	51500
14460	44239	51500
14460	44265	51518
14460	44286	51523
14460	44338	51625
14460	44375	51667
14460	44432	51667
14460	44449	51667
14460	44453	51755
14460	44474	51767
14460	44519	51786
14460	44576	51786
14460	44615	51855
14460	44641	51941
14460	44766	52016
14460	44792	52083
14460	44800	52083
14460	44853	52115
14460	44977	52176
14460	45208	52181
14460	45264	52181
14460	45313	52222
14460	45357	52271
14460	45380	52271
14460	45451	52273
14460	45462	52292
14460	45500	52292
14460	45573	52344
14460	45625	52538
14460	45685	52631
14460	45714	52631
14460	45781	52716
14460	45847	52778
14460	45875	52778
14460	45949	52898
14460	46149	53000
14460	46250	53000
14460	46269	53036
14460	46329	53036
14460	46339	53045
14460	46444	53077
14460	46490	53173
14460	46563	53393
14460	46573	53431
14460	46599	53468
14460	46625	53477
14460	46638	53477
14460	46641	53477
14460	46672	53477
14460	46769	53500
14460	46786	53571
14460	46850	53571
14460	46875	53603
14460	46923	53804
14460	46985	53839
14460	46988	53967
14460	47000	54167
14460	47019	54280
14460	47054	54333
14460	47083	54423
14460	47150	54463
14460	47188	54464
14460	47196	54464
14460	47197	54474
14460	47215	54495
14460	47222	54583
14460	47228	54583
14460	47250	54588
14460	47287	54595
14460	47340	54643
14460	47344	54679
14460	47358	54809
14460	47361	54813
14460	47385	54837
14460	47389	54861
14460	47391	54861
14460	47444	54861
14460	47560	54861
14460	47614	54883
14460	47617	54969
14460	47692	55123
14460	47724	55125
14460	47829	55156
14460	47841	55280
14460	47845	55446
14460	47857	55469
14460	47870	55481
14460	47885	55563
14460	47955	55563
14460	48000	55568
14460	48017	55700
14460	48036	55789
14460	48068	55809
14460	48073	55817
14460	48125	55882
14460	48214	56000
14460	48245	56000
14460	48250	56023
14460	48264	56141
14460	48281	56224
14460	48375	56375
14460	48381	56394
14460	48438	56528
14460	48468	56528
14460	48478	56538
14460	48482	56577
14460	48603	56667
14460	48633	56786
14460	48750	56806
14460	48811	56818
14460	48859	56818
14460	48945	56827
14460	48958	56827
14460	48984	56857
14460	49000	56964
14460	49016	56979
14460	49107	57045
14460	49141	57076
14460	49144	57132
14460	49167	57260
14460	49191	57292
14460	49205	57292
14460	49219	57336
14460	49375	57336
14460	49400	57361
14460	49574	57414
14460	49688	57438
14460	49833	57438
14460	49861	57438
14460	49950	57500
14460	50096	57589
14460	50114	57746
14460	50172	57746
14460	50191	57798
14460	50227	57813
14460	50250	57963
14460	50291	57973
14460	50302	58071
14460	50357	58088
14460	50368	58088
14460	50375	58156
14460	50437	58158
14460	50444	58224
14460	50446	58299
14460	50469	58370
14460	50481	58438
14460	50521	58452
14460	50556	58452
14460	50625	58452
14460	50856	58468
14460	50875	58654
14460	50903	58682
14460	50950	58690
14460	50956	58750
14460	50990	58750
14460	51000	58750
14460	51042	58819
14460	51076	58889
14460	51094	58929
14460	51250	58974
14460	51316	59044
14460	51339	59063
14460	51364	59231
14460	51383	59231
14460	51402	59250
14460	51429	59423
14460	51490	59423
14460	51500	59638
14460	51518	59668
14460	51523	59688
14460	51528	59779
14460	51618	59861
14460	51625	59861
14460	51636	59914
14460	51667	59917
14460	51726	59940
14460	51755	60000
14460	51767	60000
14460	51786	60000
14460	51824	60119
14460	51855	60119
14460	51917	60152
14460	51941	60152
14460	51964	60179
14460	52016	60184
14460	52059	60242
14460	52072	60250
14460	52083	60308
14460	52115	60333
14460	52130	60375
14460	52143	60455
14460	52176	60469
14460	52181	60469
14460	52188	60583
14460	52222	60583
14460	52250	60652
14460	52271	60714
14460	52273	60764
14460	52292	60793
14460	52341	60799
14460	52344	60813
14460	52538	60882
14460	52550	60938
14460	52600	60978
14460	52631	60978
14460	52698	60978
14460	52716	61003
14460	52750	61065
14460	52778	61071
14460	52898	61080
14460	53000	61131
14460	53036	61167
14460	53043	61181
14460	53045	61200
14460	53077	61250
14460	53173	61356
14460	53333	61356
14460	53393	61356
14460	53431	61385
14460	53468	61406
14460	53472	61406
14460	53477	61411
14460	53500	61442
14460	53571	61442
14460	53603	61464
14460	53750	61512
14460	53804	61512
14460	53839	61515
14460	53967	61515
14460	54044	61515
14460	54167	61528
14460	54183	61528
14460	54231	61542
14460	54280	61563
14460	54301	61563
14460	54306	61563
14460	54315	61579
14460	54333	61579
14460	54338	61659
14460	54423	61681
14460	54427	61800
14460	54463	61800
14460	54463.7126287799	61818
14460	54464	61818
14460	54474	61821
14460	54476	61821
14460	54495	61836
14460	54583	61836
14460	54588	61875
14460	54595	61875
14460	54615	61902
14460	54618	61902
14460	54643	61902
14460	54655	61902
14460	54679	61953
14460	54688	61978
14460	54787	61983
14460	54809	61989
14460	54813	62074
14460	54821	62157
14460	54837	62157
14460	54844	62212
14460	54853	62219
14460	54861	62222
14460	54879	62500
14460	54883	62530
14460	54922	62702
14460	54969	62708
14460	55066	62716
14460	55123	62716
14460	55125	62868
14460	55156	62875
14460	55192	62880
14460	55280	62880
14460	55417	62881
14460	55446	62917
14460	55469	63036
14460	55481	63040
14460	55523	63079
14460	55556	63079
14460	55563	63079
14460	55568	63167
14460	55667	63262
14460	55700	63262
14460	55714	63262
14460	55789	63262
14460	55809	63388
14460	55817	63419
14460	55827	63463
14460	55882	63500
14460	56000	63533
14460	56023	63566
14460	56047	63566
14460	56141	63700
14460	56217	63750
14460	56224	63750
14460	56319	63782
14460	56375	63836
14460	56394	63958
14460	56422	63988
14460	56440	63988
14460	56528	63988
14460	56534	64038
14460	56538	64038
14460	56550	64104
14460	56577	64125
14460	56650	64185
14460	56652	64200
14460	56667	64219
14460	56741	64239
14460	56786	64250
14460	56806	64250
14460	56818	64261
14460	56827	64309
14460	56857	64375
14460	56917	64375
14460	56964	64464
14460	56979	64464
14460	57000	64477
14460	57045	64477
14460	57076	64531
14460	57097	64548
14460	57132	64659
14460	57260	64659
14460	57292	64706
14460	57305	64722
14460	57328	64773
14460	57336	64773
14460	57361	64779
14460	57414	64779
14460	57426	64792
14460	57434	64792
14460	57438	64926
14460	57500	65063
14460	57589	65074
14460	57656	65156
14460	57746	65156
14460	57798	65156
14460	57802	65179
14460	57813	65227
14460	57917	65227
14460	57955	65250
14460	57963	65313
14460	57973	65313
14460	58000	65333
14460	58071	65417
14460	58088	65486
14460	58144	65500
14460	58156	65500
14460	58158	65516
14460	58194	65529
14460	58224	65625
14460	58299	65625
14460	58344	65724
14460	58347	65724
14460	58370	65729
14460	58388	65729
14460	58401	65750
14460	58417	65769
14460	58438	65769
14460	58449	65804
14460	58452	65819
14460	58462	66033
14460	58468	66094
14460	58500	66167
14460	58654	66250
14460	58682	66339
14460	58690	66339
14460	58750	66339
14460	58819	66484
14460	58889	66528
14460	58913	66618
14460	58929	66625
14460	58974	66680
14460	59044	66705
14460	59056	66731
14460	59063	66731
14460	59231	66731
14460	59250	66776
14460	59395	66776
14460	59423	66776
14460	59431	66838
14460	59474	66875
14460	59638	66875
14460	59659	66912
14460	59668	66938
14460	59671	66940
14460	59688	66944
14460	59716	66944
14460	59766	67045
14460	59779	67045
14460	59861	67056
14460	59898.3578577461	67083
14460	59914	67083
14460	59917	67083
14460	59940	67193
14460	60000	67193
14460	60036	67262
14460	60119	67262
14460	60152	67328
14460	60161	67344
14460	60179	67344
14460	60184	67365
14460	60242	67375
14460	60250	67386
14460	60288	67462
14460	60308	67462
14460	60313	67625
14460	60333	67625
14460	60341	67689
14460	60375	67689
14460	60455	67738
14460	60461	67754
14460	60469	67768
14460	60500	67847
14460	60529	67847
14460	60583	67853
14460	60592	67889
14460	60652	67917
14460	60708	67917
14460	60714	67938
14460	60764	67955
14460	60769	68000
14460	60786	68015
14460	60793	68015
14460	60799	68160
14460	60813	68214
14460	60882	68214
14460	60909	68243
14460	60938	68286
14460	60978	68288
14460	61000	68377
14460	61003	68417
14460	61028.0395927131	68458
14460	61065	68458
14460	61071	68472
14460	61080	68479
14460	61130.6912890684	68520
14460	61131	68520
14460	61154	68558
14460	61167	68636
14460	61181	68750
14460	61200	68750
14460	61250	68750
14460	61293	68750
14460	61313	68750
14460	61356	68750
14460	61385	68750
14460	61394	68789
14460	61406	68932
14460	61411	68932
14460	61425	69000
14460	61442	69004
14460	61458	69012
14460	61464	69012
14460	61477	69063
14460	61512	69107
14460	61515	69157
14460	61528	69250
14460	61542	69261
14460	61563	69302
14460	61579	69302
14460	61618	69302
14460	61659	69318
14460	61681	69423
14460	61683	69434
14460	61691	69453
14460	61725	69453
14460	61800	69453
14460	61818	69531
14460	61821	69643
14460	61836	69671
14460	61860	69679
14460	61875	69679
14460	61902	69750
14460	61953	69890
14460	61978	69890
14460	61983	69890
14460	61989	69890
14460	62074	69929
14460	62083	69943
14460	62097	70000
14460	62157	70074
14460	62159	70192
14460	62212	70192
14460	62219	70268
14460	62222	70286
14460	62277	70286
14460	62361	70435
14460	62442	70435
14460	62500	70435
14460	62530	70435
14460	62702	70441
14460	62708	70464
14460	62716	70474
14460	62800	70474
14460	62837	70595
14460	62868	70625
14460	62875	70625
14460	62880	70643
14460	62881	70792
14460	62917	70886
14460	63036	70917
14460	63040	70948
14460	63045.0363991074	70948
14460	63053	70948
14460	63079	71010
14460	63167	71042
14460	63235	71143
14460	63262	71143
14460	63300	71167
14460	63388	71172
14460	63419	71172
14460	63463	71225
14460	63500	71250
14460	63516	71250
14460	63533	71250
14460	63542	71250
14460	63566	71250
14460	63661	71371
14460	63688	71373
14460	63700	71373
14460	63750	71373
14460	63767	71386
14460	63782	71386
14460	63828	71386
14460	63836	71429
14460	63958	71534
14460	63988	71534
14460	64000	71573
14460	64018	71599
14460	64038	71599
14460	64104	71628
14460	64125	71667
14460	64185	71705
14460	64187.8517979069	71705
14460	64200	71705
14460	64219	71719
14460	64239	71731
14460	64250	71731
14460	64256	71797
14460	64261	71797
14460	64297	71912
14460	64309	71932
14460	64348	71932
14460	64375	71940
14460	64464	71944
14460	64477	71970
14460	64531	72039
14460	64548	72059
14460	64583	72109
14460	64659	72109
14460	64688	72109
14460	64706	72159
14460	64722	72176
14460	64773	72235
14460	64779	72321
14460	64792	72344
14460	64861	72429
14460	64926	72429
14460	65000	72455
14460	65063	72465
14460	65074	72500
14460	65089	72500
14460	65156	72540
14460	65179	72602
14460	65227	72647
14460	65250	72656
14460	65313	72727
14460	65333	72866
14460	65375	72866
14460	65417	72875
14460	65441	72875
14460	65486	72875
14460	65500	73000
14460	65516	73000
14460	65529	73015
14460	65536	73036
14460	65556	73063
14460	65588	73088
14460	65625	73125
14460	65714	73145
14460	65724	73150
14460	65729	73203
14460	65738.747825274	73364
14460	65750	73364
14460	65769	73405
14460	65789	73456
14460	65804	73472
14460	65819	73472
14460	65833	73553
14460	65942	73558
14460	66008	73636
14460	66033	73657
14460	66094	73657
14460	66118	73672
14460	66167	73676
14460	66193	73676
14460	66250	73732
14460	66280	73732
14460	66339	73750
14460	66359	73781
14460	66389	73781
14460	66458	73783
14460	66484	73813
14460	66528	73885
14460	66618	73958
14460	66624.5878776542	74000
14460	66625	74000
14460	66667	74195
14460	66680	74199
14460	66684	74231
14460	66705	74231
14460	66731	74231
14460	66750	74271
14460	66776	74271
14460	66797	74375
14460	66838	74426
14460	66875	74426
14460	66908	74432
14460	66912	74453
14460	66938	74500
14460	66940	74513
14460	66944	74583
14460	67045	74650
14460	67056	74704
14460	67083	74704
14460	67193	74704
14460	67212	74740
14460	67262	74805
14460	67292	74875
14460	67328	74875
14460	67344	75000
14460	67365	75107
14460	67368	75107
14460	67375	75107
14460	67386	75137
14460	67462	75154
14460	67596	75154
14460	67625	75208
14460	67667	75221
14460	67689	75263
14460	67738	75352
14460	67754	75357
14460	67768	75417
14460	67794	75417
14460	67847	75417
14460	67853	75509
14460	67889	75509
14460	67917	75625
14460	67938	75685
14460	67955	75727
14460	67969	75727
14460	68000	75741
14460	68015	75753
14460	68036	75772
14460	68160	75772
14460	68214	75833
14460	68243	75833
14460	68286	75833
14460	68288	75833
14460	68365	75854
14460	68377	75854
14460	68417	75893
14460	68458	75972
14460	68470	76100
14460	68472	76100
14460	68479	76100
14460	68520	76111
14460	68558	76146
14460	68580	76168
14460	68618	76168
14460	68636	76250
14460	68655	76250
14460	68676	76250
14460	68750	76266
14460	68789	76406
14460	68833	76458
14460	68875	76458
14460	68932	76477
14460	68981	76477
14460	68984	76492
14460	69000	76500
14460	69004	76563
14460	69012	76616
14460	69063	76616
14460	69107	76619
14460	69150	76629
14460	69157	76629
14460	69250	76629
14460	69261	76686
14460	69286	76715
14460	69302	76716
14460	69318	76806
14460	69405	76806
14460	69423	76806
14460	69434	76806
14460	69453	76875
14460	69500	76926
14460	69531	76949
14460	69643	77092
14460	69649	77109
14460	69671	77109
14460	69679	77222
14460	69722	77250
14460	69750	77273
14460	69769	77273
14460	69886	77308
14460	69890	77344
14460	69929	77500
14460	69934	77574
14460	69943	77574
14460	69950	77574
14460	70000	77574
14460	70074	77583
14460	70185	77583
14460	70192	77632
14460	70250	77632
14460	70268	77639
14460	70286	77639
14460	70320.8600825749	77639
14460	70357	77639
14460	70435	77679
14460	70438.97664257	77679
14460	70441	77679
14460	70464	77679
14460	70474	77768
14460	70595	77857
14460	70625	77857
14460	70643	77969
14460	70656	77979
14460	70792	77986
14460	70886	77986
14460	70899.1155043638	78258
14460	70909	78258
14460	70917	78272
14460	70943	78281
14460	70948	78333
14460	71010	78382
14460	71042	78382
14460	71116	78406
14460	71143	78406
14460	71167	78406
14460	71172	78426
14460	71225	78528
14460	71250	78750
14460	71333	79107
14460	71346	79167
14460	71371	79167
14460	71373	79167
14460	71380	79226
14460	71382	79306
14460	71386	79306
14460	71429	79331
14460	71534	79345
14460	71544	79474
14460	71573	79474
14460	71599	79474
14460	71625	79474
14460	71628	79557
14460	71652	79557
14460	71667	79583
14460	71705	79653
14460	71719	79655
14460	71731	79722
14460	71750	79722
14460	71797	79736
14460	71827	79808
14460	71912	79861
14460	71915.3725964427	79896
14460	71923	79896
14460	71932	79913
14460	71940	79978
14460	71944	80000
14460	71970	80000
14460	72039	80000
14460	72059	80028
14460	72100	80035
14460	72109	80035
14460	72137	80078
14460	72159	80094
14460	72176	80122
14460	72212	80136
14460	72235	80136
14460	72273	80189
14460	72321	80227
14460	72337.6483156756	80265
14460	72344	80265
14460	72361	80265
14460	72429	80265
14460	72455	80313
14460	72465	80313
14460	72500	80313
14460	72540	80375
14460	72583	80458
14460	72596	80517
14460	72602	80529
14460	72619	80529
14460	72647	80568
14460	72656	80568
14460	72727	80600
14460	72742	80610
14460	72829	80625
14460	72866	80625
14460	72875	80651
14460	72958	80682
14460	72975.1778131118	80682
14460	72986	80682
14460	73000	80682
14460	73015	80714
14460	73036	80714
14460	73063	80735
14460	73088	80878
14460	73125	80878
14460	73145	80944
14460	73150	80969
14460	73203	80982
14460	73209	81029
14460	73364	81042
14460	73365	81042
14460	73405	81111
14460	73438	81116
14460	73456	81146
14460	73472	81146
14460	73542	81146
14460	73553	81181
14460	73558	81181
14460	73571	81202
14460	73636	81202
14460	73657	81202
14460	73672	81202
14460	73676	81219
14460	73732	81219
14460	73750	81250
14460	73781	81250
14460	73783	81316
14460	73813	81378
14460	73815.2161096798	81389
14460	73824	81389
14460	73885	81389
14460	73917	81389
14460	73947	81389
14460	73958	81389
14460	74000	81442
14460	74195	81463
14460	74199	81463
14460	74231	81463
14460	74250	81500
14460	74271	81550
14460	74297	81583
14460	74375	81616
14460	74421	81688
14460	74426	81786
14460	74432	81898
14460	74453	81917
14460	74500	81920
14460	74513	81920
14460	74583	81944
14460	74650	81993
14460	74671	81993
14460	74688	81993
14460	74694	81993
14460	74704	82041
14460	74706	82115
14460	74728	82115
14460	74740	82171
14460	74805	82171
14460	74821	82200
14460	74875	82200
14460	74970	82228
14460	75000	82232
14460	75107	82250
14460	75137	82308
14460	75154	82308
14460	75208	82377
14460	75213	82386
14460	75221	82392
14460	75250	82392
14460	75263	82392
14460	75288	82392
14460	75309	82404
14460	75352	82404
14460	75357	82417
14460	75417	82417
14460	75438	82609
14460	75509	82609
14460	75536	82656
14460	75625	82656
14460	75685	82656
14460	75722	82692
14460	75727	82708
14460	75741	82708
14460	75753	82768
14460	75766	82768
14460	75772	82768
14460	75833	82833
14460	75846	82868
14460	75854	82868
14460	75893	82917
14460	75972	82917
14460	76004	82917
14460	76100	82917
14460	76111	83041
14460	76125	83071
14460	76146	83071
14460	76168	83071
14460	76181	83071
14460	76250	83071
14460	76266	83250
14460	76316	83438
14460	76319	83482
14460	76389	83482
14460	76406	83482
14460	76417	83500
14460	76452	83558
14460	76458	83571
14460	76477	83571
14460	76492	83625
14460	76500	83722
14460	76509	83722
14460	76528	83722
14460	76563	83750
14460	76616	83750
14460	76619	83750
14460	76629	83750
14460	76667	83866
14460	76686	83866
14460	76715	83866
14460	76716	83917
14460	76759	83917
14460	76786	83917
14460	76806	83977
14460	76875	84219
14460	76926	84231
14460	76932	84250
14460	76949	84259
14460	76958	84286
14460	76978	84286
14460	77031	84389
14460	77039	84389
14460	77092	84389
14460	77109	84410
14460	77222	84464
14460	77250	84464
14460	77273	84464
14460	77292	84545
14460	77300	84554
14460	77308	84572
14460	77344	84583
14460	77411	84583
14460	77440	84583
14460	77446	84583
14460	77500	84583
14460	77530.0492002647	84583
14460	77556	84583
14460	77569	84583
14460	77574	84615
14460	77583	84643
14460	77625	84643
14460	77632	84643
14460	77639	84671
14460	77679	84750
14460	77768	84817
14460	77813	84817
14460	77857	84861
14460	77969	85030
14460	77979	85156
14460	77981	85192
14460	77986	85208
14460	78015	85313
14460	78128.0809359136	85313
14460	78173	85313
14460	78258	85395
14460	78272	85401
14460	78281	85401
14460	78333	85401
14460	78378	85401
14460	78382	85439
14460	78406	85453
14460	78426	85469
14460	78512	85556
14460	78528	85585
14460	78571	85636
14460	78608	85679
14460	78611	85694
14460	78750	85708
14460	78854	85714
14460	78884	85750
14460	78897	85773
14460	78916.4644226802	85789
14460	78920	85789
14460	79016	85789
14460	79063	85855
14460	79088	85855
14460	79107	85915
14460	79153	85938
14460	79167	85938
14460	79226	86111
14460	79306	86111
14460	79331	86172
14460	79345	86181
14460	79453	86250
14460	79474	86250
14460	79479	86250
14460	79519	86250
14460	79557	86319
14460	79583	86366
14460	79653	86371
14460	79655	86382
14460	79676	86413
14460	79722	86417
14460	79736	86458
14460	79808	86467
14460	79830	86500
14460	79861	86625
14460	79896	86641
14460	79913	86641
14460	79926	86719
14460	79978	86776
14460	80000	86776
14460	80028	86875
14460	80035	86875
14460	80078	86875
14460	80094	86908
14460	80122	86911
14460	80136	87143
14460	80164	87226
14460	80189	87250
14460	80227	87417
14460	80265	87417
14460	80294	87422
14460	80313	87426
14460	80333	87500
14460	80375	87500
14460	80458	87500
14460	80517	87500
14460	80529	87542
14460	80568	87542
14460	80593	87542
14460	80600	87557
14460	80610	87574
14460	80625	87596
14460	80651	87635
14460	80664	87679
14460	80682	87679
14460	80714	87857
14460	80735	87917
14460	80875	87917
14460	80878	87917
14460	80938	87917
14460	80944	87917
14460	80969	87917
14460	80982	87917
14460	80990	87917
14460	81029	87917
14460	81042	87924
14460	81111	87924
14460	81116	88000
14460	81146	88056
14460	81181	88125
14460	81202	88250
14460	81219	88269
14460	81250	88300
14460	81276.9072784735	88508
14460	81316	88508
14460	81364	88516
14460	81378	88516
14460	81386	88516
14460	81389	88516
14460	81413	88547
14460	81442	88553
14460	81458	88553
14460	81463	88553
14460	81492	88611
14460	81500	88611
14460	81550	88611
14460	81583	88636
14460	81607	88750
14460	81616	88750
14460	81688	88750
14460	81786	88750
14460	81838	88750
14460	81898	88750
14460	81917	88750
14460	81920	88750
14460	81940	88798
14460	81944	88839
14460	81993	88839
14460	82041	88875
14460	82096	88900
14460	82115	88913
14460	82171	88913
14460	82200	88929
14460	82228	88958
14460	82232	88974
14460	82250	89063
14460	82277	89118
14460	82308	89118
14460	82335	89118
14460	82371	89127
14460	82377	89127
14460	82386	89135
14460	82392	89167
14460	82404	89194
14460	82417	89194
14460	82446	89194
14460	82450	89205
14460	82500	89231
14460	82609	89231
14460	82656	89236
14460	82692	89432
14460	82708	89435
14460	82768	89630
14460	82833	89630
14460	82845	89634
14460	82868	89669
14460	82883	89732
14460	82917	89732
14460	82938	89750
14460	83036	89750
14460	83041	89844
14460	83071	89844
14460	83182	90139
14460	83203	90192
14460	83214	90227
14460	83250	90227
14460	83295	90227
14460	83438	90294
14460	83478	90294
14460	83482	90294
14460	83485	90368
14460	83500	90368
14460	83558	90368
14460	83571	90428
14460	83625	90428
14460	83722	90484
14460	83750	90484
14460	83798	90625
14460	83866	90625
14460	83917	90652
14460	83977	90743
14460	84099	90743
14460	84107	90743
14460	84125	90857
14460	84144.0355038271	90924
14460	84205	90924
14460	84219	90982
14460	84231	91005
14460	84250	91005
14460	84259	91058
14460	84265	91058
14460	84267	91094
14460	84286	91111
14460	84332	91111
14460	84389	91111
14460	84410	91136
14460	84423	91146
14460	84432	91176
14460	84464	91176
14460	84500	91250
14460	84545	91250
14460	84554	91250
14460	84572	91351
14460	84583	91351
14460	84615	91458
14460	84639	91549
14460	84643	91563
14460	84671	91563
14460	84688	91625
14460	84750	91667
14460	84777	91694
14460	84817	91736
14460	84821	91736
14460	84856	91736
14460	84861	91736
14460	84877	91767
14460	84896	91767
14460	85000	91779
14460	85030	91779
14460	85125	91865
14460	85156	91875
14460	85179	91921
14460	85192	91921
14460	85208	91921
14460	85230	91921
14460	85250	91944
14460	85313	91970
14460	85375	91985
14460	85395	91985
14460	85398	92006
14460	85401	92009
14460	85439	92009
14460	85453	92031
14460	85455	92083
14460	85469	92125
14460	85548	92125
14460	85556	92138
14460	85585	92151
14460	85625	92151
14460	85636	92173
14460	85672.6698290915	92173
14460	85679	92173
14460	85694	92173
14460	85708	92188
14460	85714	92202
14460	85750	92250
14460	85773	92273
14460	85789	92273
14460	85840.9052073099	92353
14460	85855	92353
14460	85882	92396
14460	85915	92398
14460	85938	92398
14460	86071	92404
14460	86094	92404
14460	86111	92404
14460	86136	92434
14460	86172	92434
14460	86181	92500
14460	86184	92560
14460	86250	92566
14460	86319	92581
14460	86366	92581
14460	86371	92611
14460	86382	92661
14460	86389	92667
14460	86413	92681
14460	86417	92727
14460	86422	92823
14460	86458	92823
14460	86467	92847
14460	86500	92875
14460	86625	92981
14460	86641	93047
14460	86719	93047
14460	86771	93047
14460	86776	93047
14460	86786	93056
14460	86875	93056
14460	86908	93125
14460	86911	93277
14460	86932	93333
14460	87066	93333
14460	87143	93333
14460	87226	93333
14460	87238	93346
14460	87250	93375
14460	87417	93375
14460	87422	93403
14460	87426	93417
14460	87500	93421
14460	87542	93458
14460	87557	93500
14460	87574	93516
14460	87596	93542
14460	87635	93548
14460	87679	93594
14460	87750	93654
14460	87857	93694
14460	87917	93707
14460	87924	93750
14460	88000	93750
14460	88056	93750
14460	88068	93750
14460	88088	93906
14460	88125	93906
14460	88209	94000
14460	88250	94000
14460	88269	94118
14460	88300	94118
14460	88333	94167
14460	88370	94219
14460	88424	94276
14460	88500	94318
14460	88508	94318
14460	88516	94340
14460	88529	94340
14460	88547	94375
14460	88553	94375
14460	88606	94535
14460	88611	94583
14460	88636	94672
14460	88724	94722
14460	88750	94773
14460	88792	94917
14460	88798	94920
14460	88839	94920
14460	88875	94929
14460	88900	94929
14460	88913	94929
14460	88929	95000
14460	88958	95000
14460	88974	95000
14460	89004	95039
14460	89063	95039
14460	89118	95069
14460	89127	95152
14460	89135	95156
14460	89167	95156
14460	89194	95156
14460	89205	95192
14460	89231	95202
14460	89236	95202
14460	89250	95221
14460	89333	95221
14460	89356	95284
14460	89432	95284
14460	89435	95284
14460	89531	95294
14460	89630	95313
14460	89632	95321
14460	89634	95324
14460	89669	95375
14460	89720	95417
14460	89732	95417
14460	89750	95417
14460	89844	95417
14460	89856	95481
14460	89868	95481
14460	89922	95481
14460	89934	95500
14460	90139	95500
14460	90155.1400109665	95500
14460	90192	95500
14460	90227	95500
14460	90291	95582
14460	90294	95582
14460	90333	95582
14460	90368	95592
14460	90428	95729
14460	90484	95735
14460	90526	95795
14460	90556	95859
14460	90592	95872
14460	90598	95872
14460	90625	95872
14460	90651	95885
14460	90652	95893
14460	90677	95978
14460	90743	96008
14460	90833	96016
14460	90855	96023
14460	90857	96036
14460	90893	96157
14460	90924	96157
14460	90982	96157
14460	91005	96176
14460	91042	96176
14460	91058	96176
14460	91094	96190
14460	91111	96190
14460	91131	96190
14460	91136	96250
14460	91146	96250
14460	91176	96250
14460	91190	96250
14460	91250	96295
14460	91298	96410
14460	91324	96410
14460	91351	96458
14460	91364	96472
14460	91458	96472
14460	91518	96563
14460	91532	96563
14460	91549	96563
14460	91563	96620
14460	91618	96625
14460	91625	96638
14460	91667	96696
14460	91694	96696
14460	91736	96852
14460	91750	96923
14460	91767	96932
14460	91779	96932
14460	91806	96979
14460	91865	97031
14460	91875	97037
14460	91902	97128
14460	91921	97153
14460	91944	97273
14460	91970	97273
14460	91985	97392
14460	92000	97396
14460	92006	97431
14460	92009	97431
14460	92031	97552
14460	92083	97552
14460	92125	97589
14460	92138	97589
14460	92151	97589
14460	92173	97683
14460	92188	97825
14460	92202	97917
14460	92250	97917
14460	92273	98047
14460	92353	98125
14460	92396	98125
14460	92397.9092427548	98125
14460	92398	98125
14460	92404	98333
14460	92434	98389
14460	92500	98389
14460	92560	98452
14460	92566	98482
14460	92570	98684
14460	92581	98690
14460	92583	98750
14460	92611	98789
14460	92661	98819
14460	92667	98819
14460	92681	98819
14460	92727	98819
14460	92790	98826
14460	92823	98826
14460	92847	98846
14460	92875	98846
14460	92969	98854
14460	92981	98854
14460	93047	98854
14460	93056	98867
14460	93125	98867
14460	93182	98900
14460	93277	98984
14460	93309	98984
14460	93333	99015
14460	93346	99107
14460	93375	99118
14460	93403	99118
14460	93417	99167
14460	93421	99196
14460	93458	99196
14460	93475	99196
14460	93500	99231
14460	93516	99250
14460	93542	99250
14460	93548	99257
14460	93594	99259
14460	93625	99259
14460	93654	99279
14460	93694	99279
14460	93707	99375
14460	93711	99432
14460	93728	99432
14460	93750	99442
14460	93906	99773
14460	94000	99773
14460	94118	99792
14460	94167	99844
14460	94184	99850
14460	94219	100054
14460	94276	100125
14460	94318	100125
14460	94340	100139
14460	94375	100291
14460	94432	100313
14460	94535	100336
14460	94583	100399
14460	94649	100417
14460	94672	100500
14460	94722	100536
14460	94773	100556
14460	94777	100556
14460	94792	100556
14460	94831	100556
14460	94917	100556
14460	94920	100568
14460	94929	100586
14460	94942	100586
14460	95000	100625
14460	95039	100625
14460	95069	100735
14460	95074	100764
14460	95152	100764
14460	95156	100774
14460	95170	100833
14460	95192	100859
14460	95202	100875
14460	95221	100887
14460	95284	100938
14460	95294	101009
14460	95298	101009
14460	95313	101009
14460	95321	101066
14460	95324	101125
14460	95375	101167
14460	95417	101181
14460	95481	101250
14460	95500	101350
14460	95547	101369
14460	95582	101395
14460	95592	101447
14460	95625	101450
14460	95729	101477
14460	95735	101500
14460	95769	101500
14460	95792	101528
14460	95795	101528
14460	95859	101542
14460	95872	101542
14460	95885	101667
14460	95893	101726
14460	95978	101771
14460	96008	101813
14460	96016	101813
14460	96023	101875
14460	96036	101875
14460	96053	101875
14460	96157	101875
14460	96176	101875
14460	96190	101875
14460	96250	101908
14460	96295	101982
14460	96316	101991
14460	96410	102027
14460	96420	102188
14460	96458	102188
14460	96472	102250
14460	96563	102321
14460	96596	102372
14460	96620	102372
14460	96625	102500
14460	96638	102500
14460	96696	102639
14460	96852	102755
14460	96875	102755
14460	96923	102757
14460	96932	102813
14460	96979	102813
14460	97031	102826
14460	97037	102857
14460	97128	102875
14460	97153	102883
14460	97162	102917
14460	97250	102917
14460	97273	102941
14460	97344	102941
14460	97392	102941
14460	97396	103009
14460	97431	103033
14460	97500	103077
14460	97530	103077
14460	97552	103083
14460	97574	103125
14460	97589	103125
14460	97664	103150
14460	97683	103150
14460	97692	103165
14460	97825	103165
14460	97917	103177
14460	97950	103177
14460	98000	103201
14460	98047	103201
14460	98077	103201
14460	98125	103214
14460	98173	103304
14460	98237	103304
14460	98333	103304
14460	98365	103333
14460	98389	103333
14460	98452	103403
14460	98482	103438
14460	98629	103452
14460	98684	103478
14460	98690	103478
14460	98750	103558
14460	98789	103600
14460	98819	103600
14460	98826	103656
14460	98846	103750
14460	98854	103906
14460	98867	103906
14460	98889	104038
14460	98900	104038
14460	98984	104063
14460	99000	104063
14460	99015	104077
14460	99028	104077
14460	99063	104167
14460	99107	104231
14460	99118	104236
14460	99167	104236
14460	99196	104244
14460	99231	104265
14460	99250	104265
14460	99257	104306
14460	99259	104375
14460	99279	104395
[truncated: 45,582 more rows]
