# Supplementary material for: Mobility patterns are associated with experienced income segregation in large US cities
Source: Nat Commun. 2021 Jul 30;12:4633. doi: 10.1038/s41467-021-24899-8 (PMC8324796; doi:10.1038/s41467-021-24899-8)
Supplement: Supplementary file 3 — Source Data [file 41467_2021_24899_MOESM3_ESM.zip › source_data/tableS3.csv]

X1	X2	X3	X4	X5	X6	X7	X8	X9	X10	X11	X12	X13
	Dependent variable:	Dependent variable:	Dependent variable:	Dependent variable:	Dependent variable:	Dependent variable:	Dependent variable:	Dependent variable:	Dependent variable:	Dependent variable:	Dependent variable:	Dependent variable:
	segregation_strat	segregation_strat	segregation_strat	segregation_strat	segregation_strat	segregation_strat	segregation_strat	segregation_strat	segregation_strat	segregation_strat	segregation_strat	segregation_strat
	(1)	(2)	(3)	(4)	(5)	(6)	(7)	(8)	(9)	(10)	(11)	(12)
log_norm_avg_dist	-0.243***	-0.238***	-0.308***	-0.246***	-0.239***	-0.201***	-0.203***	-0.264***	-0.252***	-0.184***	-0.195***	-0.247***
	(0.005)	(0.003)	(0.009)	(0.003)	(0.004)	(0.003)	(0.003)	(0.002)	(0.004)	(0.005)	(0.005)	(0.004)
median_income_GEOID	-0.066***	-0.074***	-0.075***	-0.067***	-0.068***	-0.041***	-0.101***	-0.069***	-0.070***	-0.062***	0.015**	-0.029***
	(0.006)	(0.003)	(0.008)	(0.004)	(0.005)	(0.003)	(0.004)	(0.003)	(0.004)	(0.005)	(0.006)	(0.004)
neigh_np	-0.119***	-0.138***	-0.072***	-0.172***	-0.135***	-0.141***	-0.208***	-0.117***	-0.129***	-0.152***	-0.141***	-0.140***
	(0.006)	(0.003)	(0.008)	(0.004)	(0.005)	(0.003)	(0.004)	(0.003)	(0.004)	(0.006)	(0.006)	(0.004)
price			-0.034***
			(0.010)
rating			-0.088***
			(0.007)
Constant	-0.257**	-0.023	-0.076	0.239***	0.099*	-0.156***	-0.578***	-0.620***	-0.250***	-0.218**	-0.055	-0.299***
	(0.114)	(0.051)	(0.081)	(0.084)	(0.060)	(0.058)	(0.067)	(0.037)	(0.052)	(0.087)	(0.098)	(0.084)
Observations	33,888	127,521	14,096	93,775	48,398	156,728	85,027	171,759	58,160	47,444	36,772	67,553
R2	0.216	0.288	0.362	0.205	0.241	0.212	0.204	0.294	0.350	0.180	0.158	0.239
Adjusted R2	0.209	0.285	0.355	0.202	0.236	0.209	0.200	0.292	0.346	0.174	0.151	0.235
Residual Std. Error	0.891 (df = 33571)	0.845 (df = 127064)	0.760 (df = 13942)	0.894 (df = 93365)	0.871 (df = 48095)	0.888 (df = 156220)	0.895 (df = 84611)	0.841 (df = 171171)	0.806 (df = 57804)	0.908 (df = 47089)	0.921 (df = 36456)	0.876 (df = 67163)
F Statistic	29.329*** (df = 316; 33571)	112.655*** (df = 456; 127064)	51.753*** (df = 153; 13942)	58.897*** (df = 409; 93365)	50.482*** (df = 302; 48095)	82.652*** (df = 507; 156220)	52.339*** (df = 415; 84611)	121.623*** (df = 587; 171171)	87.768*** (df = 355; 57804)	29.274*** (df = 354; 47089)	21.737*** (df = 315; 36456)	54.227*** (df = 389; 67163)
Note:	*p<0.1; **p<0.05; ***p<0.01	*p<0.1; **p<0.05; ***p<0.01	*p<0.1; **p<0.05; ***p<0.01	*p<0.1; **p<0.05; ***p<0.01	*p<0.1; **p<0.05; ***p<0.01	*p<0.1; **p<0.05; ***p<0.01	*p<0.1; **p<0.05; ***p<0.01	*p<0.1; **p<0.05; ***p<0.01	*p<0.1; **p<0.05; ***p<0.01	*p<0.1; **p<0.05; ***p<0.01	*p<0.1; **p<0.05; ***p<0.01	*p<0.1; **p<0.05; ***p<0.01
