# Supplementary material for: Mobility patterns are associated with experienced income segregation in large US cities
Source: Nat Commun. 2021 Jul 30;12:4633. doi: 10.1038/s41467-021-24899-8 (PMC8324796; doi:10.1038/s41467-021-24899-8)
Supplement: Supplementary file 3 — Source Data [file 41467_2021_24899_MOESM3_ESM.zip › source_data/tableS2.csv]

Taxonomy	Category	Number of places	Avg. income segregation	Avg. distance	Avg. #visits	Avg. #stays
Shopping	Antiques	1179	0.42265339541091	14.4722908445835	55.5589482612383	117.534351145038
Entertainment	Arcade	1316	0.408629846433564	15.0559695774014	123.953647416413	254.20896656535
Arts / Museum	Art Gallery	4781	0.44412823513477	15.1164863058686	64.0911943108136	148.243463710521
Arts / Museum	Art Museum	344	0.371646953706563	18.3777639153143	101.188953488372	211.386627906977
Arts / Museum	Arts & Entertainment	444	0.434679503449198	16.0104029222011	69.4054054054054	182.096846846847
College	Auditorium	932	0.426850918196183	15.13627397056	68.6094420600858	239.104077253219
Sports	Baseball	369	0.349681382025816	19.8229553448827	70.4525745257453	162.539295392954
Sports	Billiards	434	0.440207408485706	11.6489534484115	69.1520737327189	181.269585253456
Sports	Bowling Alley	890	0.361515040894194	13.1774774244878	132.150561797753	418.67191011236
Entertainment	Casino	422	0.424647813638583	16.9770888830152	148.270142180095	523.559241706161
City / Outdoors	Cemetery	562	0.470787619784123	14.5281911123965	60.135231316726	157.551601423488
Entertainment	Cineplex	370	0.339865881874821	12.6500366403511	241.437837837838	456.343243243243
Arts / Museum	Comedy Club	611	0.42379809503232	15.0933271175058	73.9509001636661	174.607201309329
Arts / Museum	Concert Hall	841	0.406340093602138	17.1484487512719	96.4732461355529	246.304399524376
Entertainment	Dance Studio	2191	0.449839861261365	12.55076741333	51.2505705157462	132.292560474669
Entertainment	Entertainment	6846	0.41689580710473	16.4884001642137	81.1945661700263	197.294916739702
Arts / Museum	Exhibit	234	0.321870741936849	21.8010868515884	112.047008547009	186.07264957265
Shopping	Furniture / Home	5800	0.41747983126724	13.8237799801127	121.082413793103	237.949827586207
Entertainment	Gaming Cafe	215	0.460564308234108	12.8194803696665	58.8372093023256	133.451162790698
City / Outdoors	Government	5662	0.467286380612864	15.5332606277727	78.8124337689862	287.327799364182
City / Outdoors	Historic Site	1354	0.442180453393826	15.8726910207674	63.4859675036928	166.153618906942
Arts / Museum	History Museum	621	0.404316905755311	18.2492256706849	72.1417069243156	161.140096618357
Arts / Museum	Indie	252	0.445386364810466	14.2732618661636	55.25	144.821428571429
Service	Indie Movies	382	0.393644528975284	13.7693422417819	89.455497382199	191.089005235602
Arts / Museum	Jazz Club	236	0.424209578515856	14.068827206644	75.5635593220339	192.161016949153
Arts / Museum	Movie Theater	1297	0.355317210008301	12.9763200917494	211.658442559753	398.084811102544
Education	Education (I)	372	0.460629873380066	11.8017454534517	47.7983870967742	140.801075268817
Arts / Museum	Music Venue	2104	0.448166398983701	16.0504049534929	72.8707224334601	185.95247148289
Work	Non-Profit	2212	0.503023825260706	14.089035945562	52.9697106690778	190.470162748644
Work	Office	39508	0.456167583087019	17.2909538919591	53.9823580034424	244.367748304141
Arts / Museum	Performing Arts	1287	0.422814601213305	15.4276032490779	72.2711732711733	193.071484071484
Arts / Museum	Photography Lab	503	0.466371695236333	13.6208953381685	99.3081510934394	213.994035785288
City / Outdoors	Plaza	1457	0.415320944800533	15.1988257148515	82.7000686341798	177.887439945093
Education	Education (II)	485	0.506787825253744	11.6694469288109	42.6453608247423	154.678350515464
Arts / Museum	Public Art	440	0.41389973940884	17.1421665250452	77.5386363636364	179.054545454545
Sports	Racetrack	385	0.370550472203597	23.1640628718067	87.8779220779221	234.285714285714
Arts / Museum	Rock Club	593	0.43559074817644	14.8142155055665	68.3962900505902	166.526138279933
Arts / Museum	Science Museum	280	0.307980890362525	23.7708400161178	118.171428571429	185.607142857143
Food	Spanish	561	0.552334998315375	10.3793735771153	67.5472370766488	158.700534759358
Religious	Spiritual	1166	0.479532338312308	13.5137076141688	51.0883361921098	186.915094339623
Sports	Stadium	386	0.350874698843553	21.2137262691091	136.704663212435	304.481865284974
Arts / Museum	Theater	2214	0.3981634512609	16.1092710427259	79.0984643179765	200.400180668473
Entertainment	Theme Park	1021	0.336376011994595	25.8888150835347	174.494613124388	271.523016650343
Transportation	Track	383	0.429655302724478	14.1941720659809	60.3211488250653	175.490861618799
Entertainment	Water Park	233	0.42350800042223	15.609798224876	71.5536480686695	208.824034334764
Arts / Museum	Zoo Exhibit	265	0.373484121745138	22.7996600523209	95.3698113207547	148.060377358491
College	Academic Building	2974	0.449171092089515	13.5095200102612	58.3594485541359	217.623066577001
College	Administrative Building	2040	0.459059371543822	14.5402382593781	55.2632352941177	194.596568627451
Arts / Museum	Arts	660	0.437524751942933	13.3733151447053	56.1909090909091	183.262121212121
College	Classroom	3838	0.436626393439484	12.786815582337	52.9752475247525	182.332204273059
College	College & Education	255	0.452483390037475	12.4849029180409	56.1411764705882	194.074509803922
College	College Bookstore	466	0.4431940907549	13.3028451089295	59.4914163090129	161.122317596567
College	Communications	228	0.442305927737851	13.3958103775189	55.0526315789474	174.513157894737
College	Community College	732	0.424538310844098	13.573396303543	62.4945355191257	222.97131147541
Education	Education (V)	2101	0.461047833271631	14.3192453000569	55.6358876725369	199.006187529748
Sports	Football	630	0.371967986648064	20.8603959149694	126.892063492064	326.852380952381
College	Frat House	652	0.51180035336935	13.2475128572114	49.3911042944785	141.700920245399
College	Lab	1331	0.431852796738426	14.4214644925684	55.7716003005259	191.86701728024
College	Library	3826	0.469872186396236	10.787877637784	73.3199163617355	226.029012023001
College	Medical School	521	0.417649381096642	16.26320154894	76.10556621881	283.856046065259
College	Quad	471	0.443114904439739	13.8709298556887	62.2547770700637	152.061571125265
College	Rec Center	366	0.460232292369763	12.7544512011828	56.6994535519126	196.355191256831
College	Residence Hall	1133	0.52977407615558	13.8098981805298	42.9691085613416	147.200353045013
College	Science	724	0.433578494585783	12.7367275809677	60.5207182320442	242.237569060773
College	Sorority House	203	0.522552962681479	13.0043262390887	40.4433497536946	128.51724137931
College	Student Center	1882	0.481171004905808	12.5281398010705	55.1392136025505	183.010626992561
College	Technology	300	0.421572885429898	15.1821630698566	64.1633333333333	248.973333333333
College	Trade School	1298	0.450325603189727	16.4253233229742	59.7873651771957	231.831278890601
College	University	1119	0.440275010208861	15.631422788125	59.1769436997319	210.475424486148
Food	African	207	0.53331508304804	11.9470429896741	71.1690821256039	172.782608695652
Food	American	10497	0.383755681986578	14.3705302632267	134.053062779842	286.300847861294
Food	Asian	3441	0.413894615339977	12.8226023273161	85.2615518744551	157.513804126707
Food	BBQ	2323	0.428597184353994	14.0975433139846	106.631510977185	211.87946620749
Food	Bagels	1930	0.424348481827052	11.9919303313398	67.6072538860104	133.167357512953
Food	Bakery	5678	0.453194151094596	12.2830070169138	85.8858753082071	177.006164142304
Food	Beer Garden	1018	0.434467075710299	14.6097583389887	72.6738703339882	174.102161100196
Food	Bistro	251	0.38948412711051	14.589188757935	90.3545816733068	193.884462151394
Food	Brazilian	294	0.437613127153029	14.288026616018	99.187074829932	201.65306122449
Food	Breakfast	2824	0.399465832866817	12.2477217384171	127.996458923513	246.724858356941
Entertainment	Brewery	1354	0.391277275896683	14.7808117922486	97.5162481536189	223.493353028065
Coffee / Tea	Bubble Tea	568	0.394874397170403	12.7856943245995	87.8908450704225	141.741197183099
Food	Burgers	4050	0.389179789738309	13.3153119854813	147.640493827161	259.978518518519
Food	Burritos	443	0.41065224640611	13.2773167591171	86.3318284424379	165.568848758465
Coffee / Tea	Cafeteria	1458	0.442121910855083	15.074492666405	78.4314128943759	318.456104252401
Food	Café	5860	0.410586966366042	14.9124719835436	86.7653583617748	234.605460750853
Food	Chinese	8141	0.452775854083326	11.555009110449	77.1698808500184	145.636285468616
Religious	Church	17333	0.498774358164338	10.7305908542656	54.5552414469509	227.610050193273
Entertainment	Cocktail	1608	0.398678490322695	15.5403109917303	84.113184079602	182.986940298507
Coffee / Tea	Coffee Shop	9870	0.391317856422931	12.7434978190003	127.711550151976	277.431003039514
Grocery	Convenience Store	7777	0.497349076681132	12.5322328879461	78.0482191076251	180.765205091938
Food	Cuban	733	0.445541854205785	12.5340165978207	109.518417462483	234.900409276944
Food	Cupcakes	383	0.440967665379945	13.437085907996	75.1227154046997	147.138381201044
Food	Deli / Bodega	5143	0.488572204005898	13.1419293153673	63.0297491736341	160.093330740813
Food	Desserts	1925	0.418097995282716	13.8742414648321	89.3802597402597	152.774025974026
Food	Donuts	5218	0.458773417114551	12.0370866755054	80.234764277501	165.156956688386
Food	Eastern European	207	0.449476682247918	12.0073317158115	71.2705314009662	150.256038647343
Food	Farm	662	0.42508159274076	17.8959837680385	76.3021148036254	183.054380664653
Food	Fast Food	12542	0.43605571140376	12.4341614652701	159.636341891245	296.519693828735
Food	Filipino	246	0.416948011595906	12.8958211084111	71.2113821138212	138.49593495935
Food	Food	2208	0.515655229559228	11.9974881527867	60.09375	164.189311594203
Food	Food & Drink	1137	0.461340092203113	12.1770153456099	73.5927880386983	180.035180299033
Food	Food Court	906	0.358973553586847	14.7955152162475	208.422737306843	510.751655629139
Food	Food Truck	3375	0.452564316627726	15.0079869734698	75.165037037037	204.978074074074
Food	French	775	0.366806639173668	14.8718599724988	82.8748387096774	169.713548387097
Food	Fried Chicken	1682	0.517940318784523	12.3696285028813	101.60820451843	192.762187871581
Food	Gastropub	667	0.344352260342878	13.7796246010768	109.086956521739	208.926536731634
Food	Greek	973	0.39060099490326	13.41786787788	93.1346351490236	180.267214799589
Food	Hawaiian	312	0.366691719902328	12.9890905835981	96.5320512820513	158.205128205128
Food	Health Food Store	239	0.417344193275007	11.5121550185628	75.8535564853557	150.464435146444
Food	Hot Dogs	1063	0.418265951314058	14.3201864489713	145.469426152399	274.330197554092
Food	Ice Cream	4572	0.423100219186486	12.3373261671701	80.0444006999125	142.181102362205
Food	Indian	1769	0.392648868028757	13.1723297460776	66.7450537026569	125.742792538157
Food	Italian	6974	0.381567502301199	13.5797855950968	95.7722971035274	187.551476914253
Food	Japanese	2448	0.368602491388063	13.3207596189793	89.3472222222222	156.733251633987
Food	Juice Bar	1406	0.408380834406585	12.7940253850262	92.651493598862	189.915362731152
Food	Korean	1560	0.386432836997834	12.6419490757706	91.7012820512821	172.746794871795
Food	Latin American	1588	0.508848772991513	10.8874244634993	90.2052896725441	187.176322418136
Food	Mediterranean	1389	0.374694911327821	13.7482445034368	88.260619150468	165.323974082073
Food	Mexican	10891	0.442506801528427	12.3220698901929	108.892388210449	213.130750160683
Food	Middle Eastern	881	0.414017419017165	12.9279305643788	75.2599318955732	146.426787741203
Food	New American	1214	0.350192786843127	15.9180097392065	114.365733113674	222.95881383855
Food	Noodles	418	0.348041535524002	13.5088261629486	106.732057416268	179.607655502392
Food	Peruvian	410	0.416966343174158	11.5626120342309	78.7414634146342	146.321951219512
Food	Pizza	14476	0.451708193335466	11.6706721052656	79.3310306714562	165.050359215253
Food	Ramen	289	0.340599524162836	12.9278590365519	88.681660899654	142.512110726644
Food	Restaurant	4308	0.418532877663528	13.9029923240651	103.671309192201	226.952878365831
Food	Salad	658	0.348315463259351	15.133018571986	113.519756838906	232.346504559271
Food	Sandwiches	9402	0.422298514344004	13.2107720908411	103.663050414805	214.741544352265
Food	Seafood	3130	0.41938847315791	14.1909989993722	127.041853035144	252.414057507987
Food	Smoothie Shop	315	0.358193847388734	11.8803744190857	112.311111111111	242.952380952381
Food	Snacks	1252	0.411463885349396	15.7008413142385	129.818690095847	279.584664536741
Food	South American	418	0.480412415103505	11.5691875487612	75.0263157894737	157.177033492823
Food	Southern / Soul	652	0.52833918691744	12.4584076718153	89.2055214723926	180.277607361963
Food	Steakhouse	1628	0.33581410173809	14.9455567454552	175.692874692875	356.5
Food	Sushi	3072	0.376675612434454	12.6256740547468	83.3512369791667	147.455729166667
Food	Tacos	1479	0.481810450873285	12.8926058462426	104.022988505747	208.667342799189
Coffee / Tea	Tea Room	531	0.381147153797756	15.1512108820221	92.1111111111111	169.979284369115
Food	Tex-Mex	364	0.326721973818517	12.7201333426749	341.228021978022	601.046703296703
Food	Thai	2193	0.394858008087439	12.2177371201848	71.3666210670315	126.502051983584
Food	Vegetarian / Vegan	655	0.412124016674938	13.4449465529053	78.7251908396947	163.764885496183
Food	Vietnamese	1692	0.378002927693803	11.978509805479	79.4739952718676	138.682033096927
Entertainment	Wine Bar	1574	0.441083083992042	13.843733633119	67.5031766200762	150.334815756036
Food	Wings	1136	0.406046303235368	12.8614938591305	175.959507042254	317.18926056338
Food	Yogurt	969	0.375847959249374	12.3990405750053	96.1805985552116	161.339525283798
Service	B & B	559	0.458095630668814	14.7099189127624	43.7245080500894	132.697674418605
Entertainment	Bar	10471	0.430999341258878	13.4263299395042	85.9609397383249	210.750835641295
Entertainment	Beer Bar	206	0.336922378967166	14.8581104155145	117.898058252427	206.461165048544
Food	Cajun / Creole	379	0.399692042406774	14.827550404395	113.934036939314	211.741424802111
Food	Caribbean	1321	0.54747803711114	10.3873482280596	73.994700984103	161.610900832703
Entertainment	Dive Bar	1761	0.447865874311048	11.7732049786394	62.3412833617263	173.660420215786
Entertainment	Hookah Bar	827	0.457455838809692	12.4237673951161	54.8730350665054	134.172914147521
Service	Hotel	6917	0.421453424873703	18.8978578623264	66.7219893017204	212.856729796154
Service	Hotel Bar	867	0.371928147210616	19.1427752214772	76.5432525951557	193.978085351788
Entertainment	Karaoke	782	0.427445141350205	13.2197768834134	70.5319693094629	165.822250639386
Food	Lounge	3779	0.447463696511888	16.6727248897829	80.9568668960042	205.96930404869
Entertainment	Nightclub	2243	0.449517070247542	15.4276877220802	76.8452964779313	192.681230494873
Entertainment	Nightlife	2134	0.490150866921846	13.8434286586085	59.3233364573571	173.229147141518
Entertainment	Pub	1905	0.384498103933013	12.8020404796304	97.0482939632546	217.520209973753
Entertainment	Speakeasy	1747	0.472830103567516	12.901672912645	46.7218088151116	134.084716657127
Entertainment	Sports Bar	1931	0.375946837151969	14.3004146933096	131.400828586225	305.056447436561
Food	Tapas	280	0.376254879449335	14.2208985940067	82.5107142857143	152.785714285714
Entertainment	Winery	550	0.408341671742287	17.2283606407258	79.4363636363636	159.8
Sports	Athletics & Sports	2540	0.437592408075322	14.6044625194727	68.403937007874	199.064566929134
Sports	Baseball Field	1864	0.443750704366978	13.2265038947121	52.5327253218884	161.802575107296
Sports	Basketball Court	797	0.464412434610353	13.4741022958692	73.3387703889586	245.416562107905
City / Outdoors	Beach	1439	0.408114178424	15.134425914791	66.9388464211258	178.169562195969
City / Outdoors	Bridge	649	0.468515126731578	15.008731391764	61.4298921417566	197.881355932203
City / Outdoors	Campground	364	0.466744886560364	14.627293650856	56.6730769230769	243.453296703297
City / Outdoors	City	1078	0.475819077696973	12.6450916368027	60.5361781076067	162.048237476809
Shopping	Cycle Studio	220	0.363931538013303	14.3536182873563	73.9818181818182	174.981818181818
City / Outdoors	Dog Run	1511	0.464749899188634	12.7105565648572	50.7604235605559	151.283917935142
Education	Education (VII)	5642	0.554321491431439	9.31418737332479	44.4594115561858	233.522686990429
City / Outdoors	Field	1120	0.465022646415467	12.4302941881149	55.1571428571429	167.884821428571
City / Outdoors	Garden	1211	0.452891106786799	14.9843009470931	61.1428571428572	169.18166804294
Sports	Golf Course	1544	0.413940599855758	13.1887201385862	83.4222797927461	312.323834196891
Service	Gym	10942	0.443379385745648	12.1538437244159	62.1328824712118	228.885395722903
Service	Gym / Fitness	7774	0.422941263169642	10.8492647675817	79.4723437098019	300.06856187291
Service	Gymnastics Gym	477	0.432255395673032	12.5254080683359	63.0817610062893	227.17819706499
Transportation	Harbor / Marina	1291	0.4313053859179	14.7710599778619	65.1123160340821	230.017041053447
City / Outdoors	Lake	493	0.458358696233084	14.4750011275332	52.1399594320487	155.79107505071
Service	Martial Arts	2281	0.445319682833965	11.4277948932484	53.6106970626918	129.339763261727
City / Outdoors	Neighborhood	3302	0.510778479537406	12.3717271955484	53.7004845548153	150.418534221684
City / Outdoors	Other Outdoors	3386	0.460696838105422	13.403028854793	59.3733018310691	160.381571175428
City / Outdoors	Outdoors & Recreation	407	0.500453656976864	13.3800413366785	57.1105651105651	171.027027027027
City / Outdoors	Park	6214	0.474252804743641	12.0091298843414	52.8435790151271	152.692629546186
Service	Pilates Studio	440	0.397340226591521	11.7582663915248	55.9045454545455	115.354545454545
City / Outdoors	Playground	3582	0.477777249232854	11.7434526632625	59.0907314349525	153.389726409827
College	Recreation Center	390	0.449909608532149	12.4424011326016	80.0230769230769	268.25641025641
City / Outdoors	Scenic Lookout	1362	0.444847543116918	15.0144995896509	60.8480176211454	154.530102790015
City / Outdoors	Sculpture	488	0.414395362250989	15.606900177039	77.4180327868853	171.502049180328
City / Outdoors	Skate Park	294	0.457697417144204	12.4250550239177	53.6054421768708	161.496598639456
Sports	Skating Rink	480	0.356088077541005	17.0475917556605	122.416666666667	378.435416666667
Sports	Soccer Field	987	0.43124563400605	13.3543294098027	65.2137791286727	189.378926038501
Entertainment	Surf Spot	289	0.418513512904044	15.4601690479481	69.5536332179931	176.432525951557
Sports	Tennis Court	785	0.463219678427636	11.538130671498	50.8050955414013	181.854777070064
City / Outdoors	Trail	1012	0.471745045608103	14.2389871876549	51.9782608695652	148.434782608696
Service	Weight Loss Center	404	0.399573445895416	10.7944073634643	74.5841584158416	146.559405940594
Service	Yoga Studio	1839	0.421534726186645	12.1325610007398	56.2294725394236	130.99891245242
Health	Medical Facility (III)	555	0.442410583688979	12.7012281098917	48.6018018018018	123.769369369369
Work	Advertising Agency	399	0.424923774834411	18.1685890879522	61.0526315789474	214.52380952381
Service	Animal Shelter	388	0.475754466432757	13.3139655362101	57.7577319587629	185.162371134021
Work	Building	28773	0.486297129462148	15.7944498815934	55.4322802627463	235.989017481667
Work	Business Center	391	0.442014480338885	18.2795503784719	60.074168797954	256.383631713555
Work	Campaign	211	0.460720324521784	13.3656284156334	54.7156398104265	145.800947867299
Health	Medical Facility (X)	3509	0.442830153017526	12.0702934479439	50.6540324878883	124.607580507267
City / Outdoors	City Hall	1181	0.491064796141583	12.8191081032985	64.7883149872989	238.043183742591
City / Outdoors	Community Center	614	0.502601302036432	11.0648709807582	51.2882736156352	177.346905537459
Work	Conference room	1796	0.445603285190786	17.1454843913717	58.3836302895323	224.544543429844
City / Outdoors	Construction	482	0.500127958667048	15.8764930146679	51.5103734439834	199.661825726141
Work	Convention Center	643	0.350141803859843	24.240981073314	129.303265940902	299.50699844479
City / Outdoors	Courthouse	1293	0.423348686158191	16.9278087694217	102.279195668987	339.494199535963
Work	Coworking Space	6099	0.462731412152364	16.8382093204531	57.6496146909329	244.065584522053
Health	Medical Facility (XIII)	15838	0.450592749665865	12.0020191854151	53.0346003283243	120.415898472029
Work	Distributor	415	0.5304810488927	17.0358058822366	52.2240963855422	424.166265060241
Health	Medical Facility (XIV)	28508	0.426460854827603	13.4543351508349	62.4083064402975	148.639609934054
City / Outdoors	Embassy	225	0.428273461081273	16.6956342956917	63.3955555555556	183.066666666667
Health	Medical Facility (V)	1092	0.385128848553844	15.028947447859	136.078754578755	392.520146520147
Arts / Museum	Event Space	5249	0.42455402884467	16.3402972994838	73.055058106306	200.882834825681
Health	Medical Facility (VI)	1366	0.40873095591091	12.9762000427901	95.6691068814056	198.461932650073
Work	Factory	2739	0.537884482492721	16.9435272407226	45.2917123037605	388.776560788609
City / Outdoors	Fire Station	2480	0.506990480019953	14.0457741655499	44.4661290322581	206.325
Service	Funeral Home	1577	0.444680216503759	13.705842647948	62.994927076728	155.797717184528
Education	Education (VI)	4379	0.50342881585314	10.061330331748	69.6796072162594	403.167846540306
Health	Medical Facility (XI)	5348	0.383680600416228	15.8402890211625	114.005048616305	412.862378459237
Health	Medical Facility (I)	387	0.349158930657648	15.8609885317305	121.710594315245	423.684754521964
Religious	Kingdom Hall	206	0.570250471419337	9.21440689079299	45.5728155339806	264.150485436893
City / Outdoors	Landmark	465	0.453007913331587	16.1272844256803	68.3010752688172	177.911827956989
Health	Medical Facility (XII)	10770	0.447134016803829	14.1404376391104	66.9310120705664	215.758031569174
Health	Medical Facility (VIII)	1611	0.423449195054645	13.9937577798435	66.8013656114215	173.552451893234
Work	Meeting Room	883	0.389713219686178	19.3219016931183	82.3533408833522	234.552661381653
Health	Medical Facility (II)	531	0.465041541021156	14.3628939956385	50.6497175141243	162.532956685499
Education	Education (IV)	1569	0.522515433975666	9.70115664533371	58	315.715105162524
City / Outdoors	Military Base	529	0.492517784673334	15.8296196506959	56.6918714555766	223.725897920605
Religious	Mosque	384	0.532475358231027	10.0840541715363	52.296875	236.763020833333
Arts / Museum	Museum	546	0.394322266142297	17.9809948263352	86.1355311355312	190.393772893773
Education	Education (III)	843	0.540278884008583	10.7312213572783	43.791221826809	159.935943060498
Transportation	Parking	4650	0.410941159632297	16.8403921733978	85.1479569892473	214.202795698925
Service	Pharmacy	8916	0.455660497466029	9.72228208945951	128.196949304621	266.969717362046
Health	Medical Facility (VII)	1372	0.438726147037104	12.6460197240926	56.8432944606414	144.796647230321
City / Outdoors	Police Station	1809	0.483698865820428	16.4005308203747	59.4660033167496	288.661691542289
Service	Post Office	3573	0.492755083133257	12.8778435011283	74.0649314301707	218.872656031346
Work	Professional	3232	0.502033588832454	14.1579895703068	51.4882425742574	197.477722772277
Service	Radio Station	242	0.446408004459092	15.9413861076366	62.9793388429752	203.97520661157
Education	Education (VIII)	6993	0.512601203521849	10.9140437442069	48.1730301730302	197.022165022165
Entertainment	Social Club	479	0.450862858309981	11.7881421592789	62.0835073068894	221.956158663883
Religious	Synagogue	819	0.510563102991391	9.59925856791276	50.993894993895	208.484737484737
Work	Tech Startup	3252	0.444541930277299	16.0456006208974	52.1171586715867	194.531057810578
Religious	Temple	593	0.485490042239555	13.5264333772738	50.9359190556492	168.6239460371
Health	Medical Facility (IV)	891	0.405996667098427	12.6216749729881	77.1324354657688	152.236812570146
Service	Veterinarians	3167	0.46718631470582	11.9917105296543	59.8670666245658	141.594253236501
City / Outdoors	Voting Booth	220	0.486014383319006	11.8930413011407	50.1136363636364	150.609090909091
Work	Warehouse	449	0.552161910564788	17.6549946160246	48.1759465478842	346.619153674833
Health	Medical Facility (IX)	1622	0.50697194908238	13.7157883576016	49.3828606658446	293.327373612824
City / Outdoors	Housing Development	2822	0.527351335197551	12.3617393105175	40.5049610205528	158.842664776754
City / Outdoors	Residential	23696	0.50368980522973	13.1735952552496	47.5639348413234	169.774181296421
Service	ATM	679	0.434562268383124	10.7818100637041	97.4270986745214	202.768777614138
Shopping	Accessories	1092	0.367242267810264	15.8863436795836	118.581501831502	183.750915750916
Shopping	Apparel	6827	0.391720596854335	14.2008404132817	145.037351691812	234.697085103266
Arts / Museum	Arts & Crafts	2170	0.403317154304995	12.6215358431416	116.821658986175	217.546543778802
Service	Auto Dealer	5072	0.491762430499122	15.9933920528638	87.5891167192429	378.012421135647
Service	Auto Garage	409	0.498497473098542	14.2642417766501	55.4621026894866	187.926650366748
Service	Automotive	23480	0.513759543547762	12.7413659305341	59.7787478705281	178.267333901193
Service	Bank	15567	0.457134685701381	11.467746857137	80.1544292413439	179.052354339308
Shopping	Big Box Store	1272	0.36193348981287	9.82522679701867	776.689465408805	2030.44261006289
Shopping	Bike Shop	1236	0.457243642397307	12.5996374123205	55.546925566343	130.321197411003
Shopping	Board Shop	362	0.437467944519027	13.1643578457408	62.7872928176796	120.657458563536
Shopping	Bookstore	1553	0.399576177276418	14.0656790322343	105.183515775918	187.955569864778
Shopping	Boutique	2448	0.408921661732463	14.5639718521412	68.437908496732	123.244689542484
Service	Bridal	652	0.421132585251545	14.2718271393822	62.5122699386503	125.493865030675
Service	Business Services	907	0.444831912359028	14.6292851568916	68.8158765159868	217.485115766262
Grocery	Butcher	555	0.486200534498752	11.0230022442922	79.1675675675676	177.255855855856
Food	Candy Store	887	0.442268057783795	16.0609946836338	79.6651634723788	153.421645997745
Service	Car Washes	3009	0.488552570374963	10.8212055721058	82.4755732801595	188.508474576271
Service	Check Cashing Service	267	0.623905304577416	9.292686187386	62.0149812734082	128.071161048689
Shopping	Cosmetics	7793	0.443364380048577	11.8503113453253	84.2734505325292	154.297061465418
Service	Credit Union	1851	0.443484047453482	14.3574277983503	76.354943273906	209.182063749325
Shopping	Department Store	3152	0.373974108702926	12.037930101284	356.500634517767	764.550126903553
Service	Design	1727	0.457554939718142	14.9222607005569	49.4661262304575	149.559351476549
Shopping	Discount Store	3470	0.490755752966151	9.41798195322169	144.519884726225	267.148126801153
Service	Dry Cleaner	726	0.447888196063976	11.3855457969511	57.6046831955923	115.750688705234
Shopping	Electronics	3052	0.437565788009831	13.6708495542849	144.827981651376	288.213302752294
Grocery	Farmer's Market	1247	0.447943073952746	12.1701961887204	74.8821170809944	163.004811547715
Service	Financial / Legal	4532	0.474986896139196	12.3739125100469	69.4920564872021	173.767652250662
Shopping	Flea Market	489	0.469510714118351	14.5826927935624	109.38445807771	265.650306748466
Shopping	Flower Shop	1881	0.460596980840731	12.4619800034558	54.217437533227	132.181818181818
Service	Garden Center	431	0.476891287333552	12.225826859337	82.877030162413	223.088167053364
Service	Gas Station	18280	0.499984936993183	12.945431722107	84.4204595185996	186.757439824945
Transportation	Gift Shop	3094	0.376045858353518	16.3106786102251	93.59825468649	169.77731092437
Service	Gourmet	591	0.417137820492098	13.8496642473999	76.9289340101523	165.030456852792
Grocery	Grocery Store	7500	0.461782096508601	8.96570886254177	200.072533333333	536.8644
Shopping	Hardware	5543	0.454258227277223	11.7641204871584	211.611582175717	614.386613747068
Service	Health & Beauty	1357	0.424181467200859	11.8755697600104	68.4053058216654	139.1702284451
Shopping	Hobbies	1041	0.428582075287309	13.5729380487995	65.9798270893372	141.392891450528
Service	Home Services	312	0.461235445523457	13.7063109842694	103.730769230769	309.605769230769
College	IT Services	214	0.445063551274658	17.3817280721627	58.2897196261682	219.560747663551
Service	Insurance Office	570	0.477546312613157	13.1156502548949	54.3333333333333	149.714035087719
Shopping	Jewelry	2947	0.397044057984098	14.172950805839	81.2534781133356	140.51645741432
Shopping	Kids Store	1135	0.388327433860855	13.453751086517	96.4960352422908	151.435242290749
Service	Laundromat	503	0.583802506298699	9.00215362975306	55.4671968190855	143.499005964215
Service	Laundry	8645	0.489775619968699	9.94578641758351	56.0017351069983	129.048698669751
Service	Lawyer	1205	0.452913894342597	15.4501648155505	54.9983402489627	184.331950207469
Shopping	Lingerie	577	0.38105416721987	14.7507640431033	119.660311958406	181.797227036395
Grocery	Liquor Store	5455	0.487625475425573	10.8606358534057	65.7873510540788	140.822181484876
Shopping	Mall	3082	0.389644104251366	12.3041294063214	118.657365347177	204.917585983128
Grocery	Market	1027	0.479277286266623	10.3046770092949	108.667964946446	263.746835443038
Service	Massage Studio	1271	0.415892525879658	12.4097682528781	59.5397324940991	126.324154209284
Shopping	Mattress Store	565	0.42235849897588	11.8963531426526	89.3610619469027	185.730973451327
Shopping	Men's Store	1231	0.414066337704047	15.0996199174309	86.0974817221771	155.246953696182
Shopping	Mobile Phones	3885	0.450336444571324	11.8581970267858	92.1912483912484	171.337451737452
Shopping	Motorcycle Shop	299	0.46015634469674	15.7562943141852	66.5418060200669	195.404682274248
Shopping	Music Store	967	0.441449190087689	13.2198058556044	67.5801447776629	146.850051706308
Service	Nail Salon	7249	0.451280838924365	10.7317361886719	65.268588770865	128.48806731963
Shopping	Newsstand	243	0.373756384350224	22.9798450981659	119.333333333333	249.333333333333
Shopping	Office Supplies	1507	0.423079627494783	11.9187209367785	113.759787657598	228.773722627737
Service	Optical	2464	0.420634061016883	11.3859633888854	119.599025974026	256.222808441558
Service	Other Repair	369	0.42908450062078	12.9985017420216	75.6910569105691	166.528455284553
Service	Pet Service	1100	0.468855871563146	12.1206077293603	49.0372727272727	127.551818181818
Service	Pet Store	3540	0.425505840559099	11.2353361787718	85.0824858757062	161.506779661017
Shopping	Print Shop	406	0.480665255988728	14.6341322072358	73.9581280788177	192.854679802956
Service	Real Estate	1144	0.457402308953887	13.1332710040802	49.4527972027972	143.085664335664
Shopping	Record Shop	402	0.468372906485641	13.0274989167503	63.9328358208955	130.062189054726
Service	Recycling	414	0.505936609075722	12.4899973026436	60.6256038647343	195.971014492754
Service	Rental Service	228	0.497753234763154	13.0319754227892	105.109649122807	292.05701754386
Service	Salon / Barbershop	25162	0.469905245487131	11.0546923287136	62.9009220252762	136.97345203084
Service	Shipping Store	1837	0.41793334534209	13.6299012311203	77.606967882417	183.258573761568
Shopping	Shoes	3586	0.423917050582831	13.0374968534143	104.711377579476	167.757389849414
Shopping	Shop	9284	0.461214842236633	12.7822104161742	78.5116329168462	176.747307195175
Shopping	Shopping Plaza	459	0.391233635781269	11.2564606758819	98.1416122004357	170.429193899782
Shopping	Shops	928	0.462813215980089	12.7254378460401	64.823275862069	152.455818965517
Entertainment	Smoke Shop	2482	0.442972887137549	12.2792990344952	61.0688960515713	133.351329572925
Entertainment	Spa	5648	0.426296251255166	12.2164774594707	69.53611898017	154.3263101983
Shopping	Sporting Goods	3159	0.399292710385655	14.7221757643069	134.97594175372	242.045900601456
Service	Storage	1897	0.509971283281485	13.5151868711683	50.4243542435424	159.41750131787
Grocery	Supermarket	2346	0.431025032523803	8.89876584778794	282.015771526002	828.128729752771
Shopping	Supplement Shop	997	0.399401558578092	11.1591256757708	91.2046138415246	154.033099297894
Service	Tailor	376	0.447174582483959	13.6044874425821	53.5718085106383	120.960106382979
Service	Tanning Salon	1478	0.419001724231722	10.7491785774506	63.5757780784844	128.497293640054
Service	Tattoo	1517	0.481251606738226	12.6255910762225	50.3394858272907	114.987475280158
Shopping	Thrift / Vintage	2140	0.443044298569304	11.4068582677936	86.7359813084112	194.529906542056
Shopping	Toys & Games	1213	0.377740341145001	13.9333310684433	120.670239076669	197.75350370981
Service	Travel Agency	287	0.440095437854452	13.831875488704	62.411149825784	151.742160278746
Shopping	Video Games	1121	0.423443857012577	11.156268484535	104.806422836753	159.446922390723
Shopping	Video Store	3315	0.453995973865133	10.366210711466	87.2914027149321	172.769834087481
Shopping	Warehouse Store	352	0.370762614371108	11.3689805832903	734.801136363636	2486.14204545455
Grocery	Wine Shop	936	0.415148836782344	12.7427722211524	88.1100427350427	175.282051282051
Shopping	Women's Store	3118	0.393916402940706	13.4835881389004	96.5089801154586	151.126363053239
Transportation	Airport	286	0.421945362926523	20.5664893431395	85.9405594405594	287.706293706294
Transportation	Bike	789	0.435769550364643	16.0348646621908	68.510773130545	164.631178707224
Transportation	Boat / Ferry	1124	0.408343896760727	17.2434971494594	65.2944839857651	196.523131672598
Transportation	Bus	7374	0.497991414674543	13.3592340251401	57.9883374016816	146.323569297532
Transportation	Bus Station	4766	0.479613166324811	14.376854146096	63.0514057910197	157.623373898447
Transportation	Bus Stop	2328	0.469995094113542	13.0905440028509	58.4162371134021	135.323883161512
Transportation	Gate	1294	0.31013690968404	24.7419259145342	162.174652241113	308.270479134467
Service	Hostel	243	0.487354533468011	13.0639323427305	45.9218106995885	127.230452674897
Transportation	Intersection	3052	0.468554292535427	12.1954835804544	67.2529488859764	152.627129750983
Transportation	Light Rail	703	0.482771163967235	15.6648367188957	74.2958748221906	237.459459459459
Transportation	Metro	780	0.511293972140987	13.6521885069712	85.0423076923077	187.34358974359
Service	Motel	1165	0.49487881368195	14.7299334453224	57.9467811158798	200.490128755365
Transportation	Plane	813	0.390930826430622	21.0420112209991	74.249692496925	174.473554735547
Transportation	Platform	290	0.37374519622098	25.4407703906694	129.88275862069	255.065517241379
Entertainment	Pool	5584	0.467722323736969	12.4564220201036	52.9403653295129	190.044233524355
Service	Rental Car	3036	0.471451386330869	15.2722773775789	63.0013175230567	183.241106719368
Entertainment	Resort	733	0.434698499724264	17.8147988826241	59.6084583901774	196.113233287858
Transportation	Rest Areas	518	0.454796585081007	15.5817711216162	70.1988416988417	185.175675675676
Transportation	Road	11687	0.470245738775631	12.744358179207	59.3502181911526	145.178488919312
Transportation	Taxi	1461	0.45160939951782	16.255067770465	57.9151266255989	162.012320328542
Transportation	Terminal	651	0.398184172776959	23.2238610309771	176.468509984639	399.373271889401
Transportation	Train	1181	0.475077249682534	17.1945907464813	59.5097375105843	169.061812023709
Transportation	Train Station	979	0.451162948692489	16.9334451671032	69.4310520939735	177.780388151175
Transportation	Transportation Services	226	0.474484162302187	16.2826336944396	62.1592920353982	253.044247787611
Transportation	Travel	2815	0.466500746049547	15.4856532567525	67.0365896980462	179.067495559503
