# Supplementary material for: Mobility patterns are associated with experienced income segregation in large US cities
Source: Nat Commun. 2021 Jul 30;12:4633. doi: 10.1038/s41467-021-24899-8 (PMC8324796; doi:10.1038/s41467-021-24899-8)
Supplement: Supplementary file 3 — Source Data [file 41467_2021_24899_MOESM3_ESM.zip › source_data/figS3b.csv]

place income segregation (data)	place income segregation (weighted)
0.0684083355337332	0.0577953749722828
0.194895669052529	0.204314232379029
0.0868156513440433	0.104408493365965
0.0617061015218155	0.0856845381498342
0.0307469661191409	0.025546967751974
0.0449421058138318	0.0525900562158312
0.0629625208880401	0.0688583534319624
0.022291749157298	0.0682861917308961
0.0602000865849756	0.066689500430079
0.0761841915983367	0.0851193380108642
0.0648664327352991	0.112471999552585
0.143168750521092	0.184949605036182
0.143878600136194	0.177537999865879
0.012240070126034	0.0495596084226093
0.0531284250838704	0.0904592498446822
0.0813333776536808	0.123603927742971
0.0526185360178546	0.0588078022682408
0.170202528608535	0.141982986655857
0.0432659052298975	0.0732183256916915
0.110648233486943	0.132270508014774
0.0631417590799742	0.0655068845200598
0.24393831699783	0.225413219508222
0.102821642025794	0.111122828879331
0.221347616014915	0.257378542014767
0.134268301769585	0.141491134555964
0.13930428527149	0.153814841547599
0.0968980619353059	0.113153793028292
0.092422357386416	0.106053139628313
0.0779594386413166	0.0766711817223324
0.133646037169595	0.118426737467858
0.101968615323295	0.103132655943797
0.0633004000322173	0.108386532993787
0.0725134135003919	0.059974519350099
0.180479942094488	0.185324612731725
0.0879895555165561	0.109985999194137
0.123869364886558	0.148936164934777
0.186500037092905	0.214111770414659
0.0887789916516121	0.0775861444699042
0.0793917417511333	0.101388739457777
0.0488797562755863	0.0355353541167025
0.124459391910982	0.144087057511298
0.0753027845601911	0.0814591626980407
0.176587104708468	0.183893202540802
0.123899816188802	0.176080146642894
0.0873629219695221	0.14670063576141
0.0581545446452417	0.0883072904863619
0.182312118960861	0.207795503127617
0.0969520494972931	0.141433201731828
0.0721823156594031	0.0738222790143192
0.0392778374710174	0.0450549106289512
0.0462276794512988	0.0230544466984092
0.118051322668282	0.102328243353722
0.218805037451991	0.218731666143192
0.0572102831893955	0.0769880550222761
0.0829459220754112	0.0828883753301909
0.047248740852535	0.0652736780641438
0.110216602034847	0.122491732022074
0.0785947411970212	0.115273533996838
0.017740581151254	0.0473957571380294
0.111098759054903	0.0977936297163459
0.190514744006518	0.218377623545781
0.039467749210645	0.0387215830190868
0.0896218237296363	0.109454750618296
0.0673659799159309	0.113946747709921
0.0485638897789978	0.0493176828917288
0.109250887611818	0.0794025586951537
0.093586535515847	0.137106724204018
0.0812518056510268	0.0565232515973136
0.0370371360252586	0.0468144677637095
0.068260233785617	0.0515996960190055
0.124673858229735	0.0936202523931508
0.0363331948459279	0.00600199151729644
0.225259446261556	0.234769901822788
0.127253709249626	0.177498860798128
0.229987007795323	0.256832324725602
0.108590952140335	0.112517843293431
0.0388263249933091	0.0832398163664396
0.0528361813402618	0.0551149014628334
0.282543995270793	0.286427301441799
0.125762945879668	0.100496398559997
0.148984304907901	0.123010553701808
0.0869592278774098	0.120548265805504
0.108702771933035	0.153533961541144
0.114997297641	0.113070034191201
0.0758029796374575	0.0562272669474292
0.101352712007497	0.0856558538112236
0.220679174146454	0.207064304286251
0.122818418572109	0.130399252445115
0.0799424943819424	0.109909203077402
0.0182046556749992	0.047324969326901
0.148467559699518	0.182993378306048
0.0469949513852501	0.0609032942203469
0.241733961071984	0.190023722282965
0.0571937236817131	0.0800165152562891
0.116665876854454	0.108106104002679
0.308934742708418	0.28481532114415
0.11799520553113	0.156370050576438
0.0516278779771689	0.0793812783479632
0.225101092227771	0.198003598101061
0.110925852206111	0.131739276254881
0.137461031910049	0.134417586345677
0.0998869209962176	0.118499308541823
0.0964517701200853	0.111514007073632
0.135174148094831	0.149562066414433
0.0510410667800857	0.0579716345744018
0.162641979439704	0.167672877318357
0.202348477722384	0.223862837464919
0.0484808403410023	0.0257915929625507
0.114132185064842	0.151016046740942
0.0602982774726954	0.0737073164801306
0.147131790795403	0.161726437333931
0.137368266978923	0.151062786175694
0.03818959322071	0.0306042282867388
0.0785904242412478	0.0603610325246285
0.0595216272429231	0.0847816583100617
0.241089267274278	0.310184553299231
0.0367802816658845	0.0173631319839498
0.151161877398997	0.175778975988556
0.0864012054932958	0.104429042085396
0.0646209007170932	0.077794788225092
0.217387484977898	0.235702274861798
0.0782184679900506	0.115147314035723
0.0348123186046673	0.066391986382661
0.0318391403802855	0.0769565955583442
0.109565825210243	0.196047383378328
0.158949146079046	0.182003171102972
0.0328221058902214	0.0566831716406759
0.104154507519534	0.095391581184445
0.12789228558688	0.0727486019425745
0.0818913484457216	0.13365540609153
0.0583678854127403	0.0605731912498548
0.102811263683738	0.08617718578576
0.086821313357756	0.105230587219812
0.0616892630804795	0.0879934314702065
0.0923387978725107	0.130938410130289
0.100172027621898	0.0840946373432486
0.136969097926455	0.151502550682541
0.0856989920541845	0.127175505106717
0.135791975406618	0.153171467426402
0.098270631964766	0.0764610678038177
0.0865232640343739	0.0452837195266379
0.159596587668716	0.223463070254626
0.180834947311369	0.246926010822263
0.182207584077679	0.223659086358725
0.0803589808616073	0.0782421698471908
0.152158919587955	0.182709743272295
0.0531236779015654	0.0733072744587651
0.107218131325517	0.117298994553659
0.081110148124803	0.0145784273784868
0.103857805405255	0.0758698060186154
0.0843913573460169	0.0608482923866245
0.0286059153217638	0.0388554185037776
0.194523515647098	0.168207890448062
0.0755163986996041	0.107469009376992
0.088117756324726	0.0708526521836559
0.0214706209111545	0.0592047370131858
0.124709093917168	0.165653167217161
0.0539610731370452	0.0612693908946592
0.167378562706091	0.152578410138979
0.11766804456623	0.139013872827718
0.0969835342810869	0.139587298999831
0.139035423385995	0.12935375662041
0.125068611495916	0.130144050013512
0.209686629882993	0.202695289575093
0.260005819036323	0.281048914701683
0.135935289147674	0.097813227027063
0.100450308105546	0.139071463862235
0.191666487057353	0.173756544323437
0.0912360064886438	0.106353322135587
0.0822092313933707	0.0652791956392377
0.05775670172199	0.03415821993273
0.125782482973382	0.18973910328195
0.0247906204305454	0.072397676643211
0.0213161410483098	0.0438865949253344
0.0489117933693698	0.0893797839146398
0.0763290983101024	0.106006161401029
0.0197774564098463	0.0372774789771469
0.0315746019395156	0.0550400226806459
0.0909541015329725	0.139491262636099
0.14364079950844	0.126853723311776
0.0465266018393648	0.068505859999686
0.0903608087226016	0.0722059629904935
0.176063182671709	0.192752466755227
0.108309022471836	0.140331331843249
0.124278501323929	0.173211662481761
0.105354315546236	0.17667810487388
0.0999558546702427	0.116319660408101
0.253962641308546	0.222579819110578
0.180422508128518	0.163616493987204
0.108746991711829	0.0636273268696087
0.179156359583549	0.159597033487408
0.201848077558665	0.200482987446649
0.053543213777848	0.0547506889015254
0.0309505401167349	0.119542168475292
0.178682910567627	0.195861435985103
0.107744968731214	0.0724943568927648
0.148807904701458	0.141058082786327
0.0841232518197432	0.153325885189598
0.0840236513186781	0.0677422537381064
0.158125862938044	0.13716450392737
0.0896196615287422	0.0681085452186581
0.0415522483343785	0.0795489416949612
0.0125317692033019	0.0185090784635156
0.040650487612464	0.0613853640378434
0.113570111381574	0.115414061629718
0.15142611525867	0.146096671808993
0.180113706207744	0.135904383393443
0.0521730366069989	0.0444868507180787
0.0597108293353899	0.06425447972435
0.0848772068290099	0.136922834514792
0.218380510274708	0.152613977188771
0.0678666849941152	0.0977690615688543
0.0351906651422423	0.0531719112034615
0.124139121127984	0.113619006973544
0.0852085258017685	0.0885082289219248
0.177404472475634	0.263143479327982
0.0689258544188889	0.0480026770527721
0.103786421316002	0.156994553183104
0.180099991553383	0.204295506589867
0.0743465252028342	0.0629355754168108
0.187875042790117	0.228605387106739
0.207019266754582	0.165799762098298
0.202894687593879	0.197417048026516
0.0395512905611713	0.0257985236552786
0.0779288561431354	0.0362007013915266
0.0342087654734025	0.0628747711901686
0.075537672270665	0.0539332758214488
0.167651128139634	0.192077822767702
0.0374193442968202	0.0448560297946804
0.0102753841846575	0.0217165568569919
0.109647926458644	0.0835627101890142
0.142088202127548	0.169448195962939
0.21288089357784	0.215942356460551
0.0899279397314117	0.0827339476392225
0.165781104944002	0.145449505962776
0.0373735379947209	0.0550328708390901
0.106274540359587	0.103773465521837
0.0623751664733502	0.103784459475878
0.11072187766631	0.0870096147445032
0.0664413512059433	0.0956252232222518
0.0942033230611424	0.0883228070357098
0.136389201349831	0.173683999174877
0.131879438558325	0.181148367479426
0.142633244177702	0.125997507486875
0.101189845474614	0.107511643449308
0.0869745391857844	0.0964093240961179
0.126747391218744	0.137805649463414
0.057484139881557	0.070431817305822
0.24739985370267	0.233156083366898
0.17893653177556	0.158165260504254
0.0721322775144935	0.0873451083311384
0.0919718642992684	0.113609511175229
0.289000826180153	0.28983224571627
0.167277424719368	0.191273898319383
0.224943527030627	0.199913363661453
0.080923826543434	0.120726324058363
0.16056401771944	0.158904171547283
0.0984680825389164	0.139069259231875
0.250504639272865	0.22571461769329
0.291558702931932	0.289280659890436
0.139679516153333	0.152653112840967
0.115660791685035	0.0998821386037177
0.12986208270405	0.137908312744547
0.242299803363168	0.250381695791583
0.202359868257519	0.208938273927732
0.159774916856532	0.16062455658823
0.147012116429299	0.155116658327065
0.145545824310178	0.160090561472388
0.187777798606164	0.229746772990774
0.138218500190331	0.198257289572104
0.144650446846648	0.180031916316104
0.0506483662720339	0.0790052113891043
0.0341695366834932	0.0756029524019071
0.145067415762994	0.170570598905587
0.0713705134395622	0.0940594529054198
0.078675191531885	0.119723507455332
0.134833833622855	0.128187199697449
0.0627153578569668	0.0303284432053074
0.0669638993263953	0.0275238550249466
0.0571523184324964	0.117439861418747
0.163075230603919	0.180924297559801
0.287194128443969	0.259737146293459
0.0902910200369642	0.164315216700593
0.0806990140305537	0.0632632380429544
0.0730655228135268	0.103976380155585
0.0854979936754272	0.067045405284624
0.0663649542614392	0.0786332208192405
0.158417459066952	0.174353566694134
0.0652625202488395	0.0964590012752573
0.209506649125468	0.192156129667496
0.14212153996053	0.159404307555343
0.0616195005391593	0.0662765861962386
0.165710592564119	0.219317961769601
0.0701566403549574	0.0664002535630615
0.0620649620280828	0.0776682343991538
0.0807330973603984	0.0498205686901434
0.281041272542972	0.211013561419279
0.107680313114823	0.201992150552988
0.239301038672153	0.221251875197918
0.147441281297541	0.162164423503997
0.12530806374271	0.137129407989966
0.177293246393061	0.18674574618766
0.177433809402911	0.176965394892995
0.256899336157504	0.303607769487007
0.144705327407215	0.125744411888472
0.135199762993059	0.166509930802445
0.0394003681315931	0.0372042223038602
0.0530759278048236	0.0622481775013061
0.0513980673627887	0.0687436469901272
0.166124970719138	0.183575794421886
0.167459697464669	0.181266651494839
0.0533846902367824	0.0542572554167834
0.136681495411042	0.118821433389957
0.0660015931419034	0.0845941586054445
0.167098992412544	0.130938111090759
0.0484990622099008	0.0593088359182021
0.214207548325657	0.217925727882818
0.0696842162051206	0.0980307751571158
0.0575810743068677	0.0579822020137066
0.0558369642929409	0.0843565279251484
0.2639634491917	0.217130440859424
0.265849709564764	0.227222812056262
0.102145812967568	0.131749869175579
0.0484332435905821	0.021523122898934
0.138381742738589	0.164664381501423
0.0230301979491155	0.0361404516013335
0.0569668825003391	0.0480365781810828
0.21415446136577	0.249224042691617
0.0975820983015772	0.0366660697045242
0.0896619972030624	0.0904897541617629
0.163643745837	0.198635057090861
0.1340568164671	0.13378908458142
0.0929719127033382	0.135064369146948
0.232374053939497	0.253017123328427
0.160059983260485	0.218997621289154
0.0919163366929085	0.0606345694441598
0.228292039177095	0.200921959442147
0.111238212258497	0.151508371650946
0.114371380368214	0.182029847037821
0.176377708485793	0.198553344249544
0.145767108708742	0.136132364710626
0.0600343676679555	0.0819034316071208
0.188015838878628	0.217005370850535
0.198866742879865	0.204807513003293
0.184006138224751	0.167282096466656
0.191026321375504	0.172326054234114
0.103099625381503	0.0769294356322897
0.207358250150134	0.183328437186596
0.109872396448705	0.117725961370561
0.0483574060518076	0.0562912155906803
0.133354927992372	0.0818239881421946
0.207098776680394	0.231542266274796
0.110303250007881	0.105870098265672
0.0383257542531336	0.071327329357774
0.197698161883975	0.147580875201008
0.159347996857816	0.173429892514122
0.104493068025061	0.158362244109787
0.105982947704123	0.132142016446428
0.112604380505601	0.127027909742822
0.0533174713536258	0.0957226941136885
0.0307796388333717	0.0718045660529224
0.157443627404886	0.0927316976732101
0.349488660490006	0.358495278648928
0.0554252701734716	0.0486090299259722
0.048308790588052	0.0283869073723753
0.175484189231764	0.230754204756323
0.229551659701125	0.215625633763135
0.0550377780591786	0.0707755861760959
0.140661580172586	0.10547286417605
0.164967615706382	0.13944524441079
0.201094265139684	0.258297118571639
0.227962871501464	0.276200241611938
0.319194916889779	0.354308196770035
0.0758482011632982	0.0823456202840066
0.214666911285062	0.173388029758588
0.31301572371364	0.280497724990888
0.0757143051419091	0.063347935696683
0.207899342019416	0.202935889777156
0.0393023476855812	0.0584236946926953
0.234759970045387	0.231670281723293
0.208512378937626	0.263267385366835
0.156580008732396	0.176921875781077
0.0990983801750039	0.130299334312469
0.137790743659712	0.121302005780697
0.0895844084203783	0.10512087847328
0.126788312792402	0.119577680518391
0.10157649998038	0.0847540454067101
0.212700020602981	0.189950394985516
0.29742899711772	0.272008556708375
0.203332617987374	0.196059705152044
0.161914858003682	0.145392405006294
0.0857002945297532	0.110202536562761
0.081850772639861	0.0928555178305411
0.0639942627983729	0.102774909315831
0.0991171848900657	0.0762004801338871
0.10711577389045	0.0780978384190991
0.0702674079050191	0.080734551030287
0.066462069487372	0.0334710591553343
0.11758055845429	0.143895786300857
0.116555295515791	0.224118458865917
0.210998623671011	0.220575309043382
0.0839521919413775	0.0829997816189451
0.0860741374797289	0.0764066703586294
0.212300993653843	0.236556198830165
0.0882426276587467	0.0969384096859892
0.266372460496614	0.294552791563359
0.212925748282368	0.24524915675392
0.217184692877354	0.217631246044414
0.054839122330381	0.116447056295208
0.129191049913941	0.157594477101127
0.089117821446722	0.133564946501118
0.0361225373382948	0.0150133669194244
0.0275296872528896	0.0528379542348166
0.0774577948053981	0.0836904298712676
0.218034433250237	0.233901261574047
0.146127705148294	0.174628250322815
0.14485513421389	0.132428249186344
0.0819887672427331	0.061993334250267
0.210750814745797	0.263741167128558
0.118911761493939	0.0827443188533813
0.0827137051102672	0.0573822771329314
0.0314903020270481	0.0482089343437726
0.194593829606567	0.202997858451476
0.110087004504215	0.0994772344886974
0.149634339979847	0.129080779064465
0.0927877185847906	0.101553990013754
0.0806315762193542	0.102587077051588
0.153732825421632	0.178006275359169
0.183100395141226	0.130822844311672
0.0883805301613521	0.0876207676618241
0.159967720928264	0.155022915387759
0.0831652095942614	0.164560832676401
0.177158697573064	0.138622739655472
0.0606423860548045	0.0360084886944199
0.060023044615466	0.0956852185323591
0.160095491690387	0.165235312167286
0.0731552242301237	0.0543366652519178
0.171832562872045	0.226249481574048
0.0981252026936798	0.100969996719964
0.0366183077297319	0.0561654209306911
0.209251730549277	0.276552951160864
0.0727359562164395	0.123630845648528
0.13483630097645	0.149923239107169
0.186495119193786	0.191503279934523
0.0466523597079688	0.0553625550818655
0.0717455731316422	0.111639790275581
0.111686417173937	0.128077525692611
0.11111082928347	0.213555062058706
0.0814937267941959	0.0586272233596677
0.0736044894045191	0.0772938229201636
0.182653716939866	0.189770984363986
0.173229675492362	0.223634875171957
0.0438323004628098	0.0679823020345787
0.116318623487957	0.129350462823989
0.172718170471953	0.255140371358539
0.118127314792313	0.142986068979413
0.0902732474697583	0.0735163321367254
0.0765619176455972	0.104408392337422
0.0983788196874271	0.106683052080989
0.297617637302753	0.318630195717958
0.100791624592756	0.0852298934982096
0.101456048894481	0.140523907483421
0.0961239383872888	0.0873400422060366
0.108984435662015	0.096626042679477
0.0684913694306822	0.0636302776249332
0.110328972630854	0.0924070996902516
0.0549781207358961	0.0464792828570375
0.113486552997012	0.0943574828478094
0.192379478388984	0.248211479514401
0.0751873195533599	0.105532385708423
0.0555229588329942	0.0610924203401905
0.173277324695857	0.168710954217138
0.0906109726856692	0.10893858562256
0.0432641833030126	0.0477897190175906
0.0224301707170675	0.0332768508855576
0.141640866873065	0.117126239790882
0.25552338439596	0.25
0.0407134988955396	0.0337503898386442
0.080591046971229	0.060702982940369
0.136706983112734	0.129739256538625
0.0846298722567966	0.0620747108601636
0.115208097091544	0.126441192955175
0.115607185113477	0.108540085976215
0.0771357928297222	0.060467466997821
0.11116578898035	0.159349890670529
0.0843019981822801	0.0880261058631987
0.0731825293506431	0.0558479023896637
0.273418516918245	0.252844032717391
0.0846843272997908	0.0743235091107757
0.119881692196957	0.151577834496545
0.138325072771615	0.141533211108082
0.188587824200982	0.184770355594744
0.0773340385416438	0.0829105108387738
0.138844021896841	0.151853612980091
0.168460814446471	0.205517401538778
0.00755741390835277	0.0438808080495038
0.105027606398226	0.0906161393938503
0.0593131878945228	0.0453135086373497
0.0958440645293811	0.0983023584049704
0.0651471368344641	0.0790284332113834
0.15610178999439	0.172981847881476
0.21312650575698	0.199442494955724
0.0384203748870052	0.0739736961767139
0.0727663428832917	0.0654882473534873
0.0948158051099228	0.095261104582403
0.107699875227949	0.0717378521798377
0.0957604286719253	0.126309929954176
0.108326662608643	0.108073829267303
0.0946513964784241	0.0952966983936258
0.138625519470525	0.1427898552106
0.0792286774703267	0.0801409911024619
0.0760709654027973	0.0555831191137672
0.176337740211896	0.151521731815832
0.0687013279716257	0.105970424876689
0.258894394327213	0.299580052196941
0.0823338708593698	0.0563895631942474
0.163454268496075	0.111603890728634
0.100019124050893	0.0865018725853929
0.0361780642750374	0.0978189136306343
0.0701772477194898	0.0461660280699405
0.131562589033645	0.137773173446945
0.243062724084945	0.236083821737927
0.0841280251873415	0.103289100791841
0.106938416544374	0.0919998895351882
0.219099520910056	0.203555242312846
0.0734365604329525	0.082361749559958
0.150909237526731	0.156657728233218
0.0481017746322259	0.0860171245030017
0.0993256178415079	0.120829337281914
0.14876804950722	0.166709453873227
0.141720632932659	0.163791840216564
0.14542995138582	0.145569276644399
0.153398471090105	0.194383092682241
0.138751957603431	0.106206992610467
0.0919012855563958	0.142987586769877
0.119191071385799	0.130412780615259
0.157412545235223	0.159944864758865
0.0125211183170745	0.0417620671483784
0.18490243238987	0.175597140043874
0.137320231622359	0.133802597411405
0.174635240257565	0.206809082527272
0.0369673351369147	0.0666757425708136
0.0502391350217715	0.0148650351440563
0.182619392873274	0.167818051874558
0.167786888640411	0.201102667858038
0.112449906970087	0.141829831656512
0.0979060398649123	0.0881539266016016
0.221669885482686	0.22927050657818
0.0740630012660206	0.0903944989510117
0.198197201812194	0.178358637088403
0.220512057487987	0.259634854410075
0.199443578812494	0.204142692692787
0.0344975974291156	0.0107478133426268
0.128642191142191	0.136586479254248
0.0575755903774001	0.0680753707336742
0.0916843232671308	0.0908123443887318
0.113551909022809	0.114244053714613
0.0328032286269514	0.0745244995662758
0.0703566753015237	0.0750829907335095
0.092188688323581	0.123531429319775
0.101031285901306	0.0832785419376945
0.223042071760266	0.238191081804562
0.141600676166273	0.122190201629725
0.0575621614321514	0.0506382117788946
0.0969928661316091	0.173733847765349
0.107651707210182	0.0958736174536129
0.0490230195499969	0.103142626497453
0.0815899937602814	0.0612561660399535
0.0482396224657704	0.0663259298956819
0.069317920167199	0.0432097158559315
0.200985128977134	0.205385261667983
0.0180371178778879	0.0230871976633487
0.0548936861611966	0.0805200358008707
0.133366645388422	0.120917602568068
0.0157243532355439	0.0337233435761999
0.150198150493309	0.195461566940433
0.0961824360199639	0.114907300647859
0.0958587146670648	0.0753872128394059
0.241887072303616	0.243310743627325
0.155826693831023	0.101459315774692
0.222582774989597	0.252461754616359
0.207337328209471	0.217817240331949
0.114062513829514	0.125379083406188
0.0956777460218292	0.101417291069145
0.136584267017815	0.13376346775516
0.0238491980837326	0.0197720909359016
0.22307698929174	0.202159889337893
0.0496423478028345	0.0622826794867337
0.0743233800923387	0.0931436639810107
0.0366097065620842	0.0204305134401054
0.146258410371424	0.136419177258636
0.112677548346206	0.139949235541579
0.138031988468427	0.177757657123205
0.144787209191204	0.275853002690376
0.111170384359479	0.117389931139056
0.105633234430489	0.118323645700121
0.0801323327884822	0.12806913122119
0.21055710230622	0.20592165473135
0.087604772065498	0.0870440740280281
0.0762435392694791	0.0673155357652372
0.0928015962176439	0.0816836329505053
0.134320449910404	0.160485900740891
0.0782302121712616	0.102106856841502
0.211744672207285	0.196328407644872
0.0965179593478328	0.109034998946073
0.182262147111337	0.230496371717765
0.130246270552148	0.0980138969121317
0.0715236234891954	0.0719953541468349
0.17289185474798	0.225880885199021
0.237189450066609	0.25491354556155
0.167695347994702	0.203939030812122
0.0476753726240941	0.0787726937172406
0.100452416811785	0.123049879774809
0.199505147602525	0.193132559538044
0.162434441893332	0.238832611905771
0.0910780405117472	0.209167756343468
0.0430498940159791	0.0522884626151007
0.0700699051994543	0.0815152019399781
0.247222158035475	0.292532454261573
0.0958466342333803	0.137749016513021
0.136080098692462	0.146695803183732
0.154079089217416	0.140432854940628
0.107799768095684	0.0817971553761396
0.104337087890495	0.104526777788617
0.0490694208361047	0.0567291701753805
0.0455865449675982	0.0538330676274479
0.0619572238570301	0.085313812270785
0.261143539311549	0.258467904401639
0.318409539937906	0.324704738048106
0.179131066016955	0.198463296652552
0.103110842645726	0.122124414272679
0.132729753328967	0.131223981312821
0.189021798390301	0.186218470795835
0.134092001412912	0.121193163222068
0.0975627551876232	0.0491172077409773
0.139515788316183	0.125947344952457
0.231757101021264	0.203191946785069
0.148961013071585	0.160503712046058
0.283242153387784	0.301823663521228
0.163047728191991	0.233153090569075
0.273967212534927	0.275291734733184
0.129000183494656	0.092129514512177
0.109442348621941	0.138698164347848
0.0583339341287865	0.0880852924227943
0.0423718094922142	0.0898533760659582
0.186051965141212	0.167139218813977
0.095116187475384	0.0794261837237554
0.0844341677889567	0.0672362507132128
0.0559572199640168	0.0534386757197521
0.162454389610887	0.148135315008712
0.131634638925428	0.166730750021359
0.233439212340909	0.242124028760122
0.0456539186239295	0.07278976663371
0.23386475447879	0.167619633323689
0.154529759892348	0.121708147582964
0.182604332129964	0.155811793646334
0.0775576885148905	0.129708213582009
0.0741866199380362	0.118241391889012
0.0673304911552203	0.0667715775673994
0.0592817560084665	0.0885706314252479
0.0997179410497684	0.147484561128696
0.165100037750094	0.193659667673307
0.0976602347977938	0.0845622714336761
0.136977894287374	0.120574280179358
0.24136262802662	0.230994648865872
0.110182101944232	0.104165531017472
0.131413628850221	0.105494887493371
0.187400018432816	0.152034354447623
0.0753693945731591	0.0899972797659976
0.126693317671132	0.109590180310918
0.0461759963142133	0.0593288218699432
0.0409240071521021	0.0633612991541572
0.161396857593612	0.192638868227708
0.200423821303842	0.198082761725062
0.0921553876688649	0.0840581168175153
0.199862865601816	0.124992733095334
0.0969642605881525	0.0544772557511284
0.100533757762303	0.114231002595434
0.141049627951424	0.221427485578231
0.0956585676055218	0.103929928246293
0.115270542606183	0.139669567756126
0.032897292789933	0.0490906096195407
0.195114920315902	0.211991222712838
0.107295295267731	0.0833850917304165
0.136219962344063	0.177186794105495
0.0809896506235466	0.0867389442563631
0.0797415801822757	0.0707996654697782
0.156506290015266	0.183518459725616
0.109306534578015	0.100708017668533
0.214914093093913	0.183669357988947
0.0655049701192228	0.108621004565463
0.184090518188681	0.12377086926911
0.151945785165637	0.174654862559407
0.210266552899799	0.229446051329238
0.344888420021178	0.339260606483144
0.233581004962032	0.248094846582498
0.15488663577676	0.184429874817072
0.228054700951198	0.260511962991441
0.0719229208336957	0.0299321562813228
0.137081037699395	0.161760815649147
0.0772883561139048	0.0912233267119273
0.0955791302035287	0.111240659133421
0.0599030427734131	0.067772821455469
0.0923033637614105	0.0932171655598831
0.089955260923519	0.127446988421228
0.191962267341734	0.191769854748501
0.181239328400683	0.169376014054628
0.0643300718489367	0.0816343665525201
0.153035709875781	0.152716412899755
0.063766444744209	0.124410534250521
0.225254336780396	0.2822685774965
0.285396910675972	0.310469966821993
0.190928921901843	0.187365081263801
0.110770372486114	0.0896971862645317
0.0997701015789491	0.125639126599204
0.202081938627765	0.24660948719487
0.0873336849332574	0.0637421367804392
0.0932612633858226	0.0693337243655744
0.0617714796734024	0.0592801243856159
0.270518179322736	0.316343407313363
0.0870303761686303	0.0896761681401566
0.176258172288652	0.182305488205428
0.224141773506005	0.248974078732477
0.233231095300785	0.234208485790635
0.135404877897437	0.210967124133783
0.0465558830342095	0.0430739633792564
0.1672616158778	0.17544327243862
0.0672828385463669	0.0353429044334152
0.155020017966263	0.164339096124078
0.165133005002561	0.194933330103382
0.106678635150478	0.111641608142793
0.0513786536391488	0.0586682858892941
0.0845907204828367	0.0730195848786218
0.227839625323577	0.221845439249283
0.0412395269773683	0.0537782385533468
0.0892148727971302	0.138126440900808
0.131371211671906	0.150383688202482
0.0677471213828355	0.121078563625735
0.156910801790506	0.180672979663217
0.125846363845229	0.174557971758018
0.107247706729834	0.0765460964883448
0.0713539089824949	0.0626398444631947
0.0684782844714338	0.0903060428450989
0.193632514546165	0.187209608800896
0.173747072470228	0.136286148263966
0.0854806335186591	0.133784035251311
0.067361787426367	0.0794765437971076
0.0825805327214105	0.106133545270909
0.0536787030572649	0.0569549440294175
0.120664950664951	0.0919328684641088
0.181442608059907	0.159641843881833
0.0397056607694906	0.066266969641126
0.102221612726275	0.0992194181012308
0.181392076840094	0.204631598133111
0.0718757327913934	0.0921604281938163
0.125945630621682	0.0903866731101229
0.0534029317565903	0.0402555087699391
0.088786753416119	0.117239804454464
0.0476946615476978	0.0669153381113679
0.122310162562011	0.137941785957088
0.197318599582032	0.192484583370264
0.128326383006451	0.173058533892329
0.263524034836581	0.271179869288495
0.19616640625	0.189401707475264
0.178861448034957	0.147520014179176
0.0734735402384249	0.111307900175309
0.0504249009039838	0.0899484692432628
0.119567055443339	0.146028274141804
0.112994921346551	0.0869638150168918
0.0964209647016632	0.0733140887903223
0.0426019450605699	0.0637900897921378
0.166834026501758	0.23886861809636
0.118335276873492	0.114302030268202
0.170691705925862	0.184582875770923
0.053768146964612	0.0694000031919189
0.0629036346403932	0.0215240458262793
0.162465924932738	0.169198034691683
0.0386268672819829	0.064577289106339
0.101969073963997	0.0716312097556862
0.171061936831666	0.165035722682372
0.14472329886296	0.145919513482824
0.0699333865554153	0.0580699255287422
0.084544993533102	0.0849266453585841
0.109925746186966	0.115282993285496
0.112002981427621	0.111937008780248
0.120924186658326	0.174799486383735
0.127574208288437	0.128626169383599
0.173053008875451	0.188604968801156
0.149751278692615	0.145171239139947
0.230549587373275	0.225154791851288
0.235913175348293	0.220756495722382
0.153269754768392	0.144359584389999
0.0819486571545767	0.134828957561717
0.174562219778361	0.187078473206511
0.0571335430311959	0.0533897115011247
0.12292094118174	0.127709138306941
0.210520022299793	0.293043880925889
0.14382385910415	0.143323944585758
0.135084180989127	0.139146670119334
0.0614147866728875	0.0872448097469189
0.134953572023697	0.249110372835501
0.0899310474321706	0.104362247070929
0.171814384786019	0.134164296764854
0.0677829378512231	0.0740086073615658
0.0503363963190959	0.0279857471349065
0.0942485540086046	0.149918419083912
0.0348540671233665	0.0550329232150188
0.150532444225192	0.141561042445982
0.120701968524386	0.0738016663923421
0.18483290176441	0.170748358478187
0.073535541627901	0.115108768073435
0.309479316738486	0.284399247040082
0.10147951910479	0.0574394471130884
0.217756076190725	0.224402866330263
0.139830028493173	0.122684225956867
0.185748196911459	0.177494743267338
0.225772935766812	0.241795463854388
0.0452383321104797	0.0990553698180858
0.254858884212854	0.300150994054812
0.0908781232557376	0.0710993817571377
0.184939310977829	0.196806963962635
0.205689090144151	0.205737234911307
0.190164053370808	0.188446593151052
0.276251838604883	0.295045978806079
0.180273216097508	0.189521649009018
0.29784516255044	0.31797998349278
0.0980215310729919	0.144569902567878
0.27594427851691	0.266872729788138
0.0324794949509459	0.0302337255017504
0.0640778018029188	0.047632767054341
0.0326991011012339	0.0593326101701126
0.0224940246736041	0.0541266043454479
0.119310523873705	0.151250926641746
0.0420674093921873	0.0673382400515006
0.0995050320414041	0.123502955526019
0.179336947456214	0.188201207050037
0.190773618124888	0.190831055129428
0.0723262139296168	0.072980302336591
0.157169203473714	0.146599782505117
0.111994563846779	0.166139158603209
0.0615872581468356	0.0677157165018962
0.189722697685551	0.168796449339118
0.0952514429451681	0.0944732680020563
0.228856013598485	0.208949109309369
0.148186467169024	0.154893025978138
0.0948439377015321	0.119821601848219
0.0667375744531758	0.11029933850863
0.159531086362796	0.195831501716596
0.0551976606129898	0.0409367626439462
0.126530155063594	0.139087584300493
0.0677514259565696	0.0880848330952822
0.0665017733806235	0.0746576678153399
0.0686125425924362	0.0653478144728758
0.122797395250478	0.0733702564382728
0.112308606925335	0.104965351181749
0.108122809720029	0.114392298969534
0.0825270516374924	0.08191791005916
0.164937347455945	0.174945947775534
0.071515263602002	0.0270007486791278
0.18618708570739	0.179707472094856
0.0987940664313878	0.0982882446632113
0.0873068618378621	0.0462626706583812
0.233917237371378	0.235461000835933
0.046218214182662	0.0738269478870525
0.356080770065022	0.355694676637235
0.0646645259500201	0.0489185141136101
0.172698730297815	0.229937504144657
0.0464075635691968	0.0274937250036651
0.161113545640237	0.151832780653471
0.153027891783231	0.1753925558685
0.0734612705043644	0.0580884047776243
0.114177145341449	0.10192653097619
0.167580040883816	0.163550662464752
0.201083049841607	0.261062033647505
0.170311482115533	0.195301029653604
0.330334362954945	0.299383384199078
0.0811033806083311	0.099792904081052
0.178009898900635	0.213492781477082
0.192633751910513	0.206160017016595
0.190400159458939	0.191040821051345
0.160587618894084	0.185015519175508
0.116809602625315	0.146447835058055
0.118797140010954	0.136730009200031
0.032594808060863	0.0441040618006497
0.183203607869429	0.230280969922337
0.0815543453596551	0.10698947230639
0.0801311679617305	0.0985723196960223
0.137337152310433	0.117154830319783
0.109522253345783	0.113851540384094
0.0512353137238564	0.0976270136952524
0.0713175253537907	0.0699275282436884
0.0686528792550848	0.0841010861982959
0.16652104564321	0.200990834663302
0.0135811324421177	0.0665238825711034
0.147144138652406	0.174809947905016
0.140795151279665	0.119166470550972
0.162603290308082	0.180799603580972
0.143119635634187	0.150753516544875
0.234787548371596	0.273730529431813
0.151515833850128	0.152552183904627
0.192962627282245	0.156214944647998
0.0866690068747999	0.0794018207434838
0.133755609443376	0.166118603273249
0.147676773358834	0.145695174673184
0.116317776541774	0.176939024036251
0.137305438887516	0.204217708914735
0.118716525205075	0.181580436775277
0.0559592419737913	0.118699881190863
0.235232948701814	0.226635359820372
0.0739036097047801	0.0677569653455102
0.292178096828295	0.312844929158298
0.180890797402641	0.208866214022471
0.0893855402507655	0.126322300471027
0.130793164129823	0.146881588164103
0.0712192015900859	0.0631470439041376
0.0718091175056435	0.0664542800383856
0.057821595474297	0.0492160913696366
0.0787951678943751	0.0881583295304142
0.0399265069606388	0.0805965442152917
0.11246651876302	0.155927508718807
0.262646354586074	0.272530486981436
0.0725443390782698	0.0951512722691796
0.0442543299518344	0.056535065087385
0.157355255528866	0.176409949580379
0.126030182703727	0.1532535499771
0.0958164846606456	0.0589074924053025
0.134348748156359	0.15833544921783
0.128064810080111	0.136168952866617
0.0747250975760225	0.0531132855337324
0.220525606375486	0.19887693244568
0.103895085785961	0.0896884758245477
0.195883781810859	0.254739506077613
0.178955357214233	0.26085059219533
0.264728230954115	0.241737499309351
0.0581137322971321	0.0885320437370361
0.285685196871194	0.317768144104865
0.12309093659218	0.13140959824882
0.124781968821542	0.164062063610686
0.0889013461673685	0.0655356853379456
0.078295369645171	0.087878902427984
0.319573021467748	0.311230658220006
0.0540370312850512	0.0533029966634318
0.125002112474925	0.14070141704354
0.0549092312813866	0.0356975863259225
0.112444031037008	0.147868443153706
0.189799202430179	0.21796772183025
0.16691346080726	0.18944336876214
0.167560506050605	0.247026613525232
0.276896831934457	0.246522812725612
0.172486511133065	0.1472329032839
0.0844072255843808	0.042862433748152
0.153808194420605	0.150048924727821
0.167499580116641	0.149459307303506
0.148615925018855	0.168378164220438
0.111124013005109	0.0872708581484091
0.0922431865828092	0.122485607520029
0.242366813957116	0.319377056967819
0.0991831506286965	0.0991855743075828
0.0516230206685188	0.0714360562352713
0.232822650353327	0.302874717717816
0.199526300861383	0.187015077289378
0.10533573099126	0.106098647021678
0.175130700969939	0.259673394598704
0.181159373465326	0.133777146136467
0.0959240627305894	0.0918777134164616
0.131492090844975	0.129643216103652
0.123304797261757	0.116201724207929
0.135809748319308	0.119471002618823
0.0842120728338635	0.0802378429238543
0.0678344315758976	0.0822156021638337
0.0494974232292687	0.0479143666805674
0.235855941791078	0.237785991229948
0.123083639645768	0.0659399218231096
0.0844517678010459	0.104914259380408
0.139598371597765	0.141817803203953
0.144185165602633	0.144987877913223
0.218716821732584	0.243728810332404
0.121384297520661	0.141266366982993
0.153186045574591	0.151807350630857
0.0712976885893782	0.0908274706106512
0.120640668996166	0.128172988568626
0.0894569640929099	0.141438660555746
0.0622115886892501	0.0777210409113629
0.13594143472608	0.163340603759074
0.135399568432895	0.110091784071256
0.0734125310958384	0.0908662611020896
0.250252849728973	0.284709987227494
0.271982576381317	0.288635814510989
0.15400620050503	0.155587975373665
0.196535984186895	0.239724295559046
0.101209924736175	0.104342919519186
0.233475059264705	0.213965186187907
0.168460451069845	0.167193188173354
0.113067199654278	0.0828542739851587
0.14280095733735	0.175641803095397
0.202505131679569	0.179433309969433
0.163862700855083	0.147939566263956
0.0929658334522102	0.137346735592172
0.0395815901825749	0.027579415686785
0.207018320452388	0.198198798082912
0.127491593121779	0.133951394935132
0.139948683623382	0.210160919095546
0.0519019173680615	0.0868518885453515
0.103639779546475	0.0926192124984764
0.183575810692375	0.188227274655334
0.212802932462205	0.17075684170446
0.0524598511555033	0.0519411624840435
0.223134883603622	0.261765065103883
0.205999723897814	0.190469515562103
0.0328127864715335	0.023269073028559
0.0813003605929751	0.0671251956325805
0.0936807888889094	0.115872076978278
0.0899432282241404	0.0630522623440797
0.281070614043565	0.319097580035422
0.237686668630606	0.282915858723241
0.331747602678405	0.332885057581286
0.165582791395698	0.147596190019494
0.203658430241611	0.215222864333426
0.199112551427567	0.25751268118257
0.244760128140016	0.236931428252075
0.064360975138218	0.0405558628122069
0.183209025148982	0.182407917015473
0.0306066965563293	0.0322911755142839
0.0332022600908629	0.0436047777909667
0.145874076528665	0.21717137155557
0.0639172352054156	0.0595575465971344
0.151870692484411	0.179633264680159
0.119497510347479	0.104545406398894
0.0882423793386857	0.0708847699822728
0.198547309891284	0.162019774007764
0.0674352206353147	0.119394061351127
0.0532490430454958	0.038703810847254
0.0747648860884804	0.103315883323052
0.112825494709721	0.126906838306692
0.153162167130998	0.154075130268393
0.0557967481500252	0.0690145216602535
0.0591809361354707	0.0855129595989793
0.173179552764609	0.112825470867338
0.062752534202878	0.0823122881177342
0.269299177699869	0.274637136089783
0.113642710390362	0.150819057178832
0.0950912231814202	0.116059784160545
0.13779001982045	0.126899322119313
0.232749435450526	0.172573428268872
0.20461912307155	0.253288333127736
0.188438646309119	0.217946079987382
0.142593857950879	0.13308627769187
0.0892922778761653	0.090067040240404
0.0848490905456726	0.0829378723352204
0.0734260586819602	0.107358274257202
0.138047657473774	0.16951873158682
0.115196422855626	0.131776148839334
0.247679094382256	0.302725957768224
0.138570382048955	0.140282510943697
0.0988013614166625	0.0979397484122286
0.127267976770562	0.113705422128093
0.140814895606108	0.152232206116157
0.206744433917575	0.208659725908779
0.15156564873663	0.162203738061054
0.182323927506309	0.183811983999212
0.0563273932872782	0.0488129842425167
0.133287331984801	0.124702599262826
0.0662290119328382	0.0713400717285011
0.0971068286763962	0.0694263672384708
0.237994709533015	0.227922056159454
0.163513944109422	0.166924723469109
0.245569033213028	0.245707158765057
0.0257788209319519	0.071532278198679
0.107004495449728	0.0833532343628803
0.166948457285536	0.15058950650263
0.10802840635532	0.111935686629531
0.138975109916595	0.164895224439162
0.208575480436737	0.174398420305431
0.0623076923076923	0.105565032235572
0.0604785520009548	0.096384428860217
0.0893746436038776	0.0787831102420127
0.31297816527723	0.337147106298209
0.168720049466687	0.149686553866131
0.160234076898696	0.165968272370257
0.110885160430428	0.072164450532436
0.161937703462563	0.142170380421059
0.11396335837617	0.110303461612094
0.0925905819876037	0.147874976542856
0.111338136753959	0.0925840056854062
0.229109072631314	0.235119936011204
0.150483961401127	0.187436002441455
0.13457113482816	0.170505435057683
0.129395837079923	0.0968880916814949
0.113739573313991	0.122396558309291
0.13090622858122	0.145105951079092
0.169280442804428	0.138119841543815
0.145894994209239	0.236904336135967
0.0935357930108586	0.109368574029779
0.10825220609166	0.103836775447187
0.321524574061787	0.327093798857402
0.0516886238332046	0.0152166054777701
0.122145544134789	0.154559092290372
0.0274287213303637	0.0374286308403975
0.208491112029764	0.204505786189146
0.058896996912714	0.0979030256670317
0.027093299997596	0.0613006899501456
0.201009679077639	0.198660382526621
0.164076368648874	0.156757821096043
0.122401370460813	0.103091203692647
0.0691604271510986	0.116851744290243
0.196290171606864	0.211548642637084
0.207813315871019	0.261362033858256
0.0653272572043154	0.0532903332199471
0.183269660238493	0.202125123782176
0.100586344412711	0.101354133938382
0.122607925537457	0.152214637005754
0.115972203505557	0.127606220610085
0.0584819607157429	0.0617638087747609
0.11010718284325	0.11052239144143
0.295190329218107	0.267302487600908
0.298673741783705	0.304261737682998
0.129191344975782	0.169594220337819
0.338159469636004	0.341208425442445
0.120879696160953	0.128840610478201
0.127713224724485	0.154556376877911
0.0989865670455449	0.0868011111119899
0.0998336370957487	0.0750719100043145
0.160961448232718	0.206176546360614
0.140720240398386	0.10987563127688
0.108841543900967	0.113446889482599
0.114663985400684	0.139654588737865
0.120323306593204	0.0920116674345136
0.163046509157542	0.183364613352496
0.156626574122222	0.170073930838325
0.185951724638207	0.220414205077795
0.0685197464024302	0.0614877576728693
0.264899619018481	0.282276134613234
0.0731729255522992	0.0582840469841085
0.274091000038314	0.324406122359578
0.0855883214212119	0.099842346916837
0.063397928499833	0.0316671374477825
0.133238100521469	0.119764783047033
0.182137677117037	0.158513274093892
0.0917450075291667	0.0960859089698192
0.110701844629788	0.131740709648419
0.243818677895996	0.249589694651931
0.0696795252598593	0.092136746718176
0.237068716031232	0.201265878332446
0.0999029960977976	0.0895991559048534
0.142938496583144	0.119000480474074
0.187202577305502	0.155408406976258
0.0451051391396775	0.0209503574591241
0.0322245437773678	0.057952973593067
0.0741171761682735	0.0549559734158923
0.204365117007048	0.1749699056913
0.0929288764080133	0.157002907861268
0.0857029664185748	0.0733166382842027
0.173732927322249	0.167683385202826
0.177161070336661	0.157915219307808
0.130191035274023	0.191700392467249
0.0846109919014328	0.0742952846164056
0.201296150824823	0.242291569321591
0.144611973133001	0.165947782845537
0.137674637333616	0.174059198771107
0.120263851124863	0.147257126926363
0.235088780166016	0.203784144907764
0.199330118113205	0.205129254291578
0.0905309531913018	0.0933622152750053
0.22445890987285	0.192207784668964
0.0746496253038525	0.109717913537672
0.265742934765956	0.279432921254123
0.0399801891470637	0.0491588743612119
0.270727668471647	0.310275103548861
0.310098224100789	0.313122912278803
0.142772711368735	0.259244374073142
0.193828433202916	0.208008855159067
0.122657487312047	0.163715265105035
0.123969851480746	0.0955886242340465
0.148734242335694	0.202408936795064
0.19232364479029	0.184645171629897
0.120107867511428	0.137515529503173
0.103527736324502	0.106323585456496
0.19288350449294	0.189171056473244
0.115160991816621	0.149192217367718
0.0814042500243446	0.0883798584319233
0.157371683817046	0.13385386356084
0.117425325139345	0.105933668055075
0.0971249701760392	0.0869006422839185
0.199723142657831	0.203742926902639
0.13379217828483	0.114449228268804
0.0745976255316545	0.103297958574913
0.156877000263354	0.197818483699661
0.0596679769752588	0.0488735288871582
0.143373373175935	0.170938343781306
0.0550704393877912	0.0289563074285635
0.294406355547401	0.250784916768418
0.0766856972725481	0.100024729332343
0.0851426619421478	0.0926293847309921
0.113073035735772	0.0987166865755642
0.214145565135875	0.207903977740087
0.15141053206148	0.129806299849366
0.193790535141125	0.20247977154216
0.208788787603751	0.202258820460501
0.087664840702613	0.0784550084922707
0.090361700467004	0.106191003176261
0.0776412027631044	0.0696355688526452
0.137866198311472	0.184914175730066
0.107867999270714	0.0775165871148498
0.114491658939825	0.0984663632769539
0.0857750545559353	0.0785099314073586
0.138867621162239	0.138585208550739
0.0758466000060417	0.131156257644975
0.117566515643062	0.134739557431906
0.0317933247343005	0.101327241814022
0.104407147398711	0.12161146642502
0.307805555083313	0.275865313559898
0.181463429587395	0.166233417917666
0.18076801104354	0.194077043631008
0.0583505766485411	0.095435083518303
0.235000969522372	0.210151884955573
0.292593310444125	0.225774445841169
0.0733683105632563	0.0833366189248785
0.171669048962778	0.165694569566463
0.183740498374	0.211278909779016
0.0260530844460478	0.0239186587334239
0.178279766995401	0.120560107931027
0.126611098982316	0.115602552099621
0.150148059754265	0.133254570168482
0.0335509035338897	0.0346257989515351
0.141168259805465	0.118021811170592
0.204261641332219	0.140741255416995
0.0536393647759015	0.0533068919266308
0.143029756597867	0.183368822584528
0.147982703939273	0.123238937022469
0.0362706285432309	0.0509899761172324
0.143221201078588	0.162253860258713
0.12591183041513	0.128060639717603
0.0621328206145623	0.0950280778342103
0.157898856841555	0.118263668800945
0.20712202919426	0.192527337141578
0.112888416481976	0.148603915987111
0.162970060239758	0.0970484979617708
0.109379972649823	0.0965919803038851
0.08449536782132	0.0897269910233318
0.341068190398386	0.348125972905136
0.200094853844921	0.188562547203805
0.174154962692502	0.185423203941143
0.20911204250836	0.226804614286314
0.100265578748973	0.0819165489049978
0.0451931486880467	0.0258396199536143
0.125016063784846	0.0931913048196652
0.218915398186518	0.222370518627621
0.165812341598967	0.176128922886281
0.141564670183085	0.101333541018919
0.14434882952658	0.219670060496413
0.0876479215639001	0.0840770664658373
0.334008025490851	0.34489825775608
0.0830154144233737	0.0878285838365502
0.302912134742225	0.300170950478964
0.131763581028307	0.179199901601247
0.156759074878242	0.171253733728338
0.227783949101335	0.207998109402261
0.109931685100846	0.0993311104208254
0.18705439611609	0.184093085086426
0.124540401676997	0.0873645325690607
0.149307974379813	0.221580928446702
0.0707843904985643	0.121144772521621
0.309724318635996	0.282656126142367
0.0470081967213115	0.0723072081148645
0.10015187975857	0.0912033372957915
0.177130652925622	0.183793414432555
0.118696774193548	0.144263856360717
0.0810311958825898	0.0546444639186509
0.0670020133738831	0.0540981913165284
0.0857988306619368	0.0691113876523288
0.322428732100557	0.341492708817521
0.0711070474046983	0.0330341998019541
0.20331899100534	0.193928599561013
0.133750354074214	0.101933494973321
0.222137507667799	0.200408119543844
0.223356068678665	0.202984454623764
0.181724598007867	0.173255323167839
0.0787281175286108	0.0704408699161382
0.299244371436854	0.313749963518289
0.252839720784215	0.259430219544245
0.175946103965132	0.185187120507025
0.199103179096028	0.21081195456064
0.0420627810888881	0.111268171594901
0.28048814159972	0.275124986219238
0.126728598048887	0.199284463976969
0.157620037590026	0.195658301786842
0.198416650644107	0.219349135252768
0.0516041015283631	0.000863823045472757
0.0582472484525847	0.0789330903892203
0.05591680962816	0.0856846698654866
0.217837202088611	0.281880190782998
0.113573930822816	0.0989934275659984
0.0587652361555241	0.060525635586842
0.204985827583826	0.262941674131748
0.150031739314431	0.153872951742869
0.256955606881089	0.25247701384254
0.196586208811037	0.238795184797034
0.141902404526167	0.145200082207294
0.149120994776643	0.171315886641983
0.166071493967037	0.128252604482622
0.16545607392982	0.16341965975358
0.0345187720669488	0.054391147779021
0.0932039505586509	0.0671092191711098
0.270402399608643	0.286937626459845
0.14283148774396	0.183819722554117
0.0937405491112409	0.16338682118201
0.112548197683901	0.177579336418352
0.0485628314010406	0.0263254448174629
0.125531981474528	0.0844109256586813
0.337774091423381	0.347659246416935
0.143161590247422	0.208434401376497
0.0490085973201146	0.152772987423652
0.0735129825102088	0.127705458254507
0.0843783161702064	0.0955591485424516
0.182417905996025	0.1938509278275
0.122081020323898	0.0888422973923056
0.0798387690947492	0.0456351555720528
0.152662866107774	0.15120676463079
0.146203783187197	0.167631023118082
0.184224744086987	0.182370704954316
0.119196473049716	0.196905721679315
0.137696957485392	0.112207900685004
0.0932450284258451	0.0912118423454842
0.126613027409917	0.122208244484291
0.155120914094905	0.208392558051294
0.121467906525963	0.210746522022886
0.079759197714419	0.075029361578798
0.0983818540238906	0.091997562372301
0.0953508537886873	0.139505789987682
0.113563881377013	0.0977689232162279
0.119224662609156	0.11526222166679
0.0328668679776779	0.0328032368753943
0.109004635383918	0.100871213271636
0.128895311514239	0.147628828464859
0.0538608099781923	0.0396002225265781
0.145289979620399	0.0939902583575967
0.118332931917241	0.0993425149899292
0.104154984712068	0.0803706087939939
0.175793327908869	0.175186373344495
0.0242536589511961	0.0382027276599034
0.115781863965908	0.121055460371758
0.169060971391867	0.133699020841008
0.1342012965545	0.126276722959242
0.221869555021547	0.221030431856823
0.160539854128679	0.226196249985421
0.20882036902809	0.178127217242068
0.11362033652324	0.123477501975863
0.273253642848433	0.307968997507909
0.140067609186637	0.135572287627489
0.124912597362473	0.118560987727321
0.244356579022091	0.226059673656129
0.102634952841221	0.118026730835766
0.207752657224368	0.195088040632245
0.0267316962336609	0.0537992149021028
0.0538340373382656	0.0859837138071558
0.101276946072822	0.058323370323023
0.134706318589001	0.192908884651677
0.118088482635631	0.128406490485702
0.216214465539683	0.209055837369281
0.155815873006687	0.160189969224738
0.149299958931513	0.103124301492197
0.126729212538275	0.137504324554229
0.0548797994104812	0.0374207746904153
0.169811806202022	0.178827706201739
0.102379630486413	0.139518505448945
0.23921429846711	0.23774264514335
0.126402680779863	0.138387042293182
0.10337542548508	0.0808415306124555
0.0435229017850853	0.0602294893941072
0.260673157944013	0.298577849804618
0.178673473769336	0.158865951490764
0.0794500153117405	0.0978702903931862
0.161956303352782	0.192016371993292
0.095760991263032	0.124164661197787
0.107720027983102	0.125640208189535
0.109134178885893	0.119517865637195
0.0810680354234023	0.0736747983786714
0.0516269209304858	0.0589695199107375
0.0781123424068205	0.0657624952266754
0.133084289415248	0.193977008653628
0.0620269449814591	0.0581534718833028
0.0622824397399129	0.0595461393842851
0.0680951153010417	0.127566537980512
0.201834438787801	0.19430020030663
0.108904471530583	0.0802395454270135
0.156706611750243	0.117302408740014
0.0923765379829322	0.083586240701378
0.129713238710582	0.12458267449671
0.0983835651597782	0.0895536164795338
0.0770625933529052	0.122095909546645
0.229653118312954	0.238321312651186
0.104629921365413	0.158993898633953
0.207595108369233	0.283226444046441
0.17016610975453	0.223132665582874
0.14897417529939	0.196916955089853
0.134158650991569	0.162269042371758
0.28541597414946	0.291861121001519
0.221535272076627	0.313216663777878
0.238955731461926	0.286346891836305
0.176366080667385	0.167288589336478
0.15855502329277	0.184699928351476
0.321986330476663	0.354616195840833
0.229384243691007	0.272175457780119
0.11567911120008	0.151737564106159
0.233174380762972	0.273586201983403
0.158640783360452	0.192776044495124
0.20626108527875	0.225393308123029
0.0999569606879555	0.0905229175071795
0.108495516203618	0.0822348788863347
0.0870825668489487	0.0983606002385512
0.0455929367668135	0.0615370750712673
0.163747058945291	0.204030950470193
0.153488127019812	0.129062679984787
0.102101896401185	0.0768181626399141
0.0804000597502227	0.0535023366281756
0.128943028607296	0.120867334906286
0.155623976513911	0.143771560054232
0.0516537661573401	0.078600673488515
0.113601287749642	0.113644456464078
0.135750176956895	0.0910393603227252
0.294471283433548	0.312763856781601
0.112371800216793	0.13615100722212
0.175938664373746	0.137559466318809
0.19263178774188	0.136001626596115
0.049034776606127	0.0676715747993479
0.125540356066208	0.107030467708211
0.116386589345463	0.118428082504929
0.271518001593702	0.235875809132846
0.0716887588479556	0.0878550043728659
0.0991203575903	0.121353734481214
0.112533278722097	0.128203410379278
0.104744864816433	0.101414771932567
0.0976795638420096	0.108647357172265
0.0918447375336706	0.127515433375735
0.254963538550949	0.263210001680374
0.0392726497162726	0.0647001190705822
0.0708403997364991	0.0870046749233008
0.0932977821701995	0.0954952514704477
0.115536924549308	0.12192752378804
0.159816179901092	0.135617656882891
0.130995857140052	0.111140250057634
0.207466879778539	0.228458397912494
0.110520873852434	0.114698767878058
0.267153237748994	0.274668904962067
0.0961083221093016	0.144853825256988
0.0872497532830099	0.139410858542143
0.259241354009924	0.241905842854753
0.103737743642978	0.110637191724529
0.0975092234320166	0.0654342859741688
0.0922769309448383	0.14412773898041
0.286521199829651	0.25088713697888
0.0768751846692837	0.0559467310832453
0.0534770991298509	0.051248193666085
0.091579020204816	0.0961458916715799
0.200000991650304	0.164659158552233
0.0482777090437249	0.0357128756503054
0.180871583627566	0.175891240528486
0.123540804590103	0.137908177569361
0.0512648462737661	0.0630476798360317
0.287875313961795	0.324117628863296
0.238837776226522	0.276766598906889
0.11494311145587	0.116444596543408
0.141732242700352	0.156244404761826
0.0462090184361854	0.0643255943805231
0.143785127725148	0.233912291987591
0.149610796750493	0.172243661004883
0.0222221131378979	0.027436991311332
0.0943415890142227	0.114374088864113
0.201021058124722	0.193358736407127
0.0711118837194157	0.0942977396625342
0.0883233202279454	0.0970775751055158
0.318340509537915	0.317607782668874
0.252188407184101	0.183525731301418
0.199242472714088	0.278891076268598
0.211124164343316	0.195150112779898
0.13793996487074	0.128134492865048
0.147736129151976	0.143732527357967
0.067059934359869	0.0297969740464049
0.0403133064820914	0.040507632675651
0.338580072192053	0.335290546296134
0.26415655176692	0.235311226377257
0.109394751098537	0.0890269356637142
0.240927885446851	0.255207465407756
0.0860668058455115	0.10114980472073
0.0638904509352063	0.0655250916059127
0.0598245765828124	0.0685793072527011
0.152784765510635	0.171787966310024
0.204546515155051	0.202251315183608
0.196137976940564	0.179905524469967
0.120330589068614	0.161830906755833
0.297269038593476	0.259539963228359
0.176286140653812	0.171529647934716
0.106291400124859	0.103779411429293
0.0857500768158075	0.14538054752603
0.226190117505273	0.271137236734488
0.0632590374840919	0.081217813408599
0.076625445006558	0.0728619055956822
0.185608260202917	0.191022719084917
0.193660788621067	0.283841202143817
0.092832611595631	0.108356760273914
0.163300810906859	0.182171891610492
0.0310159067788773	0.0433220800875646
0.133285933056224	0.166989386612312
0.173398511975452	0.162672537657785
0.0480460927905528	0.0845828125485164
0.210184498221572	0.223461674912943
0.0708065882851393	0.0885790197592826
0.131822968794347	0.0757028962685371
0.273029851685685	0.232087493094845
0.0680064088414611	0.0774416039917326
0.231986988552746	0.284093236137197
0.143680038598169	0.185849592719658
0.0837978351030973	0.0734946762926885
0.110619410563351	0.135139636186198
0.144821276687957	0.191157190241279
0.150283415996332	0.185185453594566
0.292757558447917	0.232376362063321
0.230436182526614	0.27423249252735
0.109475617887525	0.076077764445571
0.0859339540241284	0.109755148267048
0.271174441796538	0.269261471638593
0.189286480398992	0.236907621826304
0.244767908600539	0.252365698429581
0.111098425907133	0.155473687347418
0.1947895410715	0.14105367789226
0.238910619482114	0.263507836842276
0.167351740982337	0.198690392220393
0.0667274739690088	0.0220945728107366
0.127655233520647	0.148245090481544
0.123049587924808	0.124812981236453
0.158780875636642	0.164483694239064
0.151204978634245	0.163560051043587
0.104003016084008	0.0979388209256591
0.159135515538816	0.13465975297987
0.0651577038455672	0.0872741574448094
0.0607455239272071	0.0773097516906675
0.085517029589692	0.0468287051010308
0.0510113731321967	0.0987407402993157
0.10982668518886	0.128903634309552
0.0867565240990934	0.103593290805022
0.087252524714221	0.0953791740439788
0.145792276405719	0.172237108752594
0.225411773662652	0.258062002432549
0.186165688972346	0.230336263426821
0.144018057308459	0.182140733744982
0.242576747075149	0.266767604002693
0.162688256977357	0.153328403894866
0.0872931442080378	0.0914487830086078
0.155497386598545	0.15793031656698
0.0858247212123688	0.0794272806195223
0.145191794490985	0.128050624006563
0.14626553618234	0.100908027275695
0.0934857230058375	0.126430525496617
0.07143090687513	0.0992228980800214
0.127578912667234	0.156026935748962
0.151245011834876	0.141470146281169
0.208984606275903	0.209658990297583
0.154286569112767	0.140387714041848
0.125139855465094	0.147252273561304
0.153811242099601	0.143446856908856
0.169339244136334	0.176877895073475
0.260908226317178	0.179012668924019
0.097124217046832	0.101754797281565
0.153893605730963	0.165645980558042
0.079900490895461	0.0693167011687871
0.0742722872773566	0.106509312384232
0.132030038793678	0.140850061149645
0.30345828247942	0.28807905012373
0.091008581202528	0.0939027337459519
0.111672184452834	0.134498563699027
0.235758979322352	0.228304929292963
0.0433032231417601	0.120972802021666
0.0790181228917257	0.0987768778965298
0.112695768514389	0.123275349770421
0.0850863853858118	0.0883006902305403
0.181335359079919	0.167268403762046
0.139700195325302	0.163761236791157
0.115585902931468	0.0946658643824825
0.0918658074885986	0.0902945841642803
0.0986653224191115	0.0924192874732518
0.138767329913129	0.161961771367451
0.124745399510601	0.154267790782544
0.20979800388948	0.217462673837135
0.108504107411006	0.135625884203984
0.0608906432128855	0.0346786578087052
0.107519165640096	0.0885876633886142
0.0573885213880639	0.0528316585028271
0.0311035459553003	0.0697925452735655
0.0401140784585796	0.0403602166425657
0.0597343295973433	0.0730774230044254
0.126482049224951	0.105889387131964
0.243307686852929	0.244014235390855
0.0454238464105672	0.0322518519813463
0.134312573029437	0.163117584345427
0.343800517297123	0.344378953204047
0.057400672452584	0.068721573192449
0.202844352807683	0.191512941747277
0.211424290399186	0.216108252988931
0.137433011102849	0.197855778286563
0.0773175156269548	0.0928242857237145
0.18460499806523	0.181274020542021
0.0956481953287127	0.0842119634193638
0.0608891376231652	0.0845153779550347
0.124368539552601	0.145593356764936
0.162241080091145	0.192002854724036
0.172089215193125	0.174745830220702
0.195707280931053	0.269192925043487
0.111796977617386	0.119471960865876
0.167285285742234	0.167460354347757
0.209620358439191	0.190712948177188
0.187003343347224	0.173222414073298
0.0472086999346511	0.121476269805693
0.167117457489716	0.186028715594623
0.141138452637162	0.163783853755665
0.0826516093576076	0.150648774721926
0.141002944481087	0.13095048610759
0.0756080375125271	0.0970295963990468
0.179717278257231	0.187837829314338
0.142628606578823	0.129783357994567
0.106370466011948	0.193148068237976
0.0593910404759552	0.0447304611963062
0.146663022786814	0.171363173913196
0.136925756420943	0.163095758329393
0.265529430606611	0.266681814899079
0.184913688093829	0.125890224918464
0.0782821680150112	0.0876066518280399
0.0866105173473906	0.112538552165341
0.0630661386499158	0.0661454895093548
0.194068159383202	0.195778877434534
0.134924791967268	0.176859811989297
0.28122545261823	0.333007244743743
0.189359563045701	0.220885881411731
0.191032652135126	0.152961754960611
0.103447568653992	0.124655337850734
0.0373567303420702	0.051190623466547
0.164520138004378	0.175676171277584
0.106242141583087	0.0853254178788977
0.148760708105377	0.165996608060049
0.162131648340607	0.206474820358928
0.0916783688425164	0.121003888821885
0.105285951654507	0.109427458248624
0.197263184203949	0.195177275739139
0.157376699364398	0.165053180375342
0.235065060373822	0.135848816696832
0.0193853493358228	0.0509018982420222
0.173471657817459	0.188368921435471
0.0764415854551057	0.0802632969279867
0.156375392780121	0.150550035737272
0.0760459909510705	0.0571914109967736
0.168589298005302	0.174496329345466
0.0299074449559886	0.0326573367419628
0.109628430610084	0.0881830499633608
0.21527443133804	0.178594725346887
0.237449481758447	0.239539845297503
0.278716499916025	0.333058359154546
0.249571589339608	0.232505657605513
0.0994209469656139	0.0939884502685998
0.0461156438453352	0.0537547902115616
0.120355538963451	0.0888264992857788
0.176176127527216	0.177518231054401
0.146329179558669	0.154782354895735
0.184508418912579	0.16566127702277
0.16675992799358	0.156986528502917
0.303629171493401	0.34175710590228
0.051151700557855	0.00816506283730386
0.0911202991860889	0.142503009366883
0.139265464461664	0.195164375773129
0.0692092943542931	0.111960104407183
0.25498600419874	0.320146625856745
0.0521508218972688	0.0257843870634519
0.12664583135279	0.146839857415227
0.270452050872128	0.299081440955248
0.225544185617831	0.233314471539034
0.229005021347821	0.236528919197437
0.0934515796008622	0.071736095636382
0.300143334472415	0.287737819577674
0.0399210976880066	0.0626174187061229
0.110099314162444	0.114483992931279
0.122288434300545	0.104495276168739
0.0671711450032723	0.118278752010783
0.0653344488503643	0.0667562542392249
0.0273614770753707	0.0626146895470673
0.11302627189474	0.0930337600560994
0.177077706090671	0.168503868252282
0.146654954935629	0.145744472930069
0.140126278816938	0.139831432085114
0.118050324310046	0.125814843756859
0.0909774977697248	0.0706000451127572
0.0581587402144893	0.0698490359699981
0.0949375325351379	0.0844663954841568
0.0843269740328564	0.0764450880706656
0.11435981209913	0.163302767198061
0.121078402870646	0.0954497486441675
0.105368339890921	0.120272611600344
0.0910610230459754	0.162978931048919
0.157368398730464	0.137155132447824
0.127947006442119	0.178352020516353
0.282121580338709	0.290465216935201
0.0237931465732867	0.0921254197278139
0.0857726707264464	0.0725147767514376
0.210877600459529	0.227112776989293
0.0748623912972674	0.0666308561947452
0.133584686774942	0.126407396976125
0.288888858211821	0.27626778013397
0.0749453774382841	0.0936794980127432
0.0595313129475367	0.0573379429328427
0.259155934414056	0.262148575184929
0.200654470903643	0.231456643632074
0.0736279823839713	0.0791116459824744
0.266292036940234	0.139988174175068
0.0898078641303103	0.112372188669616
0.1674537564309	0.139419458990728
0.1034718765555	0.107216612963305
0.202279223090531	0.185685553730349
0.226313037058305	0.243000368698009
0.114568244068598	0.149878708108091
0.0672158008034772	0.043679924400337
0.132114708643539	0.165323046891677
0.146889470765902	0.13358203314022
0.110710014714015	0.11947899467674
0.235647046829335	0.247986135780611
0.278464965350346	0.244887713577675
0.325710027055951	0.324262558037616
0.103968895172692	0.0730653219817391
0.059681155078242	0.0487584618483094
0.0327107307181455	0.0683959413948095
0.222803220814392	0.199700813719775
0.20069798640138	0.10192735051273
0.0794730977395734	0.0599571027258493
0.0335906701708279	0.0756309936026126
0.265337282979161	0.30049259183783
0.278230718260887	0.257511143693308
0.303594214136029	0.338556563644255
0.0868193950177936	0.0721509793579182
0.119894532384548	0.0860238060051188
0.240228531650819	0.226844250591614
0.174889565425024	0.182519986137827
0.220539046546018	0.212933040782795
0.251727533782441	0.240961976537176
0.246799782284401	0.281176289249146
0.0761990679273719	0.0805218680438829
0.0488696605314307	0.0431659828817682
0.0912637046118965	0.153991495712398
0.0657536534145791	0.0568052072273821
0.105606304854021	0.107126792174684
0.148779589799786	0.198280636058987
0.136463827547806	0.185542155291633
0.112904000961192	0.14813544045366
0.164619193040903	0.133002223171496
0.0347761248483632	0.0671426158816962
0.111501870500786	0.113239402780063
0.0717299578059072	0.0983306387185611
0.272922832107578	0.301107483488121
0.187216987414264	0.199651533679812
0.1138511580598	0.138907589925616
0.12646649926941	0.0878958841571298
0.229009736844584	0.266072900833155
0.296256330229958	0.334612485638457
0.183958176024467	0.164562105082535
0.113886475528526	0.127347402305764
0.11612723422745	0.12398013149936
0.0615970246118516	0.0639843054070226
0.0295298165137615	0.0584043653198694
0.207986102663625	0.216016814269928
0.100414774683479	0.120803995130818
0.0392268894317913	0.0226896634044692
0.0712436625521776	0.0816056988380738
0.235102636578472	0.235054364946617
0.220796789994385	0.235828049762022
0.0753666761467517	0.104333276026942
0.30749849969994	0.280044647126843
0.0813979986630745	0.0825334071515621
0.0662914359587287	0.0460390398189264
0.0257033838828034	0.0692614837070848
0.120512280645999	0.133335609174334
0.117196097246377	0.189399576366967
0.0919581916335704	0.0932737644162854
0.129477142741249	0.148247112967852
0.194140803346747	0.271341674575749
0.0660949448516126	0.0760140796588884
0.0792966211517195	0.0955168764746076
0.0569656571105762	0.0735748134830368
0.0967360683311068	0.108518751697538
0.107998963925779	0.119800024382728
0.25057618565099	0.314825394911644
0.0634191812282959	0.10540564835368
0.15118292445366	0.204994092197399
0.140483463239941	0.157480048407071
0.148882083923939	0.0962933850681691
0.251650869362162	0.246416661557411
0.301484769711327	0.256316979733401
0.0978442991418063	0.144574683965207
0.24204340773355	0.213581042258842
0.175421948416695	0.244133102703608
0.105591086053486	0.174183667416317
0.0494376465063645	0.036405943731191
0.125	0.181122740916149
0.0348021019150252	0.082618698572954
0.113260635398297	0.119651625379228
0.0946697597984708	0.181673393490829
0.123557527381782	0.150809467658678
0.0836363256920515	0.116037077261537
0.12257327080891	0.179945987050563
0.0561863447755564	0.115167153099537
0.142729571545374	0.149659343586954
0.091225002554314	0.0539870652919303
0.0795131406482572	0.0839766207740656
0.0974083052226414	0.101460760424407
0.0546408742799932	0.0738563231091156
0.298138151727705	0.292033003676867
0.256280312792067	0.230614162614254
0.0669346675313976	0.099538958860412
0.089994549913707	0.0904887174509703
0.0284331518451301	0.0530757451635824
0.218004834088151	0.208893078676913
0.0882938139764402	0.0744434019643291
0.10420562762397	0.0847569615134767
0.131026377552808	0.138474400331335
0.2565257158939	0.245594529970573
0.0430987352555076	0.0363230184636274
0.202289748617897	0.248237886331734
0.216625207296849	0.228303445618102
0.0512372257046618	0.0605572658238607
0.0822061567164179	0.0732548320347606
0.0630255750695581	0.0934806034253487
0.169488072392928	0.166381032326832
0.104768879786379	0.147201462887937
0.0443430523106581	0.0422447850983342
0.120476529992276	0.0842095309621584
0.195451941630487	0.175717033872769
0.0683151639033992	0.103013574667101
0.104492690958075	0.0739002361151312
0.25837929371699	0.248487902583337
0.12161866835025	0.150204938731527
0.20589683254898	0.258163766414911
0.177759000455719	0.195160576644809
0.084456207892204	0.0684476830414415
0.0884341889408311	0.0994517493901053
0.231637628324126	0.231003200330947
0.133276167563438	0.114581013703591
0.339419341713456	0.354675165093313
0.0791752923311059	0.0751327042404309
0.149595449179243	0.158209464863431
0.151931466874693	0.155210875883707
0.129475018737164	0.119745113390044
0.0452064049264208	0.0478763798659595
0.104316139742956	0.126363101908123
0.142613091432225	0.166408461077088
0.0630378839609704	0.0545150241578977
0.109814818480542	0.107639506542686
0.130429778391628	0.139073505681646
0.288904555274171	0.288544954511717
0.0831683549626743	0.107795004264541
0.0891052460129477	0.130792507168402
0.0829235157691592	0.0607562223038851
0.150678787973742	0.213049945317997
0.111137014187989	0.108562506176096
0.156378464909895	0.16541703492046
0.215581348088675	0.185231251942234
0.0911849039274654	0.0652540348766305
0.101439209626512	0.0941941901071964
0.193294573538817	0.175826321800944
0.0968667263034116	0.0838458120046064
0.113030933886607	0.0926076000497261
0.363051631742874	0.370287519829705
0.253789360135051	0.305483137319298
0.0722851755417965	0.0364068990698976
0.0997370422587467	0.0963474125486898
0.103731257530068	0.0901694440010209
0.0909563727589794	0.0969155837254
0.205958848021406	0.205312240162235
0.144861665686102	0.183086711107819
0.161060139080335	0.137586456574723
0.290964277596788	0.314237349660908
0.120745655937653	0.111436259905048
0.0852851830123201	0.104406947754657
0.132243724194336	0.1244467318669
0.150592407175636	0.131058070461602
0.172221166377063	0.171174194454982
0.138929770203976	0.192570088289614
0.0404421354664812	0.0437261092409772
0.278469149370789	0.334014898379477
0.0721300959802338	0.0619747887244521
0.200476067079199	0.225142162249563
0.0609639448975974	0.0646181684746371
0.278823299637793	0.226636985877689
0.0881347201707895	0.153112007939478
0.112831938646989	0.113777479645137
0.109368132465894	0.101794817009072
0.0285607684111534	0.0352819863660677
0.102259454284347	0.0843017420013425
0.0247258910294159	0.0208480699255677
0.106700586985969	0.140164430816856
0.206442768625918	0.190015991969463
0.204929042916571	0.217628441721088
0.0825467903684239	0.0906459667303566
0.137376973259575	0.133894407795694
0.0718452557907519	0.138733897330717
0.160088313705818	0.24060191380097
0.0928498034399011	0.0674067132003211
0.153958901185257	0.134656085968199
0.0510549292979727	0.0599084123865708
0.0703658656194001	0.0990639813200134
0.134702752354314	0.132956248348849
0.112479772988438	0.158711071797137
0.17708837067684	0.173162310050993
0.0761166818596171	0.128569346170559
0.0731063682615098	0.0745094622793696
0.177238423887444	0.137920423384753
0.133744623047317	0.184446020886984
0.14147983014862	0.13153290961878
0.270685080469769	0.288274024640293
0.104264498979772	0.122300690680873
0.183022647296796	0.231510043033922
0.227030997465297	0.236612798445679
0.104664283360319	0.0972370338858947
0.132157914860749	0.164993970484656
0.150224347250963	0.16829056128535
0.263783526493141	0.231023555415014
0.125715855363921	0.111458908183071
0.068757486286268	0.0486515953487195
0.133375970392433	0.150634147216069
0.143845492259435	0.151765553472534
0.210952724338338	0.201419941546837
0.0401031196485742	0.0577209039463567
0.202860828549325	0.149570440906822
0.0529736132341996	0.082070997291797
0.120997338911658	0.11102069545276
0.111786297703163	0.140197396848154
0.134169822439256	0.117761878291688
0.319282807414598	0.30438577045066
0.176865208624166	0.250288110271334
0.209630073858974	0.213333164823273
0.0466958839985109	0.0670913549116679
0.075565739313813	0.0525753764272884
0.134716489564123	0.116631261867532
0.0503114282016437	0.0411095873452625
0.199300164209994	0.199189447676384
0.0978544970575502	0.080968452449082
0.160493465236765	0.188173327705412
0.233298356690617	0.251565608835483
0.0340616120225499	0.0452322947762271
0.168929796074089	0.151638840751534
0.0892423574327002	0.0677464466827594
0.248176794284553	0.238414534560041
0.249431232228581	0.240335774517035
0.205889048646058	0.214394559320453
0.216729998793674	0.20343470502972
0.146574523356179	0.147516196262667
0.0725729838511296	0.0648158261581446
0.0730709248526496	0.0919153465313432
0.0933445923633585	0.104927295609788
0.229128189519083	0.237783861862221
0.210913633661861	0.263223820907114
0.177318764612976	0.178534699554064
0.162417568031942	0.173857061369412
0.0501820313464149	0.0839649521583557
0.133407738095238	0.0945574824140036
0.267229975603925	0.235447440128079
0.0963336814962301	0.0704324126826438
0.140046216279745	0.131581758238676
0.128464960882498	0.14147886185528
0.120716893633957	0.113032012083893
0.298175932387377	0.313708983859357
0.139680288087388	0.161435897137581
0.125724339880534	0.151294980259425
0.0866656582106284	0.095876913122864
0.152073522710011	0.119593679193236
0.0935275682327742	0.0746499579800971
0.215500924792528	0.212731608317478
0.253888814757981	0.230342958737358
0.0885401019276674	0.085248230012205
0.338381735459974	0.312765286376827
0.206432015114991	0.238390460027273
0.108985328212548	0.123946542121355
0.0849698976520168	0.074938666426809
0.129521973785659	0.125020834197527
0.143228353379127	0.131632680089781
0.121423075663818	0.139517490706835
0.175735819980588	0.1911972986331
0.221652407159044	0.254174201702347
0.170352719795508	0.145950666423127
0.155186029935852	0.200764354684173
0.0986906610017158	0.0635877673245542
0.100134735989252	0.103998976799915
0.0691766537590918	0.101296229080821
0.240017592493869	0.245166965865511
0.320995239925736	0.342299205703365
0.213891313836753	0.239068337325039
0.138152085117924	0.142426698624405
0.138507510602986	0.134466562848765
0.326808369959066	0.331003314383689
0.0874255330994933	0.0260109333064207
0.162585781836618	0.141016401440911
0.201008069096917	0.26293954633385
0.13163450250242	0.15244276441451
0.113935454253592	0.225653977705499
0.171259672329573	0.151173674159457
0.109870467675738	0.0881590542916347
[truncated: 998,000+ more rows]
