# Supplementary material for: Mobility patterns are associated with experienced income segregation in large US cities
Source: Nat Commun. 2021 Jul 30;12:4633. doi: 10.1038/s41467-021-24899-8 (PMC8324796; doi:10.1038/s41467-021-24899-8)
Supplement: Supplementary file 3 — Source Data [file 41467_2021_24899_MOESM3_ESM.zip › source_data/figS10b.csv]

tau	Pi	sem
0.02	0.0059712798502828	7.56648719940435e-06
0.04	0.0359151603670879	9.57063065598357e-05
0.06	0.0547475229730499	0.00017496199492996
0.08	0.074050847288274	0.000267505547482895
0.1	0.0932460912653143	0.000369727253206762
0.12	0.112042354853204	0.000480578071639748
0.14	0.131506520169018	0.000599858703709081
0.16	0.150006717305587	0.000720887670823026
0.18	0.168974675720408	0.000848094239456148
0.2	0.187732609889477	0.000976413016910522
0.22	0.206067265066566	0.00110737865478669
0.24	0.223017302922186	0.00123871228694185
0.26	0.240713588166064	0.00137428587364055
0.28	0.259453231549604	0.00151970718305207
0.3	0.277306447874378	0.00165099892410103
0.32	0.294923974124534	0.00178219598497263
0.34	0.311729769946623	0.00191315272324297
0.36	0.328037878307443	0.00204297467879793
0.38	0.34516317152594	0.00218642415220666
0.4	0.363924980007971	0.00232893525997387
0.42	0.381170136346023	0.00246499814967974
0.44	0.398690588481857	0.00260970211385748
0.46	0.414952013567939	0.0027503822412544
0.48	0.432947039152169	0.00288785512369808
0.5	0.450932437424748	0.00301998252145876
0.52	0.469018741882957	0.00315485986445845
0.54	0.48738521276679	0.00329557057664786
0.56	0.50729715083222	0.00345252711927847
0.58	0.524356039867808	0.00357022165216649
0.6	0.544254736317146	0.00371533852108388
0.62	0.563498153486634	0.0038690288806947
0.64	0.583334004975578	0.00403280605732953
0.66	0.605635176474231	0.00417723768616149
0.68	0.624129245135567	0.00433813023255121
0.7	0.645362842853592	0.00452000344291538
0.72	0.666259094689293	0.00475249938063098
0.74	0.68627974864267	0.00489962653168873
0.76	0.702963094434504	0.00510770917507826
0.78	0.727933117752496	0.00537078331388389
0.8	0.749190757697278	0.00556601644190231
0.82	0.773603702701998	0.00578997451589637
0.84	0.793785174788009	0.00615810976160059
0.86	0.817744421200995	0.00654421400228935
0.88	0.839753977730333	0.00696964605177005
0.9	0.861909808082442	0.00747801688874536
0.92	0.884032086536386	0.00810695452283153
0.94	0.90502445039769	0.00947051972218547
0.96	0.928515023308419	0.0114455440872758
0.98	0.954137941049551	0.0145588461161301
1	0.99861921992039	0.0101408316618538
