# Supplementary material for: Mobility patterns are associated with experienced income segregation in large US cities
Source: Nat Commun. 2021 Jul 30;12:4633. doi: 10.1038/s41467-021-24899-8 (PMC8324796; doi:10.1038/s41467-021-24899-8)
Supplement: Supplementary file 3 — Source Data [file 41467_2021_24899_MOESM3_ESM.zip › source_data/figS10c.csv]

group_ST	ta	P(ta)
3	719.685673001151	6.16249343581964e-07
3	1000	8.58379604340791e-06
3	1389.49549437314	1.6301966246333e-05
3	1930.69772888325	1.72688828741997e-05
3	2682.69579527972	1.49936930244583e-05
3	3727.59372031494	1.11671294171169e-05
3	5179.47467923121	7.68771220505477e-06
3	7196.85673001151	5.06934928626022e-06
3	10000	3.1637679529218e-06
3	13894.9549437314	1.92393598030697e-06
3	19306.9772888325	1.07631905970148e-06
3	26826.9579527972	5.78734308454479e-07
3	37275.9372031494	3.12286660034481e-07
3	51794.7467923121	1.70954523473702e-07
3	71968.5673001152	9.69667042530712e-08
3	1e+05	5.53429619041624e-08
3	138949.549437314	3.17425514873813e-08
3	193069.772888325	1.89647142080419e-08
3	268269.579527972	1.1177707400381e-08
3	372759.372031494	6.26952745384044e-09
3	517947.46792312	2.96086008346241e-09
3	719685.673001152	1.0371935635892e-09
3	1e+06	2.06875282074698e-10
3	1389495.49437314	1.65568319406351e-11
2	719.685673001151	5.43424991130843e-07
2	1000	7.80396767241414e-06
2	1389.49549437314	1.50198058403333e-05
2	1930.69772888325	1.61388047478034e-05
2	2682.69579527972	1.42796990426212e-05
2	3727.59372031494	1.07302595878136e-05
2	5179.47467923121	7.47842942607112e-06
2	7196.85673001151	5.02986227133637e-06
2	10000	3.26358357632483e-06
2	13894.9549437314	2.05061261906811e-06
2	19306.9772888325	1.18827609709477e-06
2	26826.9579527972	6.51467543840384e-07
2	37275.9372031494	3.57122664168521e-07
2	51794.7467923121	1.97980272617188e-07
2	71968.5673001152	1.13162890498996e-07
2	1e+05	6.66291641454407e-08
2	138949.549437314	3.84770858034541e-08
2	193069.772888325	2.11293724271966e-08
2	268269.579527972	9.61630516141408e-09
2	372759.372031494	2.93081487983889e-09
2	517947.46792312	5.0928142650689e-10
2	719685.673001152	3.79413765576639e-11
2	1e+06	1.12168828508246e-12
1	719.685673001151	4.94398659787938e-07
1	1000	7.2431691199104e-06
1	1389.49549437314	1.35494700058582e-05
1	1930.69772888325	1.47369979089705e-05
1	2682.69579527972	1.31658848937225e-05
1	3727.59372031494	1.00941870606195e-05
1	5179.47467923121	7.26520142646939e-06
1	7196.85673001151	5.06161300093465e-06
1	10000	3.42726565177411e-06
1	13894.9549437314	2.27089534494674e-06
1	19306.9772888325	1.35472573100897e-06
1	26826.9579527972	7.68837253696478e-07
1	37275.9372031494	4.21522776107988e-07
1	51794.7467923121	2.3867103679851e-07
1	71968.5673001152	1.3296979515983e-07
1	1e+05	7.18327123575417e-08
1	138949.549437314	3.30769413746712e-08
1	193069.772888325	1.12628898120366e-08
1	268269.579527972	2.26681589396281e-09
1	372759.372031494	2.00640051859893e-10
4	719.685673001151	7.05147377279284e-07
4	1000	9.82608271008354e-06
4	1389.49549437314	1.78263979685253e-05
4	1930.69772888325	1.82168702079787e-05
4	2682.69579527972	1.54870720591777e-05
4	3727.59372031494	1.1394115407151e-05
4	5179.47467923121	7.67067525649072e-06
4	7196.85673001151	4.98839315289899e-06
4	10000	3.0486493463976e-06
4	13894.9549437314	1.79660050998611e-06
4	19306.9772888325	9.97682395245671e-07
4	26826.9579527972	5.35602443585063e-07
4	37275.9372031494	2.88494474259909e-07
4	51794.7467923121	1.58596599627392e-07
4	71968.5673001152	8.99673739943588e-08
4	1e+05	5.04571938521561e-08
4	138949.549437314	2.93013018383209e-08
4	193069.772888325	1.67535030351497e-08
4	268269.579527972	9.9311080675782e-09
4	372759.372031494	5.87007680858095e-09
4	517947.46792312	3.62255476032524e-09
4	719685.673001152	2.10894595634101e-09
4	1e+06	1.10077572114466e-09
4	1389495.49437314	3.61637237918447e-10
4	1930697.72888325	5.88281043427306e-11
