# Supplementary material for: Mobility patterns are associated with experienced income segregation in large US cities
Source: Nat Commun. 2021 Jul 30;12:4633. doi: 10.1038/s41467-021-24899-8 (PMC8324796; doi:10.1038/s41467-021-24899-8)
Supplement: Supplementary file 3 — Source Data [file 41467_2021_24899_MOESM3_ESM.zip › source_data/figS3c.csv]

user income segregation	user income segregation (weighted)
0.213531103614736	0.145815319786819
0.249812381327928	0.207828381736277
0.0934705646339152	0.114789850632531
0.280249909919202	0.234973114349233
0.547818208298588	0.457736043715051
0.500407339286843	0.514755829357017
0.73994512272066	0.736835230529344
0.166292743428701	0.177406657803861
0.381391340074574	0.381542291369317
0.148152242298548	0.164499507967478
0.551939599136917	0.545333350998809
0.201987609929556	0.144596249449289
0.317517247090356	0.338237768122686
0.317078363354562	0.393908181504941
0.419284151179761	0.4722393676971
0.132726958034695	0.241516655551338
0.180942926016882	0.240705938628254
0.188983623166375	0.224347117126444
0.218621352037586	0.230176556788034
0.331306587513643	0.30477395773786
0.388105910598444	0.374792085239484
0.194000015998687	0.293270010055453
0.174960747570853	0.223534285853204
0.0906906997298128	0.128112557170198
0.244904941141102	0.27714139614577
0.139507651542137	0.219111579710685
0.103948644967644	0.145946637636463
0.177537613982858	0.303963485643289
0.607129823408257	0.636661853462726
0.293449421586817	0.303929767379937
0.220911499549526	0.326361849278076
0.0767891610054776	0.0335874569604761
0.326753950042745	0.47680653045482
0.359974724954723	0.279054540113246
0.490269374268075	0.490559014562394
0.131654291598941	0.21451193006225
0.592971359987799	0.605870315976252
0.48046972824094	0.457564387021192
0.216076767642176	0.312863902237233
0.232782892087201	0.379773449197682
0.347026882159955	0.386292791186093
0.374292482022302	0.441141153176002
0.511323877530018	0.550858066081371
0.426730607587132	0.430085726064101
0.158419506107991	0.181076662570501
0.335189672640072	0.286365913389382
0.484372205864505	0.614664371811895
0.26358565022807	0.234195738482992
0.10042792682275	0.121657546717168
0.271863613707836	0.27800466198728
0.133000310321615	0.163468855786218
0.415968146612284	0.405267040756818
0.393817946258192	0.376740731537146
0.398832748480594	0.640925692872441
0.456977193486384	0.510324067527658
0.318915619771343	0.332676143568901
0.60827809341777	0.70604375712615
0.226957639451847	0.131661661410398
0.0772653582141911	0.0730640627779642
0.0748511705042663	0.0316867745128751
0.170132718561033	0.140982549316636
0.149315937044317	0.128923495501013
0.375074581534579	0.46372949566212
0.296962714796528	0.273220856548713
0.0716416781495562	0.123350460176756
0.216132668714359	0.155931744317479
0.212697616475939	0.183028845466502
0.202667953773845	0.224015723695044
0.252114029365758	0.228868672706702
0.194455577355937	0.321105592800985
0.420122651616805	0.43414293429344
0.326409561749577	0.333565356946153
0.423161134140548	0.388557282568718
0.242069662487219	0.304899184359425
0.145542361801983	0.141443639549592
0.270190300157273	0.299018219364354
0.396031751303095	0.518605649762673
0.0988675309054899	0.149524999186066
0.269489803700124	0.202601951387335
0.397839199949595	0.441473622723347
0.454265948823682	0.533544383069388
0.341127705650118	0.358039791815952
0.331366506284661	0.569775189939063
0.353361281046248	0.437416838847004
0.245186822721363	0.290628224148272
0.287679510214946	0.416873822111345
0.201318152040378	0.145109465709259
0.301332823551431	0.411114377122236
0.163594201683263	0.258401881306211
0.206520689035793	0.161289360621556
0.240329195806668	0.237425124086994
0.176170972544954	0.14230308777402
0.0896375027592541	0.0631721039856335
0.302336539205234	0.275206506952078
0.339469745858672	0.414468091376579
0.109527454011186	0.176398771208062
0.162546600503593	0.193116044526932
0.236778105279616	0.251730556748563
0.34841500480245	0.393370145823471
0.311038699342924	0.322810336631922
0.26056883750374	0.181146452646052
0.275777873709785	0.295937680566232
0.712683641569005	0.695431968620422
0.095188772107413	0.0297876388806842
0.396911497785533	0.307910241546225
0.303066417124415	0.356449446320224
0.289579272626866	0.322519886237071
0.13057638665461	0.172605258596956
0.116761444130727	0.0861247111940303
0.305410298355651	0.388531191126333
0.328278932316866	0.387427855735531
0.319941074245389	0.281758503563031
0.0981176542001214	0.137444720422635
0.343651491817088	0.454181175590269
0.128446236253918	0.106199270597346
0.110763951554249	0.161603391330246
0.241233292672468	0.222054678940552
0.234904764072633	0.172401039199979
0.241100971737815	0.207600614255367
0.174267252328159	0.179867481190816
0.410298223211201	0.400813805162239
0.226001198331495	0.212100988855948
0.098066881029841	0.117052413238899
0.297229358854109	0.312368033170292
0.233612760265781	0.264428299796433
0.354209016634764	0.419052266928831
0.250610428561554	0.243906403093071
0.305919029080828	0.329322406984413
0.173796997375151	0.164823704833643
0.263985660848104	0.254738429081586
0.251639291122971	0.213933193597671
0.39319176797259	0.420481410277016
0.196104265468315	0.244187722134521
0.308004070594192	0.29728637824436
0.458625069440774	0.40420948310015
0.214496060764592	0.253048333384968
0.271000447025746	0.234294746305372
0.0100929228403096	0.077650206286222
0.21987595243548	0.22703689381952
0.235886433151074	0.200278219241741
0.552871128147253	0.56670909957734
0.337500221680179	0.360035977656891
0.267699645677579	0.193418017502082
0.326131100550652	0.308794130267225
0.304795270337664	0.299022869077452
0.0527942702312357	0.0370662765411475
0.299601388632879	0.381038716048945
0.176978523164306	0.157262183762329
0.196778233334273	0.113196779348973
0.0455419079430652	0.100943797644487
0.251632843752284	0.193561454709652
0.62712522674416	0.739641368876271
0.155221373022839	0.105265064388019
0.288089898406541	0.340395718079623
0.192621863322271	0.246533817064925
0.27887136244415	0.308696602880136
0.265764997814579	0.332695378941842
0.290944190810135	0.308211511377617
0.334476930535993	0.357822808838645
0.0862881205364766	0.129488757096083
0.698362438962594	0.681663384832043
0.274118522731776	0.393855729379443
0.14004403573334	0.167784652780931
0.311355528846705	0.323407929616677
0.554625579691811	0.633167133770107
0.271345364459027	0.188964957260348
0.0676882158709261	0.0685515636395503
0.3275825476588	0.227682802288656
0.405953738699645	0.43404804747684
0.243268495591955	0.304161871446617
0.231529520842123	0.350215147520466
0.183693444902141	0.156283891426391
0.261726081966621	0.270578944137308
0.236618173071322	0.190495835330369
0.505950313271202	0.554598637077489
0.533853330159793	0.613185616205731
0.391135696300142	0.479904671034223
0.098141335276674	0.0676430238266205
0.328032199057127	0.363083017088761
0.352759842488575	0.373556899825021
0.227580213357748	0.211124356386042
0.290912833012211	0.258372160352138
0.151060743857681	0.154466244586335
0.0792571047487313	0.148067412420835
0.126336304364259	0.103446555343783
0.0954247105274207	0.117321531207212
0.12776469203243	0.14219431080948
0.242645801812218	0.316207159237387
0.149376794111857	0.180928831900746
0.178033078929841	0.123603047108098
0.553254403874465	0.525685435614508
0.159478530795595	0.223850610920019
0.489088439382625	0.540295402150647
0.0382861441393131	0.0623495177974326
0.31607543535377	0.326140778972724
0.157577391509032	0.224505406166358
0.00963875506313784	0.138787992362655
0.0576426713157471	0.181775375207674
0.202145312136391	0.252727663693467
0.318913139067328	0.310167398029575
0.146908194278199	0.179342122770144
0.149062358301627	0.218797662810936
0.359186503360039	0.38650750140845
0.235505176375971	0.179454495867855
0.324447667898575	0.341327065338693
0.170477898742038	0.217292795609885
0.327541037891055	0.240052397189211
0.169997532013693	0.239853351063054
0.31117583638169	0.334268658516942
0.406947418200611	0.440692201657181
0.869773233391442	0.877021810525188
0.09477202944908	0.111088583977256
0.012786641461901	0.104166852984534
0.599304645443285	0.767656365204298
0.580364686946944	0.514638407436536
0.294670853942403	0.238491081514824
0.252199724140439	0.254836624144472
0.147803349021429	0.135720428020018
0.120296239930265	0.153807019909847
0.257882161347811	0.23012417290906
0.0385506990960105	0.0861557293605595
0.0999014302194964	0.0573784738031147
0.309472141018288	0.383655939036103
0.170281530464593	0.18041186075683
0.372886373953826	0.335138751156327
0.343804093202459	0.318045119472211
0.185475547063943	0.254140656176643
0.547791768902956	0.650835700005387
0.308025764853098	0.356420792260072
0.518062955024843	0.563949560758849
0.191334349375698	0.162934240768842
0.28781178114954	0.287660255348279
0.11779681947868	0.0612938688435474
0.30871049152982	0.330339587197417
0.453045790430759	0.464443368117419
0.121840009618762	0.1636272972193
0.095725074589204	0.171821164690476
0.190342773673049	0.151180851525437
0.126747384860648	0.204679584172647
0.251277990283508	0.205250637981131
0.474341062488172	0.607039726541136
0.173124201969286	0.20311311191262
0.242103407654284	0.236404008367164
0.19042822126203	0.137222386278196
0.208267876752578	0.161376261781497
0.218784758505392	0.263015359863636
0.308177998246841	0.268075390514271
0.0590985885745364	0.107835916401787
0.296683512102215	0.250078921704875
0.470843813745759	0.475456065175934
0.07802107422782	0.136570558898576
0.264265829083745	0.29611522736853
0.310178662718763	0.287480242129037
0.136882308471907	0.144872438781307
0.2789349783791	0.265369505133052
0.24838813849076	0.246565502950036
0.404666608667363	0.428423002411898
0.314364419330924	0.343341411882851
0.233727179677848	0.469720392189581
0.144111477095818	0.159052446429892
0.377661582327978	0.346433735110452
0.414369467362788	0.461537526130153
0.25466534375512	0.269462322680028
0.496078556195735	0.538665765290244
0.073858029551518	0.143937114380873
0.280046130365479	0.229352015024454
0.332985638004217	0.365801817415148
0.154246467278427	0.154148547067026
0.206901099567429	0.178379780954319
0.325212212492045	0.321609639465153
0.439615405629373	0.509221182183967
0.254636331988093	0.245248930292434
0.500568295583433	0.445678965634668
0.339847402023452	0.322924189187599
0.343639626921232	0.479961011172259
0.124091143600353	0.256936077878477
0.251712472422218	0.212639417380049
0.324685077542542	0.282430553843908
0.103304225464631	0.0756669112176207
0.342723759905683	0.266185493171114
0.131453638124201	0.156599812792709
0.0837979464769734	0.0829270028062881
0.147763546634712	0.0962416355379005
0.0529135919789901	0.0360402539669327
0.27581471685305	0.355839138206347
0.098466114831762	0.0849361221546386
0.283810246357549	0.289666859352299
0.089823016737738	0.112482751083556
0.0382924302692843	0.0636840155998492
0.348539207578361	0.392882444511429
0.462099715532101	0.448854018891407
0.473087472067733	0.441580667481515
0.190151781014776	0.214652435513037
0.43753479324702	0.48131417703093
0.19342341321005	0.205961055427057
0.103387294120462	0.0671007654946072
0.398061955259252	0.434632883040563
0.173459556953902	0.156422726459058
0.222533374117197	0.137027482889123
0.07310866472362	0.091805429687711
0.222105842802068	0.192471289140586
0.42481856612852	0.316864487258137
0.0536620597579183	0.107466857124338
0.141823286063579	0.0987348996341597
0.236448525928869	0.212862764136324
0.141114964874624	0.218180545367956
0.266221267887229	0.284352521937517
0.258362751551518	0.26601162402592
0.267642335349608	0.299755357668611
0.395209901140331	0.350212151353123
0.425253808739452	0.41167262537468
0.311645027607638	0.343008136528778
0.435175387076962	0.391710266841988
0.529862629135527	0.523795484323496
0.157635966456717	0.14525780851267
0.441210539451056	0.440065987942594
0.196928808163184	0.151688193737916
0.310174415533938	0.526157991167679
0.126495760155143	0.160654593459434
0.360505626007814	0.330773834803265
0.111837395676287	0.183003866532969
0.383585030239991	0.335799048990528
0.476475222843592	0.528153283184357
0.304176793920975	0.413802761254403
0.524761463137611	0.541583164459423
0.17423657335312	0.293561259692584
0.475916080160645	0.553156264958397
0.240754461741977	0.293515422794195
0.346982336174098	0.345683270195214
0.27514719404847	0.340115163280614
0.360853606082711	0.405363303229965
0.210407786751	0.293883635977123
0.250885048884424	0.287809483315656
0.358046223999398	0.275206756534671
0.161760216717889	0.197040177169478
0.146572237385507	0.093880498869819
0.238407081593723	0.294265572293257
0.293573652414663	0.329147044233281
0.336020464551488	0.45918261308812
0.2050046581929	0.186961120728648
0.714286912302499	0.736719036765706
0.139743564593953	0.178205955056908
0.37584094553799	0.454004842087074
0.0577560154726577	0.092108758864076
0.28869621833648	0.367404419608271
0.18215109063312	0.189080233231518
0.52901121764761	0.561369596357715
0.307092534251726	0.350974713232757
0.764594940730717	0.79730889627575
0.319277567854239	0.469203031173364
0.200131150481457	0.232821926341746
0.107880494554176	0.0900802942997875
0.155804925264212	0.241849835102799
0.40931673373275	0.380586765910778
0.456658636514964	0.421504668366406
0.645945129203539	0.744100178437027
0.451780543938232	0.446494713868819
0.414587483341732	0.34306183515908
0.424057259390936	0.476476355125077
0.166153050765715	0.167989851853244
0.396866870819685	0.349437688146141
0.332784163251294	0.303669557157884
0.38598180131648	0.339535031283421
0.505459965451207	0.46110260803644
0.118180923633572	0.226214941353027
0.190116333696795	0.191940999957611
0.134849378311288	0.184125858151428
0.229675675084206	0.207721369219384
0.162395391937569	0.164202439947639
0.0374837997937977	0.0904780953431505
0.385401564120733	0.455654191687833
0.165704766290372	0.116676887280812
0.304371392539645	0.231562038452464
0.154688346893923	0.231047978176563
0.404429018227817	0.480232319583706
0.43419206631231	0.498916784166991
0.0818941603703602	0.0910566331469223
0.528754894506168	0.586141578935383
0.237985868834084	0.358559764100361
0.290498827059991	0.412897223621502
0.124386707330127	0.0781877086050018
0.0890826780835807	0.125046462786974
0.184129948353831	0.174430683691582
0.212964544370998	0.187188330677065
0.0608096063938271	0.130693431872291
0.153428288146088	0.152270302187306
0.0549339253177189	0.0406808015828989
0.126225064421199	0.190223365542618
0.333928142755621	0.289347370704596
0.200688238904624	0.20579031142691
0.330317064295393	0.39149243052731
0.0752277015983337	0.0925428991280071
0.193545878722497	0.186661706831576
0.133185404974241	0.117518521030735
0.462887288628732	0.469626891440687
0.261608564045067	0.220319690510107
0.654104582383465	0.707945982461936
0.0635170781541687	0.138119313680426
0.146279371904419	0.170117563278185
0.818547779237722	0.840212021603019
0.14104540123559	0.217200801316402
0.387882383512751	0.306269411061791
0.144077219542198	0.143804677249632
0.135773709174489	0.184122680008919
0.133194249872686	0.065991373932259
0.101306744013135	0.111849550227372
0.419599324366111	0.369337255310258
0.275511879858827	0.227329887451568
0.195542165156831	0.189629846642091
0.115841755688961	0.0743208682429902
0.435581239701635	0.510721215965521
0.302857078135337	0.324759835511959
0.101365676097955	0.103999448823046
0.164824297317476	0.197320216038534
0.219573901361809	0.262212443892241
0.134825825967469	0.11477318057761
0.218796229183957	0.165268841194222
0.0989652468648647	0.170331850112731
0.15805941367405	0.139027176501075
0.260360670186393	0.267608095881539
0.511437295145525	0.524795939415155
0.165278292496283	0.140189380571501
0.624207906961307	0.5309070793164
0.361103943359479	0.469544775074684
0.145561892073247	0.138923161881021
0.250599267278309	0.370221017358504
0.0452594230279646	0.127481807825695
0.181013134267424	0.204811552807901
0.321854423143593	0.251413630075251
0.261087826954508	0.394798250461151
0.336846141362781	0.287393282557526
0.148303475007269	0.105506343353792
0.257364429754155	0.240258856638068
0.349518274443521	0.399535395287095
0.202932589696605	0.188870033227285
0.276817477809617	0.230847092983512
0.105848432380693	0.193965808183082
0.293504002124839	0.192180668444108
0.259610385550561	0.20818043069786
0.933460848292792	0.928360673090166
0.0941486705882448	0.196011080689371
0.442792733610643	0.488221115419152
0.652955457318095	0.682996142001917
0.12415912474639	0.137174758106985
0.499030054474967	0.571589848995411
0.06934842058854	0.0502459759385293
0.391431773805347	0.394003148369757
0.336069165424027	0.295414002832282
0.313233444166406	0.323121940535304
0.353177101307007	0.172056932911484
0.434308910891301	0.464838714643105
0.208948996781552	0.355109726988548
0.0717932972284668	0.105179590131289
0.211537157052796	0.306248933794912
0.291871923090424	0.282718057285256
0.580309618445584	0.650870360037743
0.342083516246215	0.338419465545019
0.0869564880968057	0.141099980326616
0.232090812721408	0.239626992604019
0.379341296305871	0.415523453323109
0.0850744862841547	0.127645970304706
0.314893287441176	0.345091670007237
0.250980578674779	0.335822570592867
0.241249543091723	0.373482559108295
0.159788173610469	0.233398309681287
0.505957214152506	0.592817997463377
0.14137864515581	0.108566389376136
0.227473470157516	0.257332045786404
0.0984048864007327	0.125400469476422
0.188781807815743	0.126991961527135
0.114337125910836	0.0884664312993404
0.462483037859057	0.367707966197202
0.24607702315674	0.220144006182164
0.464650094861386	0.465924443080032
0.33432069425342	0.437840338045623
0.148260084787065	0.287261324000147
0.279402882940435	0.266147915410081
0.260642824366965	0.363544712317353
0.212933678288959	0.250657972626666
0.429757852892969	0.55627853667384
0.297107487385691	0.248550477715344
0.205790301111026	0.240217870483876
0.238559922233487	0.247325934842835
0.89169726686512	0.865729588065153
0.499289788385206	0.484473270101985
0.276104782781167	0.33380506695938
0.255734134870754	0.27509507765111
0.315140083352964	0.380017776468452
0.123701986480418	0.19908499070412
0.320368175101487	0.217924106267621
0.336864910679166	0.345652697736101
0.223316888238483	0.234396224249561
0.261613654683722	0.215484140366364
0.34052698311353	0.363227220305008
0.363924283186082	0.357142840720475
0.299871641549355	0.328987827282009
0.178465145804593	0.109790196093269
0.208714345688835	0.211349732586344
0.240127039643511	0.205306697533384
0.210657476885319	0.305312078892798
0.215206962738962	0.27411788439652
0.110750964832483	0.113128278962447
0.727830264245067	0.696692247197221
0.1762314269677	0.262695403833403
0.143066298073924	0.166217718273306
0.743656693873735	0.812198986686795
0.153491613601747	0.174297930574982
0.547034856154561	0.623615506741025
0.345484323146193	0.433878848956049
0.248672289001678	0.234951409819556
0.33023947192837	0.345491215555424
0.0624553418444405	0.101623885859282
0.0928346632583693	0.0543376459102728
0.127550332765456	0.1068204906814
0.735019825566709	0.81950595044084
0.126968632775696	0.0529473359089589
0.17222515371196	0.169154495049316
0.205185861904343	0.218032455776158
0.322030834308668	0.400306945089719
0.244986879520162	0.287619472860778
0.338667199713136	0.414804622554797
0.149823680537283	0.152444073616522
0.0668603306379516	0.117693663794626
0.0736263762363203	0.147991350051574
0.282420181824594	0.278216207870067
0.186499398053936	0.235094269543613
0.314512431345608	0.345142142997034
0.481179487334343	0.350919631356358
0.143997230477901	0.0940562535023895
0.132676785777385	0.104291578382352
0.0489917509935246	0.0628304060097168
0.357745077966187	0.37322007288826
0.194954800709546	0.190950178917204
0.640497271403091	0.71183134739148
0.792032224595115	0.735475873307322
0.309556841191297	0.303758366079654
0.185346400653998	0.20266051567057
0.135865890016868	0.122208959440338
0.336358123856099	0.334991636488478
0.559287144983004	0.56994146374151
0.250021662264465	0.286121756423259
0.361819721384073	0.495815996594726
0.149121657957051	0.0830382528165658
0.307088046329792	0.310660459772023
0.449116497500013	0.392986562130347
0.270794088402764	0.236170176135838
0.292790167677934	0.397663485299896
0.17749224519558	0.192072248345619
0.342756515203373	0.353146741223713
0.0858886808616328	0.107055609596509
0.657795737408791	0.677213715068936
0.244485230118498	0.292625210929491
0.24875071911823	0.397473073158774
0.146397776693899	0.265246505834207
0.179294385255816	0.139379327356373
0.129195148456063	0.154348302297208
0.372307395108574	0.366797826658612
0.164566255767027	0.224395012055434
0.215208528851506	0.216247421143842
0.0803553088077864	0.0718181402066614
0.202613648507633	0.158747172196862
0.274410002107948	0.33973652094667
0.272773003917995	0.349328136563927
0.46588353797311	0.37912361683298
0.239691463156059	0.167348314297955
0.225588230118848	0.251288361063342
0.297853564102862	0.315130949310279
0.480159320730457	0.34705104552088
0.171613966439887	0.156634782622444
0.312941961684749	0.389876499178962
0.0850158686549474	0.148706023827754
0.305305294495407	0.374303880009097
0.154337710445722	0.122709544837118
0.272267962547405	0.283090494459108
0.214451668200943	0.178789528671141
0.125714489663013	0.119299667944997
0.335815556153747	0.314436790752746
0.161644540672022	0.249245368547714
0.250821882854687	0.200676941341854
0.536386663415208	0.554309869912497
0.250849892667118	0.260237378540189
0.154912129330604	0.248926946450357
0.0856970436237714	0.098629828073769
0.210408424195912	0.205176062596191
0.227920226880762	0.185849701987834
0.266218893856199	0.317707008585347
0.104831971754736	0.164408387591946
0.249758804154141	0.24249557969771
0.326758596171722	0.384398859681932
0.0839489004969082	0.0424345213966536
0.577320177296839	0.637172833481191
0.230754643529217	0.280578506547931
0.137352912299082	0.191486708093141
0.101608651423906	0.126907703763147
0.21215042413258	0.307532636611708
0.115935555993926	0.117443945601227
0.248666593132085	0.278555310770794
0.148301904658583	0.187206498819142
0.475816572041338	0.572638094672975
0.300247380920961	0.272607781626608
0.120081129031628	0.110189259427364
0.328245982722147	0.319482918030951
0.1081201098567	0.128513509830768
0.422424067636145	0.542831742447448
0.101341053755407	0.11268077231941
0.0244003488180307	0.0878796811369704
0.220683262746494	0.296904005882623
0.405955832172886	0.406759000171154
0.259393442177384	0.259671793885432
0.28297711623666	0.382029394358184
0.0778179830205763	0.151714462796634
0.145368599037973	0.170849010844407
0.0818655183478347	0.0999310205246004
0.568906163883527	0.648119227007135
0.12320625979522	0.110244882734673
0.239168506548736	0.238043863614833
0.106758202948246	0.0485837027060658
0.44575764186031	0.433575863869767
0.363743616377688	0.333791003885641
0.313488469764254	0.356074666210616
0.33844761764283	0.435269480085704
0.336786155316851	0.2500173675274
0.421512147025497	0.429537972942611
0.089365383550107	0.0615198896125253
0.331468713469172	0.359873059496279
0.11138311482095	0.148174673010869
0.344698713484797	0.321452945897408
0.173584100492568	0.196942362365218
0.237408043713178	0.18417774797188
0.191550795192821	0.217050968001658
0.255131500713506	0.338645061933862
0.298120180339382	0.386609582858675
0.0762262460126086	0.153072625031452
0.125826161939378	0.0804811467399961
0.073027300971952	0.13436166491947
0.276953767202333	0.273636338722942
0.612183693268751	0.626323638574426
0.221032292467779	0.253669997043677
0.28069638134632	0.35718780128753
0.113432536814386	0.206526582044698
0.130714849599637	0.193566886442145
0.731494716743357	0.668153588818649
0.462269347062788	0.541154699756072
0.254636614501761	0.293847235414929
0.323494565810879	0.387190497579425
0.311070783073188	0.274346389841131
0.0883348250738075	0.0953016477443189
0.129290090692487	0.150776351514619
0.273225418681539	0.288426160362333
0.314021923131473	0.370659360870646
0.151670504864044	0.16263797868381
0.283101058106	0.258979202250215
0.121085674841498	0.166734072857205
0.201412481155052	0.258717041362751
0.340784104728732	0.342394934689899
0.0788943186633379	0.157317548883712
0.232428480475467	0.267203744379883
0.201368086583079	0.162302425160187
0.299853372650722	0.306903252017509
0.182449335983978	0.224524338115949
0.151991190575294	0.220226555687825
0.0777261170461385	0.0741568321062974
0.0706232602402933	0.0757146240400925
0.0858659099212865	0.110116582542798
0.104788801775433	0.159938386394556
0.292204739133207	0.375039191420607
0.0926187176481922	0.137189710162575
0.274906287406463	0.42908323056817
0.0593588626746837	0.0410158012542409
0.160790586184938	0.217542773338985
0.125346653275525	0.180324725462259
0.60892283690899	0.652168824044579
0.171864773476261	0.113587194609469
0.101790710408845	0.112063522332988
0.171334296083678	0.122221433995905
0.269678926996621	0.300901396111814
0.21782866636832	0.236181977594892
0.374461959988802	0.444668772524047
0.176244225174969	0.17880286289776
0.476828413694044	0.480734338395928
0.209477734045653	0.125758598619263
0.167064094368803	0.250651627031527
0.177457386411832	0.225714998585303
0.0670168878605092	0.0861513204370718
0.167850698408354	0.205694412749417
0.191134355452731	0.173462258498118
0.12524885413998	0.124838752003731
0.136265212824697	0.178214553100258
0.123846421101658	0.176635000359922
0.453893382018177	0.447497532410057
0.270689159306773	0.15368872302757
0.346143472142561	0.382110007729514
0.141703119362608	0.207066082308643
0.101027717159968	0.0709665607084215
0.081107145830388	0.081102823351679
0.484851409057713	0.505119953953401
0.35671452211668	0.463447824727299
0.256261223219088	0.22461051420495
0.151658763892362	0.0920473977376263
0.282237092822319	0.245918505073902
0.467791581479723	0.438122479397688
0.251620859727666	0.228239353451963
0.149391069197624	0.237811767496653
0.271636191434783	0.213556131894884
0.164462749297554	0.177404546938221
0.148323912459033	0.135588435940982
0.234594341758575	0.181748110248363
0.201448752863855	0.222134995721376
0.417315303972598	0.380685849479703
0.109021485235512	0.141208964512384
0.193823117041334	0.10021635340222
0.220913248949789	0.167846343375458
0.227442635488219	0.293025549915309
0.187646389256557	0.255197805195329
0.185652148505891	0.170825150947889
0.18698879878784	0.126261002766443
0.114765358887362	0.118532241065143
0.156011731384936	0.174615158225757
0.164204509868283	0.160971919981098
0.692344992540238	0.654965789703312
0.404621142135762	0.534884165944588
0.166066023103772	0.130563029197527
0.236894209612953	0.216246749428518
0.613716239081322	0.496600262374678
0.397637539794436	0.402875162578726
0.0899023858296994	0.0768739291156109
0.226942432374636	0.258265904998831
0.273661964681334	0.268494352780286
0.509608935321306	0.477685849780458
0.357646974439283	0.245701189232765
0.216238357445954	0.222724122649546
0.226254446876356	0.273592544729567
0.0870764494596949	0.130570913903785
0.408768486078373	0.387668887132044
0.11641050242303	0.156635061733139
0.207996305601253	0.244327331910249
0.219547226402578	0.269477112106242
0.334564021518359	0.538104679202664
0.428081737589648	0.380885529743934
0.0763581915039581	0.0505510472331822
0.151624519419193	0.160618279793933
0.246952503389251	0.343481910890848
0.2886135239014	0.208921473428148
0.181889550170875	0.259484113856742
0.17554219086953	0.129850324132106
0.124129823840538	0.108681027668043
0.19046377284586	0.192801271335739
0.368833686405339	0.37814585331862
0.266856691189058	0.220707528205832
0.209199691041611	0.155482610932848
0.362289584802684	0.39852500906984
0.143842593370544	0.157007436318015
0.293165176375002	0.385942638195281
0.749155281499092	0.749117979087624
0.177215739769517	0.190677930075688
0.299888941539317	0.328796230173205
0.353260398472423	0.296885585562547
0.316042914496419	0.252954051654926
0.127198616889273	0.184886246784927
0.0896952220583359	0.143689304359039
0.32341206546431	0.286181660241792
0.27679191272187	0.302373658664965
0.329896062306316	0.351197283066936
0.200673851465571	0.24835468162587
0.317361486965404	0.312825655435627
0.246407090758101	0.315193903140092
0.23638609772521	0.276355721984556
0.22469053675202	0.355757514631232
0.214248945312924	0.183307014449511
0.734999781063791	0.738989421173245
0.197181578627077	0.159574206428977
0.359807118258091	0.387946514591338
0.502812378779734	0.547772085914652
0.485190532645634	0.454089957813751
0.431734612305747	0.441547258085427
0.348718701352815	0.349027679306387
0.174345424332916	0.191952668589797
0.0998381774382064	0.109386984861851
0.160117518177807	0.239688530357411
0.126912699899536	0.140560051280853
0.164866179682202	0.123941449267943
0.527254159999708	0.599372490028819
0.162617335977947	0.0789637176295395
0.721754934658336	0.619698288853151
0.107273836535446	0.0645975487769523
0.272995757032423	0.26065229364329
0.251525781097199	0.307400361445306
0.287050594462497	0.359447829298137
0.176236257362856	0.196669201414226
0.196875526150682	0.135665704393006
0.451902239458781	0.630323630878155
0.642870840649697	0.707665909603353
0.226479373986608	0.25943284417416
0.118351430679295	0.147945579877698
0.155480451519139	0.237760948150663
0.447680672297286	0.455177724491455
0.597891623688827	0.696580773945386
0.743152150383359	0.693998518751996
0.293137821675444	0.222030084180168
0.232986861287103	0.175264028076112
0.707756239981547	0.700387940481963
0.207130927794152	0.281181094913056
0.130048379200666	0.125528460574243
0.21057429267214	0.280055781062294
0.485834527366365	0.444217008706785
0.282825228073917	0.259966430996226
0.135337169323486	0.155893362105239
0.281311638223454	0.345861031512848
0.526945387827219	0.541148366297609
0.312609600864446	0.39329636787419
0.470636737339695	0.430875602587814
0.0829881341822524	0.0936980073908403
0.225406200057587	0.180090860388196
0.23085197683812	0.218637287733066
0.170410367794678	0.353736617440272
0.256185215420309	0.326781368060261
0.324172170547106	0.256565685577709
0.571394746097987	0.547259542142101
0.343937709273147	0.368858535403288
0.135878801018035	0.264433135807862
0.292817438701005	0.352162126688323
0.297663086622652	0.215108047805599
0.246494845044901	0.332402218440381
0.21291225917638	0.267651264777848
0.457591551737108	0.467044545994003
0.496177557960124	0.635680761508007
0.0943183745022928	0.155523911070271
0.215025859716634	0.233825481581496
0.528468325741537	0.626961614415482
0.0629420423301149	0.0603405945499986
0.170844389068182	0.18128937814284
0.200369244198882	0.172195250281341
0.0937845952788057	0.101922373961038
0.26786805065134	0.324339376442547
0.170008585713525	0.189255641428803
0.236880442281218	0.272395315216087
0.1525973955188	0.152442486061114
0.0781990047287829	0.102885826592147
0.0646017058418333	0.129664248671604
0.227493317555906	0.255564339548921
0.221557648196622	0.156175189475526
0.268493588391509	0.256099891689157
0.516402358891125	0.499125804365719
0.297471767509103	0.27724557806864
0.20642528052702	0.201394988722548
0.179292223735811	0.260733938137647
0.237530679364283	0.345920039928044
0.13978632770682	0.0647498795642911
0.101761385817149	0.270350543666784
0.504486779181405	0.608858411742588
0.244146174793104	0.295724945297135
0.318138843853362	0.341703762173949
0.230250482849435	0.29111818277316
0.245430652275581	0.284691074483184
0.277980585490905	0.287472615395961
0.409339112216811	0.377007092908658
0.252034271668339	0.291882219322235
0.424656071356925	0.440279520642052
0.450802813289559	0.435539723172546
0.552829895714175	0.601391026173031
0.310526718108976	0.270914721404022
0.168312863095463	0.258111080118156
0.042782950724414	0.0908032270395941
0.0549221169673958	0.170835674686707
0.460389462744193	0.471941145790211
0.332629910184047	0.27467361363753
0.118032958051704	0.124135004538312
0.162805007909007	0.199614530524239
0.118460682812069	0.089589749117767
0.233630479915955	0.388534741310269
0.0676989708012796	0.137887397025985
0.188346921193983	0.137690604076774
0.288427829407171	0.295940497052888
0.214650477970592	0.221440152365577
0.142398219153556	0.12263029630631
0.292670307121084	0.315148609754273
0.426446730035261	0.399208872207588
0.378302245760902	0.380174993555905
0.0605227163147889	0.0682623079086699
0.28084580515614	0.360979423645287
0.124511051331789	0.127920385307729
0.223787516600414	0.225662947668892
0.125236038238096	0.136272528828836
0.820010138900794	0.763421225772657
0.188645790860956	0.154520388874967
0.323144395374245	0.430171143021817
0.171372458378582	0.132855617923936
0.17486958851326	0.245494687934783
0.193664932362604	0.253560573263669
0.101229741395966	0.0712222710523466
0.0754150339093815	0.15514173940584
0.140878812128647	0.181354151283113
0.13564580303232	0.110602165325625
0.19511587243714	0.215006891303189
0.283223052457732	0.321393745826755
0.344457201663432	0.366666598063429
0.282993613192819	0.260952093580904
0.158142830450469	0.246398076561561
0.618628122971798	0.620849965855682
0.348380985642124	0.410954225144989
0.48484398038195	0.562872276410563
0.193703896549851	0.161551642738914
0.0709192258862208	0.107807880380833
0.252575905186122	0.259673002688453
0.110735521786383	0.144539386827525
0.450357926605033	0.501911388060112
0.838482940765131	0.8229006073029
0.154945916548212	0.111698564286512
0.103717413779149	0.0959213485102494
0.218278522673446	0.27863901805996
0.317410763259688	0.296791876842136
0.142987594631161	0.117181685000264
0.188197385464797	0.233663077854732
0.669875907507242	0.653449256275863
0.235861965128888	0.231640235777303
0.580291597813473	0.572316083987071
0.113612421925459	0.115415418123426
0.217155984465878	0.242729653817851
0.252819159763427	0.214899032964249
0.195673442655573	0.108575661375495
0.31227384169974	0.354657532248404
0.196385429340929	0.279878938019128
0.371092587079488	0.370980020036377
0.0721625406039064	0.0324560256579078
0.0552023152867879	0.0520789315776544
0.0283083405464775	0.0502913884471484
0.281947762883577	0.220562732802463
0.432813615442093	0.424715729799831
0.243429448400837	0.301839011329735
0.602969791059226	0.558932296341557
0.257254083804367	0.308870031386648
0.149695256405239	0.161636841237188
0.516640705548371	0.543984602641096
0.160430906271747	0.131721050467835
0.159254915299081	0.233314786735736
0.366710985803899	0.422575495282641
0.161980515690889	0.249401823191375
0.182046247104139	0.119905434604146
0.1946680069472	0.207275910307957
0.458941137545129	0.604511476832949
0.168610289740231	0.246613756263598
0.162007272259891	0.175023184480056
0.279854979303431	0.129052302292208
0.218676444390923	0.227573758159258
0.282839708128906	0.306093837564719
0.344344511706339	0.511907274556487
0.0492746248664771	0.0180934657715967
0.322561589260822	0.361097885074658
0.521321810656417	0.69271137533992
0.828060636007048	0.827772528312564
0.471128889359421	0.640129503090627
0.208333871599478	0.317031173202611
0.214635052233137	0.248170659078064
0.459595353991064	0.451750849207129
0.124574129934777	0.0886066574545001
0.207962839583758	0.136541659737421
0.109125959463055	0.115171267480367
0.260254269370571	0.304894752245184
0.351010011059151	0.366144438790145
0.190455437855881	0.197650425912605
0.207966981631382	0.212988854485514
0.270529666984186	0.460758400566024
0.209031253121064	0.210261565177904
0.177307383555115	0.144359646336123
0.598869629752189	0.645820130842257
0.282384582045855	0.250628733871666
0.293609590267469	0.331055946540519
0.423749901148816	0.307849145114453
0.317764843790957	0.38698514513391
0.0720606045816897	0.105230439394525
0.091411394346027	0.0959737560774746
0.247294583753777	0.254487244795147
0.309356009309183	0.288315925492889
0.349643810364624	0.378377112743024
0.70797905046411	0.708514744891201
0.373089348836315	0.376679957191103
0.134603479547393	0.166142596935665
0.236471604723938	0.252312216984336
0.233741627321642	0.176715946147069
0.0729867784145954	0.113338205899257
0.184761397698164	0.17406643680282
0.532851823565028	0.540536160512329
0.186522476948441	0.204960796661659
0.152249726595452	0.187248509018008
0.115170158711851	0.128027371938325
0.169561538966947	0.191119844275073
0.0768904321955176	0.083262731123904
0.20334461665156	0.279186803148745
0.147697892238022	0.249486389598228
0.248726768068198	0.143187226640227
0.245877388930256	0.205670163953213
0.192108419216797	0.135192699827242
0.409668535796248	0.383136280346824
0.381991734960726	0.353849062277201
0.193576950365886	0.24653320434401
0.332592075323731	0.317313482843692
0.134767600735478	0.0888592899825159
0.333584877384485	0.375170522837123
0.29909909543332	0.297496579559657
0.248411532592339	0.363397975357117
0.126949309900902	0.157735600733325
0.128349525967282	0.103271822568893
0.383541247115287	0.364314251786047
0.318716798916604	0.376153836582791
0.506118785194752	0.490214905401616
0.502872997811154	0.508472222412439
0.107039894585667	0.154287043971387
0.229910994456825	0.131372945546616
0.162233126189864	0.243676999968626
0.446880111954714	0.483603828061138
0.0741092439857485	0.0910896887346927
0.317137301809954	0.304776570619439
0.432723995743448	0.441244357019933
0.498062491282347	0.502426494301875
0.186336766282199	0.193026647188282
0.220817869031578	0.19514337446393
0.15826502066893	0.225074761750647
0.236530871626452	0.313404517397423
0.191276684905753	0.257989879253896
0.368259700998498	0.362631023568499
0.0587623295777559	0.106663210215149
0.124369619093434	0.0919065894039441
0.20583751138769	0.138621170361047
0.2897693424447	0.235470995506442
0.187320002832246	0.190867226063499
0.36703387728164	0.495194306551429
0.54230404313588	0.557751889981008
0.349708986118753	0.464288297502445
0.309273620370166	0.298844588807133
0.178835773494599	0.225059981627171
0.0960086091538239	0.0887673056243817
0.39385460322392	0.50373238474528
0.415733953890071	0.352202173768932
0.612351770657849	0.618339695629673
0.279380909225099	0.21898999387801
0.347925708575241	0.360982128845136
0.311828302678281	0.248582154239502
0.533150304019305	0.488496062365116
0.177876376508875	0.247015772290193
0.199146863652748	0.145396787185277
0.27195749621156	0.285700172943145
0.265491702041421	0.210226714098885
0.118186536347354	0.160373894441352
0.210714206411141	0.107362108211657
0.526282871077847	0.628011833348597
0.483450818217673	0.549372778335359
0.191477309535922	0.145996988116954
0.0502046866129261	0.0628094983426243
0.28324040072903	0.331516884777785
0.196453583887344	0.193311519183971
0.227882973804432	0.25403868611297
0.0510616264077557	0.13779033940483
0.15634423607113	0.20198294027298
0.297670465431583	0.363782262036117
0.321644488295593	0.379433465575147
0.264430537299657	0.238097687462164
0.249694623326188	0.284388727059671
0.511008652831464	0.518513838756604
0.193485075079256	0.193602458475322
0.354987681768038	0.313457737209261
0.661921822755934	0.77956506739535
0.50489221027894	0.433376598533384
0.192789723269086	0.187062727967273
0.325455065759153	0.36264734667084
0.184041900415948	0.238823650215917
0.159139934052545	0.112162995921196
0.148502356347914	0.116240209168689
0.128910077865766	0.0841667247202982
0.196074827274733	0.177693164335854
0.189919408765315	0.147328805330241
0.45771637712048	0.461956301580974
0.211918632070114	0.227479279301195
0.378135305488247	0.337752836503093
0.293967780993592	0.251872481068563
0.218348469173434	0.179040785509881
0.11026294580882	0.122126887683168
0.332115711003926	0.326810919469196
0.274705597389042	0.216016855152345
0.0887744022929098	0.133401782650629
0.150180217859629	0.108199232207355
0.186837619060442	0.217681524502178
0.226286711396817	0.280209477964187
0.0664042457725323	0.0705029932134933
0.337531787846002	0.387574643036334
0.270478181037699	0.380854476781528
0.442756387977025	0.414322681742602
0.241636982465504	0.243810505874767
0.114532040610611	0.117494814583426
0.16646516053638	0.13203054896395
0.260644396332404	0.358610616283088
0.142332983712147	0.173264661499284
0.153856289928708	0.124392680440043
0.404375140443362	0.303895135643022
0.17619591998181	0.120603304547022
0.0907776680607264	0.111840014186703
0.342870654450372	0.392265770288542
0.397603201042631	0.427614009426111
0.272460284183688	0.320959020281483
0.15104412736021	0.213697952585511
0.0632405717878982	0.172798040193699
0.0996945874156086	0.150770832749026
0.832751088492725	0.892614819035067
0.259076894407177	0.237675320282086
0.109266732365437	0.0722821581489885
0.130695852734819	0.168826806385799
0.326026653213297	0.47407896143423
0.210142552715957	0.145703951052841
0.220092570519026	0.306995061948814
0.103017916672095	0.175734459709221
0.0508657394587511	0.0712262236302424
0.247319143274845	0.273976246675554
0.238737785816434	0.298094943359382
0.651466939973174	0.670306958450128
0.170901258024658	0.194753288657339
0.14991500945427	0.152734549159957
0.352061661217071	0.390599693503905
0.362584514264487	0.401991339808612
0.112696914268713	0.186970678903973
0.12148239612739	0.208127996398358
0.340530546600507	0.327775070190969
0.41723343880383	0.421404469254261
0.373564113976754	0.39902804293704
0.355551562101259	0.323386012542804
0.166931148471078	0.171000725578752
0.143266398999715	0.201670531588957
0.212345565394983	0.154767766872829
0.212717496790374	0.152569059797619
0.47437454435746	0.573513472487287
0.617430934509229	0.629298104947576
0.831684624245124	0.861871914281685
0.351550407934673	0.26640955324072
0.30643632009862	0.397078796921083
0.12490231171002	0.168027590940118
0.289644022853291	0.236473150322306
0.218392089514612	0.208520289228362
0.0757184402827851	0.101390166836276
0.375482421515764	0.333632864413379
0.351937036433079	0.396686206505985
0.0420437780386793	0.090871665656819
0.29610617269221	0.326824916332745
0.476346990814312	0.51612534776637
0.255031956952992	0.292579145390059
0.242940831254964	0.310644843439287
0.519061673522989	0.521653783909681
0.376199350980373	0.382033243297183
0.508676244866994	0.517924443972853
0.467890784727867	0.521526632781268
0.271111033526741	0.336957451918604
0.258197403060673	0.16864744860094
0.036078353408554	0.0404869551432699
0.484925198968062	0.484266132048111
0.260361214135074	0.247056974228978
0.188516178780784	0.151043782071139
0.0894946511792287	0.0897680512741777
0.254878691320558	0.222896522899153
0.357846052299892	0.316941983388589
0.369753013547487	0.404327718908993
0.287130846439814	0.199198987185111
0.262770235181578	0.231483768742439
0.152984975307687	0.144421142652047
0.39817238270563	0.414923830561477
0.0987112854361816	0.0880869066010391
0.181222733621837	0.163807857325664
0.43620329339293	0.417530601220595
0.183776771757417	0.164890319702293
0.697529670148812	0.728010035799545
0.43213339992626	0.364483435509835
0.595424068759041	0.603172443026563
0.0360227189939865	0.0625884778740383
0.108620782754849	0.0886104044210753
0.152386963886532	0.197856083476573
0.219852871771925	0.195266916053082
0.296573199992703	0.454158471563899
0.137447345907629	0.175442637001911
0.429083874854984	0.434342987153778
0.252946564060316	0.234149972306194
0.213074352124865	0.192733984578719
0.222750840451822	0.151568062075281
0.193910718801267	0.208496701090179
0.514430065248672	0.54773522958779
0.271123856913875	0.319922099965463
0.440283990009331	0.475168167757928
0.211615705467426	0.325811987253981
0.217900942983607	0.274798965447485
0.250959363948929	0.344050951198334
0.28343859927635	0.25210551563305
0.398707149374599	0.346687228840184
0.145198341198183	0.133309739633073
0.289226982593868	0.338990024281903
0.12343588069333	0.135557527232463
0.453835525484905	0.430093511292789
0.156456535127103	0.184590164708937
0.0785728183930576	0.0789268248753408
0.519102792881482	0.542758279084975
0.0788539071191445	0.216683889823214
0.226405135483043	0.291202498658349
0.254007016277144	0.210947675754309
0.198835416291832	0.282187030831232
0.529182470426528	0.583442965039375
0.192414491311692	0.289247523291462
0.351250789591325	0.367287098782993
0.32737709808129	0.2730198030614
0.253115499436376	0.35915659015188
0.133439231746768	0.133400178102839
0.149507079887145	0.212515397448808
0.107436629835281	0.0412129188609175
0.120022553621111	0.10364841032658
0.220103141547225	0.282659933210258
0.258669277924143	0.284527348909438
0.200134647800392	0.183541476087638
0.201557593728084	0.216973082619062
0.217847974766963	0.219450098454556
0.291660961043978	0.317842370722614
0.442682756327918	0.436436273425546
0.186944338188268	0.200090650836731
0.345121609654142	0.4382187791116
0.204323993583213	0.235815651769394
0.147624305582079	0.199112504516874
0.272683025085103	0.207384380616237
0.0699353252474035	0.110690471405057
0.120720333209189	0.167327876660779
0.549493180533453	0.569763278903799
0.307761276271388	0.486492777575735
0.161089992104489	0.120051427380711
0.0784540722651015	0.120735942381421
0.398905090715003	0.368670049205526
0.042992280252585	0.22043931906552
0.34569115961503	0.389856404325278
0.299124863870755	0.399391932894486
0.474573216154007	0.460461308097522
0.108190850463554	0.188367048215303
0.44128027079608	0.364847389700158
0.163900159302769	0.170383994251867
0.151665304533239	0.106052169808157
0.363689374660281	0.455595718385627
0.17843739635506	0.191887876105046
0.306443163608575	0.360684594020634
0.27438842087338	0.245042386474681
0.262601658560613	0.296913939223207
0.396223121745719	0.421045721524822
0.409600330493469	0.455257530235484
0.719114729592145	0.721232947393073
0.168517532066455	0.140557659107637
0.296899936321231	0.269681162741832
0.178429545362148	0.206805542774202
0.0877063212092726	0.129621086759848
0.524279326947604	0.537594637716301
0.246719201963231	0.281707738545097
0.349777369425401	0.390222424689283
0.365882401981729	0.460340751617012
0.531303392246904	0.464805909264365
0.28423573722581	0.34550469281573
0.330530093344412	0.481869234102217
0.678131184389447	0.763281082547598
0.136115592221906	0.0662316012631133
0.278038619434931	0.271396246493057
0.215899748017797	0.232573613627305
0.198379312566071	0.172703425698134
0.147893838270956	0.208742930944654
0.140410930127363	0.244161947458179
0.572781268985781	0.647847465099247
0.126014700597404	0.230142650936988
0.421218059858095	0.530467926599726
0.222499500202986	0.212338429250841
0.51944444646589	0.516966534825007
0.279726202816484	0.238380861383534
0.172554375704982	0.217864909849605
0.250002467994872	0.219400321316653
0.120996941937532	0.158950894476055
0.132712019567916	0.0719150001649797
0.100207875164898	0.149346723291675
0.205725066765246	0.133265768690813
0.167561556037273	0.107183854751298
0.338606924733814	0.3009493171401
0.285884142897671	0.276840712577221
0.65762683016596	0.754067001610196
0.152252806759248	0.214952201335568
0.154286794854898	0.253056539851685
0.0614582605413792	0.0682635005793019
0.288159283419202	0.341846592193507
0.185731260946887	0.227595192043222
0.105495231284944	0.1578318547557
0.596237932753458	0.59472967899691
0.541727940275542	0.561402147906061
0.164908385438035	0.11332523734419
0.150194176160921	0.138792442144067
0.192669182286585	0.225501133614188
0.338694303460083	0.318681742720657
0.228368589672715	0.226838365995725
0.546859292663373	0.49722498876323
0.229211244345813	0.166637318640456
0.16373563468589	0.240877637181386
0.300398103166213	0.338281449768043
0.308253887645087	0.321984022904858
0.411217011312716	0.418968969863429
0.189974608635965	0.156188038341204
0.271368086397754	0.257290163166729
0.208732796618086	0.377672266086177
0.399401273282938	0.306936103242417
0.524312516530469	0.712541434821808
0.451296336208891	0.528447960627125
0.176549487545518	0.125522460462264
0.33160396073348	0.259722283496295
0.168292808764707	0.233736708189754
0.420881946742063	0.368796621725324
0.392958504354171	0.474048256815586
0.231977294643142	0.191675355050186
0.443360478273084	0.42731911417459
0.480556218155409	0.502470687011341
0.227998476587385	0.165464134657365
0.140507253536217	0.193862649770263
0.30480372559433	0.294224470852871
0.255234253784667	0.238419012724346
0.175878247465639	0.172547693037526
0.178967707420632	0.18599870290572
0.183816030834471	0.127383404841416
0.420304891641469	0.444851672472486
0.263093790456399	0.411218309282841
0.101637927774887	0.117246635856789
0.318428056897225	0.294427054126261
0.121258296011217	0.131334255189209
0.0613827136879918	0.109805322342513
0.13915940721084	0.175581447028531
0.199612563239968	0.208032486963552
0.392859114708454	0.303563175861055
0.216972348541716	0.278415681471763
0.605112929914434	0.583400985254572
0.316669980103513	0.25046202237516
0.0936285558830606	0.107569382154369
0.205169621031283	0.154287752666987
0.086513462957427	0.142297595136094
0.291852056777551	0.211523323955444
0.135938464469476	0.0780871416368125
0.241737489529039	0.199529741650853
0.140869396132761	0.116761688630461
0.268743701357964	0.207168542242302
0.492184423984333	0.52082359792829
0.834560825038776	0.774874934070096
0.190571179603646	0.123749456158539
0.583814977297116	0.581735361409701
0.176105337361218	0.110469646528431
0.339320655450976	0.394310127596209
0.125270603027074	0.12113497443183
0.314229236472117	0.517931516714615
0.146025686536951	0.082799174871527
0.181638876764669	0.212896137802925
0.398961779770323	0.313140177573198
0.320712080167063	0.369574946660978
0.155861239772783	0.27170131313381
0.163658292629775	0.156623870231729
0.259845331581461	0.273805689645646
0.0527626384804543	0.0679379784591711
0.297571890876969	0.339846367749865
0.266795338577882	0.342216713100914
0.120552733325	0.0862622948862342
0.102748242722542	0.110487492795666
0.141042461000488	0.175319204846243
0.264365010226339	0.279550918205769
0.368790075623668	0.458817715440856
0.344731804358545	0.368352735104263
0.134335083745059	0.078463611960804
0.647748781596491	0.835973945176324
0.149435916060449	0.114485400514804
0.401923720904855	0.419799180668098
0.0733523852228047	0.108612555183272
0.161977654634599	0.19666843157095
0.366275552171796	0.38934876234023
0.242507352902912	0.224079442554942
0.317716397106279	0.338089563039143
0.395370797660963	0.462988517365791
0.132751892683076	0.198384019787493
0.192795555697367	0.245733244738497
0.330053435982419	0.434484171471363
0.431452859623631	0.51176039249341
0.171684902499409	0.103196472187336
0.231121104444928	0.232382759271451
0.162906832186884	0.167566488188496
0.1549899659933	0.155443953211492
0.0413908227487373	0.0721407926144248
0.189149079769262	0.14058179179094
0.117513369018038	0.0974307995508963
0.566200208171961	0.65322691487326
0.303118881206058	0.489948462762085
0.171309364671886	0.161666785643324
0.246799801367347	0.297017984651585
0.264821561484916	0.298831331017506
0.306319382743618	0.271842996574644
0.100057417969269	0.109149125253648
0.183450754657631	0.17108984905874
0.394037380073154	0.457896991562746
0.200627626334636	0.21699420866956
0.235668227077564	0.301436716288359
0.637558440823923	0.647064349006509
0.151123880964113	0.187778491693284
0.420148784239256	0.421622136015187
0.667427802157329	0.679731324125055
0.0650750349127342	0.124225234523416
0.0777641425012541	0.122818605955168
0.306846563058906	0.348222896577146
0.280798536879507	0.275660077218962
0.117756566895967	0.116870336282033
0.14094013651685	0.104922124993774
0.396366481680284	0.421957026410384
0.091276158445036	0.116956086962555
0.189915207198153	0.160163983603495
0.377795097935821	0.41215630720257
0.292436949139814	0.392068731758677
0.628927126305794	0.631382519187458
0.0943537400172723	0.0700903393320803
0.175719385497775	0.160166938962067
0.149178147245004	0.221564860787134
0.18000967455557	0.255600330661027
0.527352264297074	0.531851281127243
0.15360889631123	0.20102392111628
0.626940364209258	0.626811639857644
0.270552320602526	0.269391346817933
0.25648710104813	0.234515754244401
0.0683100119194599	0.14238803727181
0.116315754817671	0.146507726174318
0.208985008424197	0.302890943665783
0.526803591588772	0.607853085746985
0.0473070867805757	0.0917842148982275
0.13754440461604	0.123146666341763
0.169409465698969	0.161552974240941
0.38025028786901	0.354896740511654
0.453317397507307	0.49544769403271
0.0908679918166904	0.109929076441475
0.178378815237072	0.0985237906616794
0.306203322378432	0.320095206250453
0.247763376713885	0.238528698690311
0.237976294410104	0.151670290746103
0.391660257690358	0.388329071150242
0.337781210099616	0.352210194476272
0.250549930757792	0.291210368776233
0.107602591947821	0.17406548341857
0.294502607079744	0.320973276875424
0.13170436740514	0.107387816688563
0.57872283860415	0.539119465349842
0.55375206911671	0.55348825637918
0.194959437539905	0.180864279943382
0.209053165461376	0.298257320605374
0.168941400709938	0.201794183259329
0.335139142655526	0.286184381355616
0.206138735195866	0.15298445062936
0.125813183627833	0.0848846961594554
0.104181351241414	0.117199100348831
0.476513261769202	0.478793731511041
0.191139242168141	0.246613864842852
0.179500953362411	0.19911241636091
0.35207147507981	0.260050436322119
0.21539736774782	0.29255043581143
0.108884563764734	0.207245846755374
0.133437096778737	0.0965638537823327
0.0843617216895776	0.12656245177157
0.145876955794909	0.0958577219918589
0.479308319533994	0.470185340220992
0.114402691189007	0.14378711204688
0.545857622670102	0.528284956044395
0.551053176888185	0.563740876014989
0.431353389943476	0.480766322340567
0.331626518637782	0.296983096541255
0.19294442666708	0.230885504120065
0.579907275834338	0.598587549785956
0.337650211438383	0.312035561103852
0.930117027650298	0.892181510129856
0.273456051809244	0.305182458299758
0.532003809633751	0.506228616617146
0.172612294492046	0.153849368616668
0.225694511685772	0.284809442118278
0.177174022414615	0.150994735208871
0.235114501539588	0.283626665219151
0.334011516584174	0.317268151278489
0.360949017083406	0.389313203452049
0.268129845834584	0.337880891644796
0.261293343976594	0.322240748384548
0.101339915557621	0.166465542894182
0.136674816861591	0.0956437032017066
0.257960740473802	0.216616240170656
0.581209004045657	0.537707693795764
0.195036132721496	0.283562037307719
0.321964271190465	0.416872059428234
0.356186706854749	0.316883996416215
0.696332225323768	0.677492243815005
0.323779252550905	0.335328973521727
0.385143189276897	0.482115382528011
0.253792421873897	0.332866555086229
0.156194122329938	0.148693757248143
0.371652744822314	0.385050577210982
0.349751555140672	0.307300570245215
0.166137428549936	0.238346916746298
0.553813249722068	0.510009938157891
0.267630150960365	0.187114510777446
0.277093558886951	0.354159894669966
0.380730426913897	0.444040789860192
0.15794830744865	0.121671681959488
0.210635778656171	0.115795669558623
0.249913498084407	0.231079969567105
0.0995261946596558	0.101706419473354
0.259963339469991	0.304379261598844
0.330375823779954	0.42564336251297
0.0896398928132311	0.0596760862126503
0.379453753654639	0.379920214491597
0.143070112021985	0.135488352496178
0.168809377076794	0.0961501127665932
0.122167046019932	0.184795130552689
0.33625262476702	0.354669947969282
0.174906508713017	0.184019489084605
0.154492836380282	0.133943607296588
0.364785481960057	0.375109709334071
0.161763394498346	0.197448212124357
0.256567171072597	0.259545494676312
0.21961361193831	0.233831431876897
0.316601260127773	0.508110787633704
0.168736434883347	0.140521798028199
0.127059265316771	0.202043762828025
0.427327813632604	0.338672919213401
0.408246135301247	0.44421774115718
0.105449642200746	0.148528010015759
0.11202892404896	0.182078729822601
0.519370348554519	0.409238106885912
0.50638587941071	0.450933457025248
0.846465200280111	0.866536389782231
0.287953046633251	0.322677234901018
0.303638053475678	0.271191519954301
0.13871753009837	0.180118180861611
0.10352087008226	0.156232420326287
0.113870842592829	0.132644199360645
0.249115079009578	0.176102810126764
0.132188903698456	0.163490151460088
0.369840872496091	0.401101398468499
0.114190031495834	0.16630715179977
0.13444048813544	0.174815745542496
0.418044950852086	0.378719679828829
0.0549844339764471	0.104324367901754
0.163072235877273	0.19262878308998
0.21277886933329	0.259134880474349
0.198927001417745	0.275461222866435
0.124953169314554	0.125579275277174
0.104245847341031	0.121616834843273
0.0889852222506775	0.159076673099942
0.453966067898257	0.421988376192331
0.475858368414225	0.426187701906673
0.477436334158166	0.473908221008816
0.514522919780164	0.556485887284078
0.116179269295129	0.157871513398562
0.62280933309063	0.564160969486463
0.878462034137611	0.912011864635178
0.454820989634599	0.490624103108568
0.418986646355662	0.396868557477849
0.512677061093892	0.498436843151795
0.358326562893383	0.314545215488846
0.222497235181857	0.23527216620103
0.510274523090706	0.447281921671167
0.343677916007013	0.431706373012123
0.176547947018045	0.238628998850688
0.140452451694518	0.137148529253124
0.20402117461172	0.234431211820163
0.596553365097871	0.610795499288552
0.52387895605435	0.528336790746297
0.327374195030322	0.377848401855997
0.343227933563676	0.313724238768521
0.673172879180994	0.726984498730429
0.470548970392079	0.452155301139227
0.255475700904932	0.280768329442897
0.184997937697012	0.152714481309865
0.124882043604916	0.0850911698061824
0.354537836401454	0.317697444468911
0.323335056465493	0.28361925678997
0.22747365110022	0.218862840394636
0.116911862309616	0.0799613465192125
0.122176361396124	0.2678930335531
0.174216298970118	0.130052192281967
0.160348688159489	0.176915754551459
0.0729910487423644	0.0642106509475793
0.134216165641176	0.106721119739571
0.588401895324536	0.562783931948707
0.187665192306635	0.159417967138406
0.118375671396711	0.13282055521306
0.145717583087761	0.11945432830805
0.159309472710072	0.235951052564408
0.110424043275284	0.0998640775018901
0.221412480045672	0.247034149395378
0.0977025956833828	0.0936547111963927
0.298348152692605	0.243244250773827
0.153722587141732	0.177341437141452
0.587072421301511	0.631436389505511
0.375770121559857	0.31124142762424
0.744600353836297	0.795791792978925
0.651501431497964	0.662719567770329
0.166250032705413	0.142535445357953
0.284455377260485	0.331471442330354
0.173596673309111	0.206777810979521
0.32237018854728	0.375656853929902
0.0989772848692077	0.0650878706933055
0.212534559868145	0.170316048789041
0.672850932447979	0.64210203911561
0.0625787254031096	0.122433458347842
0.498760560852601	0.510469809768064
0.276534935607428	0.356800800724192
0.546532856534023	0.551693149655454
0.755870725707364	0.810207315204479
0.0799690489101457	0.164435034906277
0.390750665998684	0.527869981948643
0.459021738728345	0.417720206227305
0.264450010731963	0.419148652832337
0.18073248907037	0.102832267379219
0.0436474730980878	0.0345408697807299
0.225243800005655	0.162634519350643
0.0498291957645058	0.102464074959305
0.219172916301024	0.165422756745088
0.316960839958404	0.271470433513219
0.224016301772665	0.301097344331184
0.257498630822624	0.189597927577977
0.273503369919722	0.242309885382072
0.0678015049490423	0.130928955709315
0.330485029589467	0.308958793196813
0.0941244734845672	0.14927479882096
0.143723259526874	0.141836772487652
0.306534831607523	0.357831257474513
0.253677869679971	0.315251063774747
0.401687247942671	0.370988522412087
0.0483611209799523	0.121344050080257
0.214030937008791	0.237623174218328
0.416064095325518	0.374049365122845
0.320218291605236	0.309134972801712
0.474040866956467	0.478508327619003
0.258361827142694	0.21479110610992
0.0570438316349345	0.119454489698963
0.126203883397631	0.126839174994305
0.298124892217206	0.290027365524877
0.440111412082469	0.433938472885658
0.0107522250933164	0.0605459610136165
0.016445058421149	0.093862312632824
0.115182017391895	0.128422659134668
0.872984923991108	0.925107084466697
0.705220211968349	0.73897324005418
0.245976323936257	0.287276136291972
0.240255086571056	0.296782976169724
0.318486534841177	0.412625451424725
0.413983103643015	0.43241767405047
0.386750646664058	0.365245546901431
0.32215026769785	0.355734139773759
0.399358509093959	0.381141706803736
0.265810196077317	0.240715930521468
0.375500244600407	0.399689160239443
0.45756486879625	0.50309974171357
0.193257888301296	0.269648635373364
0.186995720033054	0.112198871605467
0.116806582401563	0.129770436325993
0.518882570362868	0.52615387312279
0.175146100109096	0.187084813360794
0.354391636406731	0.346411219959188
0.479942593593589	0.578812291169867
0.41665488364366	0.314631870941993
0.334697283307689	0.342510918701896
0.224013404397493	0.288417668910306
0.186988270121406	0.254997031723473
0.130296384343458	0.078474604648039
0.193086717532451	0.185036327264351
0.321391531053805	0.289726420079622
0.486908336130659	0.54460218369585
0.217673820169937	0.263539615013638
0.201819708683241	0.189640074142045
0.182707982525002	0.157125306051469
0.21471441077768	0.23740142182518
0.807935933273753	0.830281998500258
0.351260211438904	0.250430937077244
0.128012587031062	0.118805349157796
0.242661339007352	0.256093476720796
0.278451907657572	0.256533674149384
0.173789945789555	0.308203102290648
0.169647755040812	0.203294461451849
0.274376659854317	0.360668634295745
0.503780512086029	0.513903463259595
0.104591259506777	0.138258324736609
0.0950449387733947	0.140713679802205
0.0687460280826758	0.0909984543477022
0.109277874869449	0.147190775767946
0.0922238608838841	0.047703644337412
0.198072700856484	0.288008065432148
0.316173144094183	0.34833460598246
0.143300772100232	0.170845782580524
0.413852574407424	0.429466212017058
0.279229916238444	0.263803844118715
0.293905751563424	0.262985523118221
0.16982415808997	0.276889529361652
0.284646175601387	0.395232083959692
0.621837191612727	0.626241202189561
0.217120993005195	0.185966706932749
0.536988166968849	0.458738778483887
0.515150953671105	0.505637674420611
0.210757018460958	0.271366882208392
0.131568942551841	0.274035149500162
0.322945182932752	0.353401857797244
0.283808064221217	0.244310675511751
0.227296286140055	0.25387321879164
0.0969493683283777	0.0445247779321455
0.259846575911453	0.281491963599621
0.585077264045714	0.478604354505182
0.0465879448199217	0.0531347776873574
0.207558984583887	0.161579178392514
0.21419860139022	0.237181048268849
0.1044189159985	0.111305950278758
0.289847704827682	0.286047103380855
0.168294394721511	0.20835100735353
0.467383643506236	0.561088501451391
0.443917002012004	0.477407057496468
0.13925467287516	0.20393388275619
0.382614557553636	0.386560916624451
0.159630575036727	0.146271250231145
0.0883847156349679	0.212054550085269
0.238076285237964	0.286751066802218
0.375270231821971	0.52816797083655
0.576079510190409	0.628604055544753
0.268540129354298	0.197211869006027
0.151572777793793	0.114792807378231
0.177519959509934	0.23773307266094
0.126823735633678	0.22069259625124
0.372297474538871	0.433405597241606
0.234572132166256	0.280132743467646
0.398618614195546	0.403403936680124
0.448284308813117	0.403366437727506
0.0612890838736533	0.0436954904833638
0.129561744223501	0.132272411596308
0.482228291878821	0.554981765225864
0.0947136686528973	0.0335073964719767
0.480574894125286	0.44520147120063
0.143656532426065	0.139090649174213
0.146538203301433	0.270529136367558
0.0218986214230901	0.10209055285771
0.0704837602724007	0.0401828519906816
0.133485804701443	0.0640171226719327
0.376035237272364	0.449224226716
0.40028732000524	0.422995483282887
0.0656733318186563	0.087381953435364
0.38893647924723	0.424552646966834
0.106284593118209	0.230880675562141
0.538910980937597	0.462530512397121
0.361950197121741	0.418648132640795
0.114588961448975	0.104587864488036
0.286928614714616	0.331926748895201
0.253179217973342	0.320651410198032
0.795980656774469	0.741504383963416
0.164874572356965	0.105648254187455
0.388011320518125	0.383909530647092
0.14674976380192	0.211163708333555
0.553063541816325	0.661169067681412
0.273718753840056	0.340113234716991
0.311266363130851	0.305823554249239
0.419552258232842	0.393080465986352
0.251672566088793	0.249257475533326
0.131016639736171	0.173080460319474
0.208723187705213	0.217770444842699
0.280321136745609	0.308633239543192
0.568520387691397	0.542366515365501
0.195269431059008	0.226477162548995
0.107220789292407	0.0596257214630772
0.551253505668717	0.563713653240985
0.310750437053504	0.318800137186742
0.427755438683938	0.418800458141695
0.296996630939875	0.322990104096004
0.187477990994697	0.300969906413867
0.31082654777616	0.331048480991567
0.1812776720988	0.144784677183568
0.136865087010123	0.197324476102514
0.260565179846634	0.10198416821229
0.160942236311816	0.239047297166955
0.177013831741135	0.231350466148795
0.16891108477205	0.136119356474802
0.293151060756464	0.301165664236894
0.196132419535503	0.153641319062827
0.530131220781752	0.494889077546759
0.170852940415787	0.0887107203021244
0.209595014433403	0.247186201582104
0.714051827026064	0.694111360717388
0.327553294926466	0.395738858292958
0.0838883397833872	0.0782331666309517
0.361662085693443	0.349148991812815
0.2320199440231	0.261072672172686
0.148648021754438	0.219205398911249
0.319507793448763	0.296513734272116
0.191146614536038	0.146742056943267
0.599444748851765	0.62563794732955
0.885385703699576	0.90988569649605
0.267374258092205	0.223058312392509
0.645164718502045	0.729476958560156
0.369948568532292	0.300685826071319
0.27624282914858	0.257993057290127
0.148870733242798	0.173578936649529
0.257855570428985	0.197741075257724
0.239361521201217	0.242865696396337
0.489628972242269	0.488786623013305
0.119862587057316	0.215003320317682
0.200531978248268	0.246728456121372
0.10341286647891	0.188837004353754
0.4888837834518	0.468173394005198
0.0418665792468349	0.0317495970346685
0.284551719901457	0.380594190297611
0.244144636001406	0.215098771498653
0.315053097517415	0.324581348202944
0.725764372753015	0.753136063539325
0.300678250971352	0.283239602223808
0.51867939097809	0.469139996892795
0.52227251397268	0.434628170337339
0.0800939162940672	0.0587233928884697
0.260993420841286	0.331853869603596
0.0941304657541434	0.110657650604926
0.536430278483907	0.497597046149771
0.320881197930297	0.37557006477185
0.414096222161616	0.385147099576995
0.490735534247964	0.512515524412197
0.393176343581212	0.367653078617354
0.255664984356148	0.27260033608734
0.266430213810828	0.274085516998938
0.117163664798752	0.18112045531066
0.098512772966087	0.377744636886882
0.465129833194685	0.51810643536224
0.272078462803444	0.322577268658289
0.155714875927715	0.0970673077991932
0.31065043987481	0.326601185695834
0.488358498723379	0.544908414221976
0.273482534648321	0.301041295513137
0.0808891924666199	0.0982406904414622
0.428707339456401	0.414230920660426
0.351874481993665	0.304895212443443
0.466648288330172	0.51912629980611
0.160672534870472	0.113945627484939
0.238769532279515	0.195017268526808
0.466097829778878	0.464586289958428
0.098267445061546	0.133415667073549
0.309798684884711	0.339338954545861
0.229069044739298	0.257038655207935
0.416037705764713	0.419013904042618
0.215414405154384	0.129220428158287
0.319375671982462	0.421349609900636
0.335556878060085	0.300671398616157
0.356614878096387	0.30550004816709
0.109907957363366	0.13446861075242
0.123912597555109	0.0925764395067602
0.462176700327177	0.485293344874599
0.180024518878714	0.275897124534565
0.0588036891112306	0.069630861531643
0.595731410339789	0.536329721006857
0.248376599114645	0.293783762127586
0.128086591719499	0.154426651481902
0.772712214556958	0.856258139968187
0.203817211910513	0.185991633194678
0.333870680196706	0.292947402091355
0.188533695533344	0.139217305123137
0.238161345596758	0.337254759173636
0.166357531269738	0.127485717181206
0.158368666211845	0.0850433196558604
0.522307357396067	0.452456077173843
0.387821794236639	0.407229510857054
0.360863212116279	0.529306449106731
0.126855978517544	0.225143818526716
0.119972578824199	0.0704943044824982
0.147626038246472	0.201449312274333
0.314744719240616	0.404259153092443
0.106013054335724	0.121599496498727
0.343025450569214	0.333248696210639
0.451501431212568	0.58747477063044
0.285451015635088	0.266652472036528
0.178028655656369	0.104661700210299
0.15490760426634	0.158247337614432
0.130048331714847	0.251612838075026
0.148140350217399	0.20746352069029
0.283207302843399	0.354231160266242
0.187842487504745	0.206256516719744
0.1876126559042	0.206030780831887
0.128240318148624	0.0883316593978244
0.660542799714718	0.578874399871389
0.100996385313942	0.0668257095273058
0.351164816968098	0.32124778678776
0.541142304846178	0.542486296139904
0.449560335514995	0.407024342488928
0.186504352888686	0.345217543706398
0.206778087906184	0.230602411106415
0.490846257354149	0.511576968575709
0.286264391731097	0.214547361469859
0.0619229303107312	0.0969333345915339
0.509509190228641	0.507307865550827
0.222034077635608	0.27048618899772
0.527487413490998	0.460714594132866
0.225657016588252	0.214740707300647
0.446316626219816	0.415460361416889
0.0698773094951009	0.0846173148058871
0.0427891234656428	0.07088210444389
0.392363302746074	0.471404642975292
0.421940148533196	0.413684299290064
0.200116814984441	0.181707319234136
0.094339380421642	0.121709338724166
0.179149652361124	0.155113625068623
0.169392252863129	0.239656620099563
0.237341908867749	0.264716291960111
0.161489656347364	0.103936366605611
0.142456633203192	0.232288524124113
0.219306454810782	0.271284028020429
0.0823726035355536	0.115893256737021
0.162613025286202	0.10585774703963
0.123635119866539	0.273899097156615
0.348821817224903	0.439458373646468
0.117875662035215	0.117853077838493
0.254391502959828	0.238003160246237
0.340182370765287	0.380634876265498
0.404152155091716	0.541099547788339
0.0919632475001633	0.132815973490559
0.593474787090279	0.623715093820196
0.170976953917013	0.255254902962842
0.0949481885491845	0.118358504060903
0.25292049190184	0.300156159196443
0.299050299665104	0.399382935802022
0.0550744666291189	0.10723286302278
0.38771701295969	0.504945131540857
0.390301867713628	0.401673689695896
0.185639254129264	0.180301260800398
0.0305034500141339	0.078815703236113
0.130730907740317	0.276956488346289
0.162318539896951	0.263694897336261
0.151313844036013	0.200493805384423
0.393094352614893	0.414829995342575
0.366222955282572	0.450260117230535
0.107490239532224	0.0735370184578122
0.151253237316164	0.141276564834649
0.458521049874142	0.407087274075263
0.155959080580312	0.147297972184414
0.181785537095395	0.150449922014144
0.259590048668216	0.31303775721982
0.237472051894023	0.245928021506959
0.287403470329537	0.218224711735832
0.0642839955006263	0.12579571435952
0.0944955909622574	0.10693907136494
0.067764175472867	0.0954502116041729
0.156641753959043	0.224852408877684
0.206742572897155	0.197984388842724
0.352893919548556	0.359103135724381
0.240385506712741	0.228918471398548
0.0825358155409495	0.149756845875217
0.174865666466016	0.226620509729036
0.220403561229301	0.102244126195444
0.193387983357036	0.173222408292013
0.393553041251634	0.276324937519763
0.217330155663924	0.243084715339387
0.225899623536563	0.267979801151035
0.227577046132666	0.259693166912996
0.216433897103245	0.167346571015913
0.448367926634034	0.556761200887685
0.443821322482395	0.44925824072344
0.349518947534866	0.313106290035252
0.244377141276412	0.268857738496864
0.341590214442185	0.486115762100006
0.390842063973489	0.442354117468306
0.3107373999573	0.395581548205491
0.501735081048652	0.455467407477214
0.386938309762961	0.340819903657203
0.163635252193316	0.186238290487781
0.288079645701744	0.292928329933342
0.178472364292505	0.229734847948842
0.129767363532454	0.0728351608977026
0.200512339161031	0.213969891622031
0.480822285785445	0.41772414993532
0.176755683647333	0.255737234706365
0.0431334330189607	0.129266920539296
0.597815338049658	0.589214550833216
0.13183536988013	0.0913122092437494
0.403313814022725	0.425146146369567
0.335457579678363	0.317263721987046
0.447381724833378	0.470233096362551
0.177728068604517	0.156229484941018
0.193300272268318	0.261182271468369
0.244850616925974	0.286621298236844
0.153394596639413	0.14714485668707
0.064016780508219	0.0827627039898852
0.257978611188798	0.0322151302410967
0.24277302148636	0.22434447791262
0.0778277599442773	0.0190972650752784
0.33903500914628	0.345796503960336
0.461722102566174	0.532439981871364
0.174732832232069	0.211878851621847
0.251724117560974	0.313220580712541
0.0721700384332128	0.0479392882192395
0.0787258174574887	0.101787404060423
0.163998170103224	0.106757871219835
0.213045917539957	0.201454001203878
0.100644314374972	0.102422830204215
0.135585886415575	0.276720901966953
0.197947832986116	0.128116268067903
0.248619394195161	0.227812361229145
0.258684881407318	0.339310970273222
0.401616256165404	0.513823129467219
0.160978157118811	0.0751344848949003
0.205465470363507	0.291774681586349
0.357348066920543	0.35165843762824
0.320275547612369	0.365111417418373
0.283251831727561	0.370343538278301
0.184174854978295	0.222216163133159
0.562481425011563	0.564072626306275
0.431861455605339	0.4437330167563
0.485362537818652	0.500436353492781
[truncated: 998,000+ more rows]
