# Supplementary material for: Mobility patterns are associated with experienced income segregation in large US cities
Source: Nat Commun. 2021 Jul 30;12:4633. doi: 10.1038/s41467-021-24899-8 (PMC8324796; doi:10.1038/s41467-021-24899-8)
Supplement: Supplementary file 3 — Source Data [file 41467_2021_24899_MOESM3_ESM.zip › source_data/figS5.csv]

Avg. Place Income Segregation (LBS)	Avg. Place Income Segregation (Twitter)	Number of places	Taxonomy
0.164763436654064	0.16239544167277	40	Other
0.117603316899604	0.136646471435834	76	Other
0.128069712612909	0.135296299492843	33	Other
0.133083881117286	0.133133120190265	19	Other
0.124238325874053	0.130277143554034	54	Other
0.113415172863987	0.116787637469034	18	Other
0.135202266383282	0.136775422217687	26	Other
0.143348631115982	0.148573118385328	25	Other
0.121512939025139	0.162409245879765	9	Other
0.149430430581849	0.155477038175472	15	Other
0.132100925816446	0.147491415185595	11	Other
0.12318976970758	0.11459349021152	9	Other
0.100805478069508	0.123819112763353	15	Other
0.117998951510129	0.16154145197657	15	Other
0.165530934932111	0.129105033004165	10	Arts / Museum
0.146044805357834	0.143627416639224	48	Other
0.163614397170666	0.174302130738465	24	Other
0.163728314637495	0.130657926934659	15	Other
0.119042506665693	0.140175048597407	11	Other
0.0769743536368561	0.133588569200425	15	Other
0.164175928298885	0.186261916504416	15	Other
0.0924628428088475	0.0937274347081767	11	Arts / Museum
0.15924103104515	0.135650162292772	13	Arts / Museum
0.154936290785853	0.149850918406418	15	Other
0.14036688344719	0.137168231249566	24	Other
0.187304043014687	0.19951664415798	31	Other
0.092013806005917	0.107883724734782	9	Other
0.172098254215209	0.128446588015214	44	Transportation
0.139935121168873	0.108199876599459	11	Other
0.179164466082806	0.14905968661769	42	Other
0.200061949735683	0.152938155250427	40	Other
0.168806940636523	0.137269421198624	9	Other
0.205887219053583	0.135086319183211	16	Education
0.110636462693447	0.146086808568886	10	Other
0.141697189544316	0.175385574888978	9	Arts / Museum
0.153637468988315	0.144645126611721	10	Work
0.149083864633864	0.176135236005042	15	Other
0.135813113624822	0.112442573028277	9	Other
0.221287277073772	0.18395523878608	20	Other
0.198855766571729	0.158358832953208	36	Other
0.174898175133484	0.140207245463132	23	Other
0.187074509546031	0.187108124962316	58	Education
0.1712199454541	0.176925227624935	11	Education
0.149147787334256	0.146902286007805	20	Transportation
0.146874167216007	0.146310403730223	15	Other
0.175898952711155	0.16309629120794	29	Other
0.171128536789548	0.167006293326331	41	Other
0.173179093848713	0.137565151733657	17	Other
0.171936970392685	0.176410457766414	15	Other
0.197612141376962	0.173952539367188	48	Other
0.21211572483915	0.194830335983177	27	Religious
0.16841189271574	0.195207290987874	10	Grocery
0.161067730237288	0.148856672171165	53	Work
0.152633188757175	0.161999844631655	16	Other
0.146567767274609	0.16110742275256	13	Grocery
0.211796191259981	0.185789659261738	31	Other
0.174456160684072	0.154722769601939	10	Other
0.15232918464788	0.168354694073143	29	Other
0.20162385887599	0.148732734331496	27	Work
0.217270348462156	0.18036966720895	30	Other
0.203345006956443	0.193482472156218	12	Arts / Museum
0.120263636861695	0.124767602408216	34	Other
0.177410705789486	0.192902742688729	11	Other
0.199092651904948	0.199945632528086	14	Grocery
0.143120575582898	0.160631594292795	17	Health
0.0953943547864899	0.138822904667488	11	Other
0.176739925076039	0.161369031788629	20	Transportation
0.179746496706151	0.142856858001064	12	Other
0.14825419079498	0.18951994903162	9	Other
0.244416391803829	0.203040654402511	17	Other
0.161959657295985	0.148240621064448	9	Other
0.176918187368028	0.160622505334404	23	Other
0.197981795984326	0.166235092012416	11	Grocery
0.105551070226908	0.126709409028805	14	Transportation
0.171485123068735	0.150227244647676	40	Transportation
0.206878718014796	0.183620306353903	10	Arts / Museum
0.182462235063504	0.140549553047619	9	Other
0.165897890163688	0.136536534652553	80	Other
0.166678382796585	0.151408747899037	13	Other
0.215133086162268	0.163839121920654	16	Other
0.188358413659764	0.139575011305768	31	Transportation
0.16950866395953	0.177631459742148	11	Transportation
0.178074438515666	0.135630919754295	14	Other
0.170623803793434	0.150828204159108	14	Other
0.251183572695563	0.188107842980717	11	Other
0.179550762101973	0.173233826005231	11	Work
0.137874886158982	0.126090899803039	16	Transportation
0.147500283554811	0.117879118195509	9	Transportation
