# Supplementary material for: Mobility patterns are associated with experienced income segregation in large US cities
Source: Nat Commun. 2021 Jul 30;12:4633. doi: 10.1038/s41467-021-24899-8 (PMC8324796; doi:10.1038/s41467-021-24899-8)
Supplement: Supplementary file 3 — Source Data [file 41467_2021_24899_MOESM3_ESM.zip › source_data/figS7.csv]

topN	Avg. Income Segregation	Percentage time spent	Correlation
1	0.422352292420208	0.335852097078513	0.713066763451784
10	0.278812215696478	0.73433449574825	0.968386284031288
2	0.362233721158885	0.454283630099717	0.843829374434086
3	0.334594459292836	0.523537311819098	0.890535344308044
4	0.318342383349825	0.572941109734238	0.919361579337092
5	0.307095734786191	0.611658182445206	0.933148093568004
6	0.298829009125751	0.643641302833679	0.94724879077506
7	0.29215662719698	0.670907150970165	0.952917701257149
8	0.286963007812185	0.694636336756356	0.962010138235732
9	0.282544308520358	0.715600711431833	0.964323827620428
