# Supplementary material for: Mobility patterns are associated with experienced income segregation in large US cities
Source: Nat Commun. 2021 Jul 30;12:4633. doi: 10.1038/s41467-021-24899-8 (PMC8324796; doi:10.1038/s41467-021-24899-8)
Supplement: Supplementary file 3 — Source Data [file 41467_2021_24899_MOESM3_ESM.zip › source_data/figS11left.csv]

Threshold	cbsa	Correlation	CI 5%	CI 95%
0.1	14460	0.165223384062668	0.14609643126705	0.184226855677237
0.15	14460	0.285177582664576	0.267070302272775	0.303083566892778
0.2	14460	0.431680337417784	0.415596615765922	0.447494174943222
0.25	14460	0.538107552119539	0.524034444948083	0.551886900950203
0.3	14460	0.624771301272686	0.612673765384884	0.636576139178413
0.35	14460	0.676028219474198	0.665242749230728	0.68653160807121
0.4	14460	0.726435753692108	0.717045109360403	0.735562740444014
0.45	14460	0.745452893958563	0.736615460073807	0.754035800488028
0.5	14460	0.75995469292427	0.751549070467451	0.76811358421273
0.55	14460	0.772848146817864	0.764833683981682	0.78062342853342
0.6	14460	0.773961480980463	0.765981114076481	0.781703346350006
0.65	14460	0.773537534314848	0.765544178021548	0.781292129772751
0.7	14460	0.781444811620643	0.773694941945744	0.788960862758032
0.75	14460	0.765796377612223	0.757567134705368	0.773782237299969
0.8	14460	0.759258631476515	0.750832085924647	0.767438054929875
0.85	14460	0.752804996052745	0.744185404481129	0.761173921535032
0.9	14460	0.740456993235034	0.731472794408983	0.749184147042664
0.95	14460	0.735605276921961	0.726479526931419	0.744471618467475
0.1	16980	0.190561643969559	0.171602513053699	0.209379676365914
0.15	16980	0.352164901025473	0.334876300189409	0.369216470323689
0.2	16980	0.504088286998718	0.489322807420779	0.518564850346779
0.25	16980	0.598687407507562	0.585963214499352	0.611116444588214
0.3	16980	0.68280749369606	0.672203574325543	0.693131335278968
0.35	16980	0.731407174573347	0.722159720439905	0.740393239688033
0.4	16980	0.760711334791939	0.752328478960433	0.768847886335256
0.45	16980	0.782654495024284	0.774942101087759	0.790133846329556
0.5	16980	0.797210269869541	0.789953521529514	0.804243728339387
0.55	16980	0.804783124671184	0.797766874241577	0.811581466409763
0.6	16980	0.806092971216896	0.799118557819097	0.812850428221258
0.65	16980	0.801468141916229	0.794346324628103	0.808369668850292
0.7	16980	0.795335219777783	0.788019287719143	0.802426562222754
0.75	16980	0.800366790224715	0.793209999919616	0.807302507902785
0.8	16980	0.788967761929597	0.781451926485507	0.796254690052598
0.85	16980	0.779122294686877	0.771300642267068	0.786708653652658
0.9	16980	0.767819153532816	0.759651310961798	0.775744800208723
0.95	16980	0.762900311678569	0.754583452211951	0.770972113145092
0.1	19100	0.231115202450407	0.212477629368283	0.249584685239484
0.15	19100	0.358270960540399	0.341065901652689	0.375236071849048
0.2	19100	0.498771626813129	0.483902164434036	0.513353177303771
0.25	19100	0.567858134083739	0.554428890442966	0.580991731729027
0.3	19100	0.659452802152958	0.648231330231624	0.670387893381434
0.35	19100	0.714943204095701	0.705225413273251	0.724392409017229
0.4	19100	0.740091494103527	0.73109659810104	0.74882916424839
0.45	19100	0.765885202584517	0.757658652392554	0.773868421392022
0.5	19100	0.782370746523208	0.774649556725783	0.789858711215639
0.55	19100	0.786127608775355	0.77852314496708	0.793501287031672
0.6	19100	0.788291172528076	0.780754193730684	0.795598793907641
0.65	19100	0.784826506782087	0.777181552057628	0.792239825292423
0.7	19100	0.783124033458534	0.775426201905297	0.790589124970918
0.75	19100	0.776953719911865	0.769065242518153	0.784605544194524
0.8	19100	0.763085477815981	0.75477421001039	0.771151793817962
0.85	19100	0.762164930732099	0.753825878052314	0.770258504846648
0.9	19100	0.742964956725324	0.734054306775565	0.751619814845434
0.95	19100	0.732412377406977	0.723193998707339	0.741369835895456
0.1	19820	0.237637652815945	0.2190578919621	0.256045137634486
0.15	19820	0.373193657199702	0.356199048525001	0.389941452947246
0.2	19820	0.473923791003769	0.458583475148526	0.488981739223741
0.25	19820	0.570949302409751	0.557589013839421	0.584013879653367
0.3	19820	0.645743106922962	0.634169472673199	0.657027436832698
0.35	19820	0.701918657491723	0.691836637136981	0.711727032650702
0.4	19820	0.743779758925091	0.734893059404192	0.752411078394246
0.45	19820	0.759522953558748	0.751104350995442	0.767694582275327
0.5	19820	0.776943996542471	0.769055219956144	0.78459611395935
0.55	19820	0.788976910650714	0.78146136123207	0.796263558845805
0.6	19820	0.78557615208354	0.777954518193905	0.792966639129326
0.65	19820	0.789602323583783	0.782106335211298	0.796869828286874
0.7	19820	0.783723772690725	0.776044554762408	0.791170638233591
0.75	19820	0.785064647989272	0.777427099137242	0.792470715865801
0.8	19820	0.777965811584556	0.770108497941104	0.785587104580241
0.85	19820	0.770122555172364	0.762024835514412	0.777979448624857
0.9	19820	0.75972995843062	0.751317578449414	0.767895480839925
0.95	19820	0.741031480184387	0.732064106100611	0.749742094412568
0.1	31080	0.119490729855607	0.1001251556383	0.138765806637735
0.15	31080	0.278457892156721	0.260278367915904	0.296440053361216
0.2	31080	0.432035168260358	0.415957391986172	0.447842940277086
0.25	31080	0.562165390726489	0.548610171481277	0.575425149644005
0.3	31080	0.641413193133062	0.629729926228749	0.65280634916762
0.35	31080	0.699935895203577	0.689799035059791	0.709798388368329
0.4	31080	0.735574125080856	0.726447469333559	0.744441357466619
0.45	31080	0.751626565733009	0.742971908331031	0.760029925562833
0.5	31080	0.781305057783991	0.773550862434651	0.788825345295918
0.55	31080	0.777362122511635	0.769486215359907	0.785001631324024
0.6	31080	0.780271355394283	0.772485189678869	0.787822954941688
0.65	31080	0.778519708060336	0.770679467477691	0.786124275684772
0.7	31080	0.779369169059709	0.771555136347479	0.786948064174094
0.75	31080	0.780565365982966	0.772788288969642	0.788108063682313
0.8	31080	0.766551486804867	0.758345145228	0.77451488670244
0.85	31080	0.739206723830674	0.730185955626479	0.747969830303775
0.9	31080	0.746114299475239	0.737296372362669	0.754678038963972
0.95	31080	0.739854968286013	0.730853152723964	0.748599441206784
0.1	33100	0.206883221338381	0.188045662510993	0.225568627334349
0.15	33100	0.332908009459823	0.315365707095162	0.350222868141417
0.2	33100	0.448192820281199	0.432391138076433	0.463719296809057
0.25	33100	0.561234587838879	0.547658895598091	0.574514858121428
0.3	33100	0.643645461035445	0.632018619457692	0.654982600598835
0.35	33100	0.703434622009996	0.693394638948704	0.713201520312297
0.4	33100	0.736796595612403	0.727705513666914	0.74562884202604
0.45	33100	0.756044003388709	0.747521086106224	0.764318015120078
0.5	33100	0.780540018469401	0.772762157752723	0.788083483750613
0.55	33100	0.777075071297996	0.769190328269406	0.784723236855129
0.6	33100	0.77395372642561	0.765973121862023	0.781695824706036
0.65	33100	0.781486619631678	0.7737380441582	0.789001403295803
0.7	33100	0.774329409036197	0.766360321131996	0.782060220963878
0.75	33100	0.776424118356398	0.768519350524069	0.784091903588972
0.8	33100	0.769095659661728	0.760966651140145	0.776983229022578
0.85	33100	0.759348013822428	0.750924153926793	0.767524801724545
0.9	33100	0.743807749768477	0.734921873498005	0.752438260173425
0.95	33100	0.74697507876526	0.738182565368811	0.755513848932125
0.1	35620	0.232005403025717	0.213375620707809	0.250466521071204
0.15	35620	0.362963016164255	0.345823166935583	0.379860718827146
0.2	35620	0.504160278951256	0.489396215215708	0.518635413306477
0.25	35620	0.614062719967677	0.601704568977408	0.626126931407023
0.3	35620	0.682872874250344	0.67227071491773	0.693194975823079
0.35	35620	0.734550981359166	0.725394599225708	0.743447452045542
0.4	35620	0.774857899697916	0.766905022630039	0.782572825625869
0.45	35620	0.789081189790291	0.781568900795568	0.796364647084066
0.5	35620	0.794706429357757	0.787370682615704	0.80181715351141
0.55	35620	0.810420934351174	0.803585259344893	0.81704284493585
0.6	35620	0.807563325908503	0.800635960249712	0.814274811764966
0.65	35620	0.80628151480455	0.799313129371547	0.813033081445845
0.7	35620	0.806689555832495	0.799734220963817	0.813428370156127
0.75	35620	0.802529240937054	0.795441165600677	0.809397783842195
0.8	35620	0.791867987244453	0.784442996542813	0.799066018871628
0.85	35620	0.790126517738039	0.78264693696339	0.797377965916364
0.9	35620	0.787939131403623	0.780391158789362	0.795257513065299
0.95	35620	0.772938513097149	0.764926815838154	0.780711084230841
0.1	37980	0.0249323283062423	0.0053348653214544	0.044510647051002
0.15	37980	0.216950821119872	0.19819351976605	0.235549276409654
0.2	37980	0.405964868240825	0.389463737768395	0.422205474682505
0.25	37980	0.553565473390889	0.539822434715045	0.567013491223721
0.3	37980	0.632225377650508	0.620312004126578	0.643847112079575
0.35	37980	0.69928197252768	0.689127061220743	0.709162281592801
0.4	37980	0.747359510339527	0.738578356734538	0.755887120009598
0.45	37980	0.768693575052887	0.760552327047158	0.776593144912279
0.5	37980	0.798514164036052	0.791298656698682	0.805507292952113
0.55	37980	0.796895750753601	0.789629064911852	0.803938927805973
0.6	37980	0.800002373298008	0.792834022041656	0.806949394073809
0.65	37980	0.806834024836456	0.799883312227008	0.813568322645077
0.7	37980	0.801912970004662	0.7948052921993	0.808800674681229
0.75	37980	0.803430947145015	0.796371581584121	0.810271427621405
0.8	37980	0.791987103212925	0.784565851005853	0.799181477018471
0.85	37980	0.781005022002898	0.773241542624458	0.788534402064783
0.9	37980	0.779500111109256	0.771690120901383	0.787075046474233
0.95	37980	0.769075374723931	0.760945748568582	0.776963549648127
0.1	41860	0.0732432244668086	0.0537202738031381	0.0927102022681536
0.15	41860	0.212591009466213	0.193798458623214	0.23122760061026
0.2	41860	0.362980861949779	0.345841262422105	0.379878306618037
0.25	41860	0.462460825721875	0.446911681434055	0.477730619006164
0.3	41860	0.558735632201989	0.545105149053821	0.572070807480962
0.35	41860	0.649333108841114	0.637850951562879	0.660526672795986
0.4	41860	0.689865507869675	0.679452596527008	0.700000581437537
0.45	41860	0.707017346132404	0.697077084196841	0.716685877460778
0.5	41860	0.734574155622253	0.725418446318894	0.74346996449443
0.55	41860	0.747585685843103	0.738811218457478	0.756106726784301
0.6	41860	0.738381398049563	0.729336524792953	0.747168205391979
0.65	41860	0.732723361088116	0.723513985948344	0.741671961744627
0.7	41860	0.738323045289267	0.729276468795863	0.74711152737946
0.75	41860	0.725600836891859	0.716186243890991	0.734751399458368
0.8	41860	0.722132777466069	0.712619012199903	0.731380988478205
0.85	41860	0.71012851471944	0.700275274158882	0.719711234532253
0.9	41860	0.70747785715061	0.697550451062735	0.717133709719957
0.95	41860	0.693955210847822	0.683653907814659	0.7039800464688
0.1	42660	0.0304193420793266	0.0108257266052773	0.049989607216143
0.15	42660	0.160555063681173	0.141399963880292	0.179589983672059
0.2	42660	0.287275995787702	0.269191644233035	0.305157835042813
0.25	42660	0.421647159547083	0.405397421063902	0.4376305136371
0.3	42660	0.532142783286	0.517944897104934	0.546047557710772
0.35	42660	0.61784303401754	0.605576352372013	0.629816177041063
0.4	42660	0.661499887710583	0.650331656450216	0.672382223575394
0.45	42660	0.708316749942056	0.698412785060837	0.717949485677776
0.5	42660	0.721733200358454	0.712208040430597	0.730992633040086
0.55	42660	0.738324129771028	0.729277584930883	0.747112580737323
0.6	42660	0.729894491805704	0.720603361336848	0.738923534190709
0.65	42660	0.725580416790706	0.716165238418955	0.734731555638184
0.7	42660	0.720314235302001	0.710748663791243	0.729613469534319
0.75	42660	0.722710246186549	0.713212960019576	0.731942229047239
0.8	42660	0.727317214317568	0.717951884658437	0.73641928257091
0.85	42660	0.696458441436496	0.686225788657874	0.706415491960609
0.9	42660	0.690451519027316	0.680054558066025	0.700570835299295
0.95	42660	0.680015068660589	0.669336140283822	0.690413076404442
0.1	47900	0.0672397117504089	0.0477025090307714	0.0867254859694367
0.15	47900	0.210614129958025	0.191805844396128	0.229267770751498
0.2	47900	0.341655116638664	0.324226215884788	0.358852146090434
0.25	47900	0.503446241869767	0.488668144651985	0.517935540669624
0.3	47900	0.613493138609914	0.601121256240487	0.625571024533593
0.35	47900	0.675506973766783	0.664707622026859	0.686024095736436
0.4	47900	0.721648296348215	0.712120716070543	0.730910112689933
0.45	47900	0.754466457485327	0.745896401667175	0.762786745729638
0.5	47900	0.770133780768289	0.762036403386197	0.77799033866618
0.55	47900	0.77958090737147	0.771773411894719	0.787153399099049
0.6	47900	0.773352981564202	0.765353973024563	0.781113116589703
0.65	47900	0.77183617747918	0.763790767128247	0.779641792829979
0.7	47900	0.755041717113589	0.746488838773597	0.763345141216452
0.75	47900	0.770767627053644	0.762689584449944	0.778605230411067
0.8	47900	0.748800600202678	0.740062084074604	0.757286324012311
0.85	47900	0.74998593475911	0.741282552845776	0.758437147952899
0.9	47900	0.742519866304872	0.733596144775862	0.751187572028959
0.95	47900	0.743873523308473	0.734989581657429	0.752502132439682
