# Supplementary material for: Mobility patterns are associated with experienced income segregation in large US cities
Source: Nat Commun. 2021 Jul 30;12:4633. doi: 10.1038/s41467-021-24899-8 (PMC8324796; doi:10.1038/s41467-021-24899-8)
Supplement: Supplementary file 3 — Source Data [file 41467_2021_24899_MOESM3_ESM.zip › source_data/figS10a.csv]

S	pnew	error	group	sem
2	0.674555112881806	0.0112954428822103	4	0.00564772144110514
3	0.638357501481927	0.0110249808123626	4	0.00551249040618129
4	0.604334350591021	0.00392364160352184	4	0.00196182080176092
5	0.577619162239562	0.00741902070818116	4	0.00370951035409058
6	0.555920578605109	-0.00405240172603553	4	0.00202620086301777
7	0.538374299129808	-0.00317420825355648	4	0.00158710412677824
8	0.523727773739373	0.00514039467720784	4	0.00257019733860392
9	0.510088321982751	-0.0110155451533509	4	0.00550777257667547
10	0.498442184180442	-0.0193766592321805	4	0.00968832961609024
11	0.488414804178299	0.00977568344471795	4	0.00488784172235897
12	0.478359823073856	-0.000243085397292999	4	0.0001215426986465
13	0.469024274257714	-0.0122169309929586	4	0.00610846549647929
14	0.461896606598869	-0.00664113055895678	4	0.00332056527947839
15	0.457563068737154	0.0109665551138749	4	0.00548327755693744
16	0.448507520893824	-0.00348788397343957	4	0.00174394198671978
17	0.443397571500485	0.000180595720382612	4	9.02978601913058e-05
18	0.436650915957694	0.00285252823227513	4	0.00142626411613756
19	0.43143505908867	-0.010854909217269	4	0.00542745460863449
20	0.428553951725738	0.0252448547400355	4	0.0126224273700178
21	0.421332330569281	0.00634429216351353	4	0.00317214608175676
22	0.416654476351929	-0.0117485576385663	4	0.00587427881928314
23	0.413412534879021	0.00793985762487943	4	0.00396992881243972
24	0.40915498441322	0.000679276784545587	4	0.000339638392272794
25	0.406231213919061	0.00675971404205125	4	0.00337985702102562
26	0.40144209554344	0.003254605983379	4	0.0016273029916895
27	0.397855919458601	-0.00343441437776105	4	0.00171720718888052
28	0.395574442457109	-0.0135279049255867	4	0.00676395246279334
29	0.393007559325618	-0.00564483327556895	4	0.00282241663778447
30	0.390544828257872	-0.0118580088496904	4	0.0059290044248452
31	0.388748930112595	0.004441612293253	4	0.0022208061466265
32	0.385377690723162	-0.0199521675338026	4	0.00997608376690131
33	0.380844079161944	0.00230016172237388	4	0.00115008086118694
34	0.38025200909818	-0.0151336503192349	4	0.00756682515961743
35	0.379490167951706	0.00538098239276904	4	0.00269049119638452
36	0.375154640317393	0.0140909221901635	4	0.00704546109508177
37	0.372149932594807	0.00555194560307834	4	0.00277597280153917
38	0.372958764097744	0.00268539996682912	4	0.00134269998341456
39	0.368675345915906	0.00239500275440772	4	0.00119750137720386
40	0.366926924998646	-0.00322127933235231	4	0.00161063966617616
41	0.366439859130035	0.00715909958382134	4	0.00357954979191067
42	0.362816445335984	-0.0187160254394695	4	0.00935801271973473
43	0.362002796112999	0.00115367200457954	4	0.000576836002289771
44	0.360386823041939	0.0319439971026202	4	0.0159719985513101
45	0.360081524147098	0.0138676537669868	4	0.00693382688349338
46	0.356704448096181	-0.00625915902916019	4	0.00312957951458009
47	0.354773182591244	-0.0102931743453095	4	0.00514658717265475
48	0.354983518339487	0.00852343702732718	4	0.00426171851366359
49	0.353451195242226	0.00390236204678016	4	0.00195118102339008
50	0.350675083249145	-0.00576155779504498	4	0.00288077889752249
51	0.34946513363919	-0.00432871189898078	4	0.00216435594949039
52	0.348653954395069	-0.0240215816887528	4	0.0120107908443764
53	0.346360118421875	-0.00901984510063789	4	0.00450992255031895
54	0.34525283581447	-0.00530593027232056	4	0.00265296513616028
55	0.343666342655971	0.000208821643915182	4	0.000104410821957591
56	0.342241113088788	0.00513297194980412	4	0.00256648597490206
57	0.339741395935776	0.0270380572919086	4	0.0135190286459543
58	0.339652416965904	0.0135448040453735	4	0.00677240202268675
59	0.338151000925365	-0.00655517792363694	4	0.00327758896181847
60	0.336394873566593	-0.00355566698557602	4	0.00177783349278801
61	0.334975802613516	0.0183167784377114	4	0.00915838921885569
62	0.332967331915214	-0.00427060488532024	4	0.00213530244266012
63	0.331390929820117	0.00402480364332359	4	0.0020124018216618
64	0.329173889797968	-0.0324468311006687	4	0.0162234155503344
65	0.329523043388001	-0.0112853314932287	4	0.00564266574661433
66	0.326947379713565	-0.0093974786472102	4	0.0046987393236051
67	0.325885973485488	0.021267679563101	4	0.0106338397815505
68	0.324119785340993	0.01002283127704	4	0.00501141563851998
69	0.323924799755115	-0.00323867608389295	4	0.00161933804194648
70	0.321969060696435	0.00162335377043465	4	0.000811676885217326
71	0.32105328028165	-0.0252742176683106	4	0.0126371088341553
72	0.319414254182327	-0.0179339772672561	4	0.00896698863362807
73	0.318734449663187	0.0140979107762067	4	0.00704895538810334
74	0.31784987954069	-0.0110657523382644	4	0.00553287616913221
75	0.315122713849666	0.00309481794797933	4	0.00154740897398967
76	0.31466038372865	-0.00597155553024807	4	0.00298577776512403
77	0.313976704462334	-0.00897250338537307	4	0.00448625169268654
78	0.311804865671733	-0.00341213039133873	4	0.00170606519566937
79	0.309013867722792	-0.0275889777656353	4	0.0137944888828176
80	0.307375151915522	-0.000789117016114961	4	0.00039455850805748
81	0.302987959545373	-0.00152378949178521	4	0.000761894745892607
82	0.302935664560741	-0.0061376824522073	4	0.00306884122610365
83	0.303505207658158	0.0130795277876437	4	0.00653976389382184
84	0.302370804100698	-0.00947861828544829	4	0.00473930914272415
85	0.302108131553766	-0.0158933643164946	4	0.00794668215824729
86	0.301623330563606	-0.00757608752728132	4	0.00378804376364066
87	0.302316787050434	0.0175608100855361	4	0.00878040504276805
88	0.302210662892747	-0.0245421505851163	4	0.0122710752925582
89	0.300839026212386	0.00154505556446903	4	0.000772527782234515
90	0.300932100321304	-0.00473327072213011	4	0.00236663536106506
91	0.297716617135451	0.00178663699149224	4	0.00089331849574612
92	0.300126817914431	-0.0105249796836399	4	0.00526248984181994
93	0.300088330143995	-0.00499851788937994	4	0.00249925894468997
94	0.299221872884264	-0.0130696932007609	4	0.00653484660038046
95	0.299695470840587	0.00547636758705062	4	0.00273818379352531
96	0.299370329366178	0.0113340665199832	4	0.0056670332599916
97	0.299744827556926	0.0114898371724575	4	0.00574491858622873
98	0.299793651642906	0.000971586917956982	4	0.000485793458978491
99	0.299053781190585	-0.0194592597753836	4	0.00972962988769178
100	0.29925392465151	0.00445980226993257	4	0.00222990113496628
101	0.300444309914273	0.0122219716229573	4	0.00611098581147867
102	0.299814770808383	-0.0108504212314588	4	0.0054252106157294
103	0.29816724892365	0.011586231960254	4	0.005793115980127
104	0.300320754034895	-0.00595619428384418	4	0.00297809714192209
105	0.299643943265501	-0.000697519827933699	4	0.00034875991396685
106	0.298136191445405	0.00887822438072919	4	0.0044391121903646
107	0.298662784521805	0.013451397721948	4	0.006725698860974
108	0.297727002767451	-0.00911758301372508	4	0.00455879150686254
109	0.29866644879581	0.01049437557816	4	0.00524718778908
110	0.297908031818779	-0.00811841765982979	4	0.0040592088299149
111	0.297352464995128	0.00417244766474808	4	0.00208622383237404
112	0.297554661859197	-0.0118344029698733	4	0.00591720148493663
113	0.29755265170355	0.00640385028887997	4	0.00320192514443999
114	0.297930118882385	-0.0288705873709962	4	0.0144352936854981
115	0.297114767937677	-0.017361299657576	4	0.008680649828788
116	0.29524527768775	0.00125972916930911	4	0.000629864584654555
117	0.298124856734599	0.0227738428094062	4	0.0113869214047031
118	0.297067088737298	-0.0078177073177581	4	0.00390885365887905
119	0.298691013385177	0.012846103742301	4	0.00642305187115049
120	0.295900678467812	-0.0267144375952392	4	0.0133572187976196
121	0.299533371536833	-0.000452536329623083	4	0.000226268164811541
122	0.296538153161357	-0.00947145770488418	4	0.00473572885244209
123	0.29688119625879	0.00581376200431462	4	0.00290688100215731
124	0.297723756359	0.0170097925784489	4	0.00850489628922445
125	0.296779152700421	0.01402595315282	4	0.00701297657641002
126	0.296926447380954	0.00178798926995593	4	0.000893994634977964
127	0.295913420594054	-0.0152992710276466	4	0.00764963551382328
128	0.299192737339548	-0.0108536620082096	4	0.00542683100410478
129	0.297535288564968	-0.014524162044893	4	0.00726208102244649
130	0.298184226254781	0.0047088752974477	4	0.00235443764872385
131	0.297536121368942	-0.0027028934433003	4	0.00135144672165015
132	0.297019153228741	0.0103281738273824	4	0.00516408691369118
133	0.29685657511339	0.00786594721804597	4	0.00393297360902298
134	0.295848906104123	0.00183555987904614	4	0.00091777993952307
135	0.295837627991088	-0.0120172148864241	4	0.00600860744321207
136	0.297624517187951	-0.0083721910310233	4	0.00418609551551165
137	0.296839219480729	0.00500067990458315	4	0.00250033995229157
138	0.30008410373015	0.00418281909943516	4	0.00209140954971758
139	0.29744778802695	0.0479937386921255	4	0.0239968693460628
140	0.298219803865628	0.0043389246434146	4	0.0021694623217073
141	0.296023184448028	0.00739755166901677	4	0.00369877583450838
142	0.296638056910859	0.00470006197064077	4	0.00235003098532039
143	0.296577794740381	0.00116004016433734	4	0.000580020082168669
144	0.296633816195678	-0.000529362803208444	4	0.000264681401604222
145	0.297309093669349	-0.020929758512237	4	0.0104648792561185
146	0.294730135824407	-0.00434291977741331	4	0.00217145988870666
147	0.295118189346279	0.0177795432079363	4	0.00888977160396816
148	0.295763572096308	0.0148867003373382	4	0.00744335016866912
149	0.296855614621762	-0.00805625844262951	4	0.00402812922131476
150	0.297646085835793	0.0217016444121123	4	0.0108508222060562
151	0.296032293502976	-0.0135699989594193	4	0.00678499947970965
152	0.295389255027363	-0.0214040340578451	4	0.0107020170289225
153	0.297390824741351	-1.68169135589239e-05	4	8.40845677946196e-06
154	0.296065233104445	-0.00531684726355065	4	0.00265842363177532
155	0.29589089017671	-0.0138464564105399	4	0.00692322820526997
156	0.293880311581697	0.0372076696839829	4	0.0186038348419915
157	0.297145497336086	-0.00131975127297489	4	0.000659875636487447
158	0.297178000765088	-0.0238136228797129	4	0.0119068114398565
159	0.294305381417039	0.0152290387084182	4	0.0076145193542091
160	0.29620294415675	-0.0088806895366168	4	0.0044403447683084
161	0.297465911343411	-0.00863095504740613	4	0.00431547752370306
162	0.298863350950414	-0.00771586038428245	4	0.00385793019214122
163	0.296519982281189	-0.0246493029762157	4	0.0123246514881078
164	0.295947618916614	-0.00303927879901745	4	0.00151963939950873
165	0.299107750987604	-0.00404157279619046	4	0.00202078639809523
166	0.299537941549896	0.00240093578243029	4	0.00120046789121514
167	0.300786681085192	0.000683356628998721	4	0.000341678314499361
168	0.296982745731288	-0.000666619423574756	4	0.000333309711787378
169	0.295625375370821	-0.0147563286355274	4	0.00737816431776372
170	0.298079380614274	0.00170393057294381	4	0.000851965286471906
171	0.296273829608427	-0.000713920099425648	4	0.000356960049712824
172	0.299906707289227	-0.0346603342670594	4	0.0173301671335297
173	0.299742752876581	-0.0165424812490226	4	0.00827124062451128
174	0.301088731627654	-0.0351686839757725	4	0.0175843419878862
175	0.299363803668296	-0.0286102108850523	4	0.0143051054425262
176	0.299442642743826	0.0115312295487125	4	0.00576561477435627
177	0.300540796759529	-0.00714566391465786	4	0.00357283195732893
178	0.302176150566093	-0.0161786875662739	4	0.00808934378313693
179	0.301981161742464	-0.0179855297702871	4	0.00899276488514354
180	0.300531712875048	-0.0263310364887661	4	0.013165518244383
181	0.300590395611548	0.00985593569645513	4	0.00492796784822756
182	0.299183487248871	-0.0397445492588768	4	0.0198722746294384
183	0.301353618792553	0.0103664036837329	4	0.00518320184186646
184	0.299379765144272	0.00137618937482315	4	0.000688094687411577
185	0.303453107459084	-0.0193279648103833	4	0.00966398240519164
186	0.300906442214309	-0.00494538346558384	4	0.00247269173279192
187	0.302969933681093	0.0109226591628015	4	0.00546132958140077
188	0.299624480032363	0.0053547863728182	4	0.0026773931864091
189	0.298315693739802	-0.00891315302002341	4	0.00445657651001171
190	0.301857485547274	0.0224466326073961	4	0.0112233163036981
191	0.302589740463171	0.0087704008143259	4	0.00438520040716295
192	0.304016029604916	-0.0253345337208832	4	0.0126672668604416
193	0.303288020473498	-0.00186041552495684	4	0.000930207762478421
194	0.299266001174398	-0.0092041308044775	4	0.00460206540223875
195	0.304113147054646	0.0114758079425757	4	0.00573790397128787
196	0.304670901949405	0.00923183012762574	4	0.00461591506381287
197	0.304251666649114	0.0185651076309159	4	0.00928255381545795
198	0.300565665981653	-0.014780122478036	4	0.00739006123901799
199	0.302885556982134	-0.0198395549770561	4	0.00991977748852807
200	0.302607540275702	0.0013161109471437	4	0.000658055473571848
201	0.300613771784418	0.0017384337689514	4	0.000869216884475701
202	0.298573208017212	-0.00461155035441786	4	0.00230577517720893
203	0.303877335213253	-0.0164985545617975	4	0.00824927728089873
204	0.300325463045151	-0.0201074299672313	4	0.0100537149836156
205	0.30240829307373	0.00453044981382723	4	0.00226522490691362
206	0.300290829662171	-0.0256729035602945	4	0.0128364517801473
207	0.302418440609649	-0.00553197871485392	4	0.00276598935742696
208	0.305633711507293	-0.0114006342120009	4	0.00570031710600045
209	0.305274690461733	-0.00474872127139656	4	0.00237436063569828
210	0.302299555010792	0.0315887985121797	4	0.0157943992560899
211	0.302198248990323	0.0250000439143899	4	0.012500021957195
212	0.304646368979637	-0.000462603314915566	4	0.000231301657457783
213	0.304067825397724	0.00700917241248112	4	0.00350458620624056
214	0.302818622166645	0.00542496773449553	4	0.00271248386724777
215	0.306364457340815	-0.0178035380536484	4	0.00890176902682421
216	0.305116544343885	-0.0233183770304275	4	0.0116591885152137
217	0.307595073299317	0.00373542089839871	4	0.00186771044919935
218	0.310414191811198	-0.00349698210984447	4	0.00174849105492224
219	0.312053861129137	-0.0151083489573017	4	0.00755417447865083
220	0.308541517187398	0.00746601516425146	4	0.00373300758212573
221	0.309052757793765	-0.00479127062306694	4	0.00239563531153347
222	0.306566522162852	0.0235895757355022	4	0.0117947878677511
223	0.308721130644605	-0.0183681455260711	4	0.00918407276303557
224	0.308337859382939	0.00627775145050455	4	0.00313887572525227
225	0.309871029076755	0.000885258653150382	4	0.000442629326575191
226	0.313647881332421	-0.0290821390424816	4	0.0145410695212408
227	0.316523421936365	0.0172550543414427	4	0.00862752717072134
228	0.314102441359502	-0.00932565812736456	4	0.00466282906368228
229	0.307827582911211	0.030501160765612	4	0.015250580382806
230	0.309997644842204	-0.0150270689124196	4	0.00751353445620979
231	0.314471524949857	-0.0134545054140759	4	0.00672725270703796
232	0.307678318852293	-0.0131123396705905	4	0.00655616983529525
233	0.311338444870406	-0.00575887496692931	4	0.00287943748346466
234	0.313085704549327	0.0269945141050307	4	0.0134972570525153
235	0.315248180590055	-0.00264353860579489	4	0.00132176930289744
236	0.310642860268697	-0.00171842888258284	4	0.00085921444129142
237	0.31834983799571	0.0170307122400991	4	0.00851535612004953
238	0.30521891885882	0.00314548821697712	4	0.00157274410848856
239	0.30865296803653	-0.029761754069781	4	0.0148808770348905
240	0.314172166631183	-0.00396751464683035	4	0.00198375732341518
241	0.312435691895384	0.0102273240813318	4	0.0051136620406659
242	0.314071211973002	0.00386498645407096	4	0.00193249322703548
243	0.312350223583764	0.0318456578724836	4	0.0159228289362418
244	0.318390127755447	-0.00158326245657637	4	0.000791631228288186
245	0.319515322812803	-0.00735086568025181	4	0.00367543284012591
246	0.318589471449798	0.0205241660501408	4	0.0102620830250704
247	0.31500508374806	-0.00124853060075948	4	0.000624265300379738
248	0.313168512551112	0.0270050254063015	4	0.0135025127031508
249	0.313621702092465	-0.00927317601126746	4	0.00463658800563373
250	0.321738630483528	-0.0361009026901137	4	0.0180504513450568
251	0.312650859008945	0.0130622197459637	4	0.00653110987298183
252	0.320558728655559	0.0664217544397607	4	0.0332108772198804
253	0.317381852833448	0.00311205527355766	4	0.00155602763677883
254	0.319635399201293	-0.00243981306379336	4	0.00121990653189668
255	0.31375711286249	-0.0073977664629203	4	0.00369888323146015
256	0.314031180400891	0.00479287847736468	4	0.00239643923868234
257	0.319435125722867	0.0179016387964808	4	0.00895081939824042
258	0.314846171048848	-0.000561112804954372	4	0.000280556402477186
259	0.320747217806041	0.0101111633892014	4	0.00505558169460068
260	0.321518816751457	-0.000112897714061808	4	5.64488570309041e-05
261	0.314870075440067	-0.00546410051020854	4	0.00273205025510427
262	0.316611307057494	0.00861041388947219	4	0.00430520694473609
263	0.318202451202905	-0.0242267541016856	4	0.0121133770508428
264	0.325691900322826	-0.00585436435412288	4	0.00292718217706144
265	0.320153523064668	-0.0231412731091643	4	0.0115706365545822
266	0.314876511914246	0.00406685225706504	4	0.00203342612853252
267	0.327503061849357	0.00307705598547484	4	0.00153852799273742
268	0.321785959819723	-0.000599446893028478	4	0.000299723446514239
269	0.324276847406019	-0.00340578666924849	4	0.00170289333462425
270	0.323387415908192	0.011698320028195	4	0.00584916001409751
271	0.324897069508356	0.00814463625215782	4	0.00407231812607891
272	0.325090371344068	0.0154261463190756	4	0.00771307315953782
273	0.318501266650323	-0.0129492569631035	4	0.00647462848155175
274	0.311406720364494	0.0245813858661143	4	0.0122906929330571
275	0.30948180363517	0.0201113014045432	4	0.0100556507022716
276	0.325025187261816	-0.0211563363744547	4	0.0105781681872273
277	0.328101174993273	0.00142338629250298	4	0.000711693146251491
278	0.32279161440602	0.0147705257322215	4	0.00738526286611077
279	0.31187598528639	-0.0039632733067151	4	0.00198163665335755
280	0.323281228385669	0.00911301323780636	4	0.00455650661890318
281	0.331135636137786	-0.0171998847990912	4	0.00859994239954562
282	0.315377851821001	0.0145259839383392	4	0.00726299196916959
283	0.323496793480881	-0.0110877120493437	4	0.00554385602467187
284	0.317999516791496	0.0185847363567351	4	0.00929236817836754
285	0.319628843591136	0.0144686194613002	4	0.00723430973065011
286	0.32011232011232	0.0127333496510705	4	0.00636667482553527
287	0.327278421547134	0.0304475490235677	4	0.0152237745117838
288	0.323039138840989	-0.0193563342728892	4	0.00967816713644458
289	0.32412033592006	0.0145403440073139	4	0.00727017200365697
290	0.330465475402603	0.0231724033050011	4	0.0115862016525005
291	0.3271594638189	-0.00148294163915988	4	0.000741470819579941
292	0.307643278270569	-0.0132380306393778	4	0.00661901531968889
293	0.324780476679211	0.00384198314457346	4	0.00192099157228673
294	0.324200648748842	0.0129098196528352	4	0.00645490982641762
295	0.330727130570758	-0.0121378716446759	4	0.00606893582233797
296	0.330626945851902	-0.000657470003504527	4	0.000328735001752264
297	0.328510743089331	-0.0257445482616207	4	0.0128722741308103
298	0.327680798004988	0.00851147298876243	4	0.00425573649438121
299	0.324161704794735	0.00682963670955152	4	0.00341481835477576
300	0.334957208689928	0.00360350023526424	4	0.00180175011763212
301	0.333022574415662	-0.0190464908185692	4	0.00952324540928462
302	0.335371653757304	-0.036642354695274	4	0.018321177347637
303	0.329891304347826	0.00464443096798016	4	0.00232221548399008
304	0.335319268241396	0.0144192583921285	4	0.00720962919606423
305	0.330921607193032	-0.00607817386252521	4	0.0030390869312626
306	0.332329749103943	0.00984515140488322	4	0.00492257570244161
307	0.323744065754978	0.00244651533891677	4	0.00122325766945838
308	0.334250446162998	0.0129875652273427	4	0.00649378261367137
309	0.326088563613514	-0.0156881716448187	4	0.00784408582240936
310	0.328412446059505	-0.0234523561134544	4	0.0117261780567272
311	0.333826968043648	0.00152069913922965	4	0.000760349569614823
312	0.338897359762459	0.00301967274673232	4	0.00150983637336616
313	0.337637028014616	-0.00664521728351699	4	0.00332260864175849
314	0.3265794511806	0.0220422642643656	4	0.0110211321321828
315	0.327666151468315	-0.0106027361681832	4	0.0053013680840916
316	0.337092944369064	0.000245463800251114	4	0.000122731900125557
317	0.337626652928044	0.0107154129710411	4	0.00535770648552056
318	0.328668363019508	-0.00258136451690227	4	0.00129068225845114
319	0.329766117200311	-0.00425272235579983	4	0.00212636117789991
320	0.32702162772518	0.00899363618933768	4	0.00449681809466884
321	0.322890304564098	-0.0370428170378271	4	0.0185214085189136
322	0.330869604890957	0.0128788242710167	4	0.00643941213550837
323	0.33448662801571	-0.00599039286648252	4	0.00299519643324126
324	0.337612569457751	-0.00853634622628896	4	0.00426817311314448
325	0.350843519547429	-0.00605992870735354	4	0.00302996435367677
326	0.334761441090555	0.0187784699425699	4	0.00938923497128497
327	0.328118964851294	0.0142055436380397	4	0.00710277181901984
328	0.333667133987583	0.0135375487734221	4	0.00676877438671103
329	0.3254595769915	-0.0167736413188411	4	0.00838682065942054
330	0.339045031867099	0.0214788828836785	4	0.0107394414418392
331	0.330367304707708	-0.0209347278041832	4	0.0104673639020916
332	0.346229940646296	0.0118852996988262	4	0.00594264984941308
333	0.320264135369377	-0.00537737031364658	4	0.00268868515682329
334	0.340873634945398	0.0242530038546303	4	0.0121265019273151
335	0.341288782816229	-0.0111224791829656	4	0.0055612395914828
336	0.34413096482062	0.00392804715777655	4	0.00196402357888828
337	0.337564916330063	0.0119991315655797	4	0.00599956578278986
338	0.337514654161782	0.0219737676824921	4	0.0109868838412461
339	0.329217632125548	-0.00366258608533402	4	0.00183129304266701
340	0.326386476785921	-0.00575486703867017	4	0.00287743351933509
341	0.334135772749157	0.00228657330446615	4	0.00114328665223307
342	0.331879316612141	0.00672370363479359	4	0.00336185181739679
343	0.330118422659016	0.0381465166104859	4	0.0190732583052429
344	0.331800099453008	0.00153117655513245	4	0.000765588277566224
345	0.333417529679212	-0.016478841863314	4	0.00823942093165698
346	0.348759221998659	0.0112711217091434	4	0.00563556085457169
347	0.343762588961998	-0.0112254437107818	4	0.00561272185539088
348	0.335373968591962	0.0107179514697189	4	0.00535897573485944
349	0.347288564203428	0.0117764689871608	4	0.00588823449358039
350	0.345077425770706	0.00750173467170603	4	0.00375086733585301
351	0.349016751638747	0.0152442962869401	4	0.00762214814347004
352	0.348037769253467	0.0162649948299598	4	0.0081324974149799
353	0.342958161461402	0.00525057615363543	4	0.00262528807681771
354	0.34185873605948	-0.00505814041051924	4	0.00252907020525962
355	0.337793636633958	-0.000526010074032243	4	0.000263005037016121
356	0.349307608526529	0.0101040390582969	4	0.00505201952914845
357	0.341922542817466	0.00775659902545991	4	0.00387829951272996
358	0.347591031960566	-0.000339366672382394	4	0.000169683336191197
359	0.350951374207188	-0.0128691010045532	4	0.0064345505022766
360	0.351845693382108	-0.013096667946453	4	0.0065483339732265
361	0.340637775960752	-0.000168705541398678	4	8.4352770699339e-05
362	0.343577751795557	-0.0114097343992861	4	0.00570486719964306
363	0.337810945273632	-0.00693567054821708	4	0.00346783527410854
364	0.345570492933471	-0.0114340914037271	4	0.00571704570186354
365	0.35428263602083	-0.0147209682575353	4	0.00736048412876765
366	0.352092352092352	0.0276846054524737	4	0.0138423027262369
367	0.353789279112754	0.00455274826729307	4	0.00227637413364654
368	0.348322889789901	-0.0183694530889772	4	0.0091847265444886
369	0.353679406731318	0.0398302507357657	4	0.0199151253678829
370	0.351145038167939	-1.19461154689402e-05	4	5.97305773447009e-06
371	0.334191176470588	-0.00148602449520394	4	0.000743012247601971
372	0.347216815881666	0.0199391801920824	4	0.00996959009604121
373	0.340446168768186	0.00849689292430639	4	0.00424844646215319
374	0.360535676919858	0.0277578339765434	4	0.0138789169882717
375	0.351284175642088	0.0114651071709197	4	0.00573255358545986
376	0.345750154352747	-0.0121379765978768	4	0.00606898829893842
377	0.350530785562633	0.00140321944743431	4	0.000701609723717156
378	0.338860103626943	0.00478706706023288	4	0.00239353353011644
379	0.361535008976661	0.00914723777760393	4	0.00457361888880196
380	0.374585896829153	-0.0202375075226546	4	0.0101187537613273
381	0.337365010799136	-0.0334453260039252	4	0.0167226630019626
382	0.34446198962328	-0.00302734388197943	4	0.00151367194098972
383	0.340401533949921	-0.017923237002619	4	0.00896161850130949
384	0.365285609217946	-0.0109095195547561	4	0.00545475977737803
385	0.375064135454079	0.00769424985339019	4	0.00384712492669509
386	0.328911253430924	-0.028326130965472	4	0.014163065482736
387	0.365960743801653	-0.0179979473910069	4	0.00899897369550344
388	0.360411311053985	-0.0163480071426543	4	0.00817400357132713
389	0.388278388278388	-0.0138524727248846	4	0.00692623636244232
390	0.356412273800157	0.033079572574128	4	0.016539786287064
391	0.359828141783029	-0.0199794468039054	4	0.00998972340195268
392	0.331664580725907	-0.000982606874340795	4	0.000491303437170397
393	0.347698072805139	0.0368933132072314	4	0.0184466566036157
394	0.370809248554913	-0.0165232278719659	4	0.00826161393598297
395	0.346132897603486	-0.00349033551093674	4	0.00174516775546837
396	0.354107648725212	-0.0114484100075236	4	0.00572420500376182
397	0.360679753882215	0.0106354387988378	4	0.00531771939941889
398	0.336842105263158	-0.00419555154033188	4	0.00209777577016594
399	0.356695496570236	-0.00301138915534233	4	0.00150569457767117
400	0.365420560747664	0.00477259942524645	4	0.00238629971262322
401	0.351874244256348	-0.00414089741985802	4	0.00207044870992901
402	0.369250562881956	-0.0066592802709065	4	0.00332964013545325
403	0.341844397717032	-0.0149097323554808	4	0.00745486617774041
404	0.357645553422905	0.00311722505878362	4	0.00155861252939181
405	0.347388294524858	-0.00294244249504475	4	0.00147122124752237
406	0.378010471204188	-0.00145758472753121	4	0.000728792363765607
407	0.35669002335669	0.0113257581991502	4	0.00566287909957511
408	0.355480607082631	0.000990749084824688	4	0.000495374542412344
409	0.365845070422535	-0.0181429038470598	4	0.00907145192352987
410	0.367463432037103	0.0236333601196792	4	0.0118166800598396
411	0.335299901671583	-0.00112459643599768	4	0.000562298217998842
412	0.348260420254909	-0.0209675385598296	4	0.0104837692799148
413	0.339945280437757	-0.000221646795633579	4	0.00011082339781679
414	0.359002566923359	0.00723334342500137	4	0.00361667171250068
415	0.384554140127389	0.00296892055854291	4	0.00148446027927145
416	0.365340474368784	-0.00680782868707078	4	0.00340391434353539
417	0.357630979498861	0.00995733202418246	4	0.00497866601209123
418	0.347988077496274	-0.0326555204647126	4	0.0163277602323563
419	0.353348729792148	0.00730489042251435	4	0.00365244521125718
420	0.352074447460256	0.0296433466871779	4	0.014821673343589
421	0.322290241267555	0.00139933365298466	4	0.00069966682649233
422	0.363561756257694	0.000344852855935132	4	0.000172426427967566
423	0.368311036789298	0.0228776857638024	4	0.0114388428819012
424	0.339377217185652	-0.00742425431705918	4	0.00371212715852959
425	0.342559165663859	-0.0041917168486853	4	0.00209585842434265
426	0.351023819473464	-0.00692089371329933	4	0.00346044685664967
427	0.358907672301691	-0.00682913861455107	4	0.00341456930727554
428	0.364931019136627	-0.0129584556988557	4	0.00647922784942787
429	0.358666666666667	-0.0181475919390708	4	0.00907379596953539
430	0.391944990176817	0.00324887194118043	4	0.00162443597059022
431	0.388943731490622	0.00245746407142287	4	0.00122873203571144
432	0.365853658536585	-0.00142199379085088	4	0.000710996895425438
433	0.378192534381139	-0.0211486356796901	4	0.010574317839845
434	0.356607310215558	-0.00697069447412704	4	0.00348534723706352
435	0.358508604206501	0.00370227616290587	4	0.00185113808145293
436	0.350023618327822	-0.00600683500911358	4	0.00300341750455679
437	0.353084021369597	0.00441244641369903	4	0.00220622320684951
438	0.362487360970678	-0.00564061613497033	4	0.00282030806748517
439	0.351418616226979	0.0392956590423608	4	0.0196478295211804
440	0.374732334047109	0.00362128802473055	4	0.00181064401236528
441	0.375272331154684	-0.00619327670628611	4	0.00309663835314306
442	0.394009216589862	0.013340097978212	4	0.006670048989106
443	0.381408450704225	0.00747817532265497	4	0.00373908766132748
444	0.373392956959195	-0.0248017148311161	4	0.012400857415558
445	0.381173736199884	-0.0260284580821786	4	0.0130142290410893
446	0.391883706844337	0.00165624808080046	4	0.000828124040400232
447	0.357504215851602	0.0193379088953262	4	0.00966895444766308
448	0.355240793201133	0.0160483481161434	4	0.00802417405807172
449	0.37960687960688	0.0152332513541481	4	0.00761662567707405
450	0.358747044917258	0.00588767965243497	4	0.00294383982621748
451	0.365127582017011	-0.019639861201747	4	0.00981993060087349
452	0.406292749658003	0.0185349496052994	4	0.0092674748026497
453	0.392143808255659	0.00922582897955741	4	0.0046129144897787
454	0.373478539397822	0.0173273978655158	4	0.00866369893275789
455	0.375328083989501	0.0392028953864016	4	0.0196014476932008
456	0.361040609137056	0.00540515574153502	4	0.00270257787076751
457	0.366013071895425	0.0122035833129668	4	0.00610179165648341
458	0.366336633663366	-0.017379169195795	4	0.00868958459789749
459	0.366800535475234	0.00182280227207643	4	0.000911401136038216
460	0.378416257883672	0.00751771123399701	4	0.00375885561699851
461	0.382078853046595	-0.00667649564997336	4	0.00333824782498668
462	0.379856115107914	0.020181485763444	4	0.010090742881722
463	0.379793510324484	-0.00994451218091202	4	0.00497225609045601
464	0.380774962742176	0.0200804750508161	4	0.010040237525408
465	0.388253241800153	-0.00104872322229748	4	0.000524361611148738
466	0.362391930835735	0.00947196544171658	4	0.00473598272085829
467	0.388888888888889	-0.0102299314816611	4	0.00511496574083056
468	0.408789386401327	-0.000522779461863894	4	0.000261389730931947
469	0.389507154213037	-0.00561832914271872	4	0.00280916457135936
470	0.38707102952913	-0.00550775811280075	4	0.00275387905640038
471	0.36579754601227	-0.00248263118732489	4	0.00124131559366245
472	0.366692728694292	0.0054380772164631	4	0.00271903860823155
473	0.365700861393892	-0.00749093759434786	4	0.00374546879717393
474	0.373182552504039	0.00473523823987359	4	0.00236761911993679
475	0.347528517110266	0.0101563723296285	4	0.00507818616481427
476	0.386540120793788	0.000107444096212955	4	5.37220481064777e-05
477	0.342857142857143	0.0152707743928472	4	0.0076353871964236
478	0.355753646677472	0.0181743153655581	4	0.00908715768277904
479	0.361365528726062	-0.000938501830385195	4	0.000469250915192598
480	0.375992939099735	-0.0014925139605274	4	0.0007462569802637
481	0.406730769230769	0.0101616972238927	4	0.00508084861194636
482	0.375561545372866	0.00102671642591221	4	0.000513358212956104
483	0.35464620630861	-0.0142825200580691	4	0.00714126002903455
484	0.347607052896725	0.00908506767068167	4	0.00454253383534084
485	0.379182156133829	0.000675748644997834	4	0.000337874322498917
486	0.371794871794872	0.00166746532846234	4	0.000833732664231172
487	0.344501718213058	0.00221505407562378	4	0.00110752703781189
488	0.35183527305282	-0.00430284229550266	4	0.00215142114775133
489	0.374038461538462	-0.00223993896022388	4	0.00111996948011194
490	0.364494806421152	-0.00382812241264022	4	0.00191406120632011
491	0.36852207293666	0.00245314954783169	4	0.00122657477391585
492	0.375	-0.0129940910464459	4	0.00649704552322294
493	0.381287726358149	-0.00171770405965287	4	0.000858852029826437
494	0.362934362934363	0.00483316840295135	4	0.00241658420147568
495	0.396367521367521	-0.00784700866616429	4	0.00392350433308214
496	0.363817097415507	-0.0111526211923375	4	0.00557631059616874
497	0.372507869884575	-0.0264181366682727	4	0.0132090683341364
498	0.401376146788991	-0.0177687214967717	4	0.00888436074838586
499	0.359001040582726	-0.00770721342271756	4	0.00385360671135878
500	0.434177215189873	-0.00557189064201189	4	0.00278594532100594
2	0.610993880272961	0.000284945724962871	2	0.000142472862481435
3	0.560820664747608	-0.00803263121434599	2	0.004016315607173
4	0.526959354104288	0.00769195303601646	2	0.00384597651800823
5	0.499910384710497	0.00589960237495317	2	0.00294980118747659
6	0.477177048413503	-0.0112061357176285	2	0.00560306785881423
7	0.462089676186801	0.010613472756763	2	0.00530673637838151
8	0.447435056562166	-0.0154527154748649	2	0.00772635773743243
9	0.433941010002344	0.00507076653876952	2	0.00253538326938476
10	0.425588173374254	0.00349240650861635	2	0.00174620325430817
11	0.415492705444	0.00569752979939834	2	0.00284876489969917
12	0.406372584277123	-0.000890952864410387	2	0.000445476432205193
13	0.398304089021769	-0.00896825178917801	2	0.004484125894589
14	0.394043927509952	0.00839144118285222	2	0.00419572059142611
15	0.385542864341655	-0.0087376416024136	2	0.0043688208012068
16	0.380168839705799	-0.0222440484504253	2	0.0111220242252126
17	0.375793679894807	-0.0147580153130453	2	0.00737900765652265
18	0.372510434998707	-0.00460026699343716	2	0.00230013349671858
19	0.368041810519775	0.00568433013422221	2	0.0028421650671111
20	0.363924792806958	0.000199427868591181	2	9.97139342955906e-05
21	0.358423014860891	-0.0116131997868594	2	0.00580659989342972
22	0.355670302779867	0.000890155432032694	2	0.000445077716016347
23	0.350572920478447	-0.000141406090535618	2	7.07030452678091e-05
24	0.348935759157412	0.0360934553021791	2	0.0180467276510896
25	0.346075558110388	0.00507984733139184	2	0.00253992366569592
26	0.341494070460167	0.00803602595483622	2	0.00401801297741811
27	0.338462696402431	0.00978241099759432	2	0.00489120549879716
28	0.333067299102588	0.0218089841123396	2	0.0109044920561698
29	0.334111699603185	0.00564411766326753	2	0.00282205883163376
30	0.329436160876475	-0.0198675320690045	2	0.00993376603450227
31	0.325143280428277	-0.0143817253699273	2	0.00719086268496366
32	0.323255810541789	0.00603835087479304	2	0.00301917543739652
33	0.318771998605399	0.0026914120253537	2	0.00134570601267685
34	0.315159169347261	0.00513206646155302	2	0.00256603323077651
35	0.311592942504062	-0.00600689085614225	2	0.00300344542807113
36	0.311228532566092	-0.00298620391593693	2	0.00149310195796847
37	0.308617456206818	-0.0128949085877324	2	0.00644745429386621
38	0.304592378382563	0.000347739891293949	2	0.000173869945646975
39	0.302499931358282	-0.00278270551776763	2	0.00139135275888381
40	0.299856703695085	-0.0342665275897569	2	0.0171332637948785
41	0.279939568285768	-0.0306802409156539	2	0.015340120457827
42	0.277873908443759	0.000492970638079151	2	0.000246485319039576
43	0.273431080878211	0.0141087045183466	2	0.0070543522591733
44	0.270976060758489	-0.00760196095596884	2	0.00380098047798442
45	0.270549878230253	0.0257554893319979	2	0.012877744665999
46	0.265030278703688	-0.00290563674419398	2	0.00145281837209699
47	0.26198518839495	-0.000115822917469064	2	5.79114587345318e-05
48	0.25631182348392	-0.00892287284052894	2	0.00446143642026447
49	0.252358129894807	-0.00472434623512263	2	0.00236217311756132
50	0.243266591744838	-0.0252495192898857	2	0.0126247596449428
51	0.233009213297581	-0.0348137912485445	2	0.0174068956242723
52	0.220128578532358	0.0344434931743308	2	0.0172217465871654
53	0.198940152656911	0.00911449524153197	2	0.00455724762076598
54	0.15076240156493	-0.0162376394839535	2	0.00811881974197677
55	0		2
56			2
57			2
58			2
59			2
60			2
61			2
62			2
63			2
64			2
65			2
66			2
67			2
68			2
69			2
70			2
71			2
72			2
73			2
74			2
75			2
76			2
77			2
78			2
79			2
80			2
81			2
82			2
83			2
84			2
85			2
86			2
87			2
88			2
89			2
90			2
91			2
92			2
93			2
94			2
95			2
96			2
97			2
98			2
99			2
100			2
101			2
102			2
103			2
104			2
105			2
106			2
107			2
108			2
109			2
110			2
111			2
112			2
113			2
114			2
115			2
116			2
117			2
118			2
119			2
120			2
121			2
122			2
123			2
124			2
125			2
126			2
127			2
128			2
129			2
130			2
131			2
132			2
133			2
134			2
135			2
136			2
137			2
138			2
139			2
140			2
141			2
142			2
143			2
144			2
145			2
146			2
147			2
148			2
149			2
150			2
151			2
152			2
153			2
154			2
155			2
156			2
157			2
158			2
159			2
160			2
161			2
162			2
163			2
164			2
165			2
166			2
167			2
168			2
169			2
170			2
171			2
172			2
173			2
174			2
175			2
176			2
177			2
178			2
179			2
180			2
181			2
182			2
183			2
184			2
185			2
186			2
187			2
188			2
189			2
190			2
191			2
192			2
193			2
194			2
195			2
196			2
197			2
198			2
199			2
200			2
201			2
202			2
203			2
204			2
205			2
206			2
207			2
208			2
209			2
210			2
211			2
212			2
213			2
214			2
215			2
216			2
217			2
218			2
219			2
220			2
221			2
222			2
223			2
224			2
225			2
226			2
227			2
228			2
229			2
230			2
231			2
232			2
233			2
234			2
235			2
236			2
237			2
238			2
239			2
240			2
241			2
242			2
243			2
244			2
245			2
246			2
247			2
248			2
249			2
250			2
251			2
252			2
253			2
254			2
255			2
256			2
257			2
258			2
259			2
260			2
261			2
262			2
263			2
264			2
265			2
266			2
267			2
268			2
269			2
270			2
271			2
272			2
273			2
274			2
275			2
276			2
277			2
278			2
279			2
280			2
281			2
282			2
283			2
284			2
285			2
286			2
287			2
288			2
289			2
290			2
291			2
292			2
293			2
294			2
295			2
296			2
297			2
298			2
299			2
300			2
301			2
302			2
303			2
304			2
305			2
306			2
307			2
308			2
309			2
310			2
311			2
312			2
313			2
314			2
315			2
316			2
317			2
318			2
319			2
320			2
321			2
322			2
323			2
324			2
325			2
326			2
327			2
328			2
329			2
330			2
331			2
332			2
333			2
334			2
335			2
336			2
337			2
338			2
339			2
340			2
341			2
342			2
343			2
344			2
345			2
346			2
347			2
348			2
349			2
350			2
351			2
352			2
353			2
354			2
355			2
356			2
357			2
358			2
359			2
360			2
361			2
362			2
363			2
364			2
365			2
366			2
367			2
368			2
369			2
370			2
371			2
372			2
373			2
374			2
375			2
376			2
377			2
378			2
379			2
380			2
381			2
382			2
383			2
384			2
385			2
386			2
387			2
388			2
389			2
390			2
391			2
392			2
393			2
394			2
395			2
396			2
397			2
398			2
399			2
400			2
401			2
402			2
403			2
404			2
405			2
406			2
407			2
408			2
409			2
410			2
411			2
412			2
413			2
414			2
415			2
416			2
417			2
418			2
419			2
420			2
421			2
422			2
423			2
424			2
425			2
426			2
427			2
428			2
429			2
430			2
431			2
432			2
433			2
434			2
435			2
436			2
437			2
438			2
439			2
440			2
441			2
442			2
443			2
444			2
445			2
446			2
447			2
448			2
449			2
450			2
451			2
452			2
453			2
454			2
455			2
456			2
457			2
458			2
459			2
460			2
461			2
462			2
463			2
464			2
465			2
466			2
467			2
468			2
469			2
470			2
471			2
472			2
473			2
474			2
475			2
476			2
477			2
478			2
479			2
480			2
481			2
482			2
483			2
484			2
485			2
486			2
487			2
488			2
489			2
490			2
491			2
492			2
493			2
494			2
495			2
496			2
497			2
498			2
499			2
500			2
2	0.554477773808309	-0.00275183810205539	1	0.0013759190510277
3	0.507318027007387	-0.0210584839813008	1	0.0105292419906504
4	0.472091033771031	-0.00919740106296185	1	0.00459870053148093
5	0.445234180100711	0.00888895349976576	1	0.00444447674988288
6	0.423370872991904	0.00614007512703861	1	0.00307003756351931
7	0.408145008863479	-0.00536843498136977	1	0.00268421749068489
8	0.394461728378253	-0.0135816704098646	1	0.0067908352049323
9	0.382791545735212	-0.00246723672797791	1	0.00123361836398895
10	0.370765115902091	-0.0121848832993611	1	0.00609244164968053
11	0.362853212598655	0.0228263595831707	1	0.0114131797915853
12	0.35588070909586	0.00322682191066998	1	0.00161341095533499
13	0.349750711247571	0.00807448225792806	1	0.00403724112896403
14	0.342128415015539	-0.0158829505050401	1	0.00794147525252007
15	0.337740534071127	0.00572926986752056	1	0.00286463493376028
16	0.33245230695673	0.00347481169512085	1	0.00173740584756043
17	0.325977335676151	-0.0129205739544796	1	0.00646028697723978
18	0.324872214175583	-0.0173004842665181	1	0.00865024213325907
19	0.319646281970421	0.0264399723957477	1	0.0132199861978738
20	0.313561553891222	-0.00170479490500764	1	0.000852397452503819
21	0.307544646174424	-0.0102485731667916	1	0.00512428658339578
22	0.30518565075642	0.0392286509601948	1	0.0196143254800974
23	0.300318059233997	-0.0345105807106357	1	0.0172552903553178
24	0.295809544878285	0.0146203735726767	1	0.00731018678633835
25	0.293435674266837	-0.00300270764207363	1	0.00150135382103682
26	0.289644956610992	-0.0051410398275361	1	0.00257051991376805
27	0.284091893384846	-0.0125347678322115	1	0.00626738391610574
28	0.282823566162892	4.16008466420372e-05	1	2.08004233210186e-05
29	0.278782620410049	0.0209544599341169	1	0.0104772299670584
30	0.27611199443427	0.0343928040841622	1	0.0171964020420811
31	0.252179150504734	0.0174323545689757	1	0.00871617728448783
32	0.249919299753708	-0.00264337523473971	1	0.00132168761736986
33	0.249067623885864	-0.000774684718065932	1	0.000387342359032966
34	0.246115470681983	0.0284345398958893	1	0.0142172699479447
35	0.241022666331031	0.0309387854975755	1	0.0154693927487877
36	0.233277591973244	0.05407801162609	1	0.027039005813045
37	0.221835369584942	0.0279282747457093	1	0.0139641373728546
38	0.196613124143942	0.0201337766245143	1	0.0100668883122571
39	0.15636971449223	0.046568171468857	1	0.0232840857344285
40	0		1
41			1
42			1
43			1
44			1
45			1
46			1
47			1
48			1
49			1
50			1
51			1
52			1
53			1
54			1
55			1
56			1
57			1
58			1
59			1
60			1
61			1
62			1
63			1
64			1
65			1
66			1
67			1
68			1
69			1
70			1
71			1
72			1
73			1
74			1
75			1
76			1
77			1
78			1
79			1
80			1
81			1
82			1
83			1
84			1
85			1
86			1
87			1
88			1
89			1
90			1
91			1
92			1
93			1
94			1
95			1
96			1
97			1
98			1
99			1
100			1
101			1
102			1
103			1
104			1
105			1
106			1
107			1
108			1
109			1
110			1
111			1
112			1
113			1
114			1
115			1
116			1
117			1
118			1
119			1
120			1
121			1
122			1
123			1
124			1
125			1
126			1
127			1
128			1
129			1
130			1
131			1
132			1
133			1
134			1
135			1
136			1
137			1
138			1
139			1
140			1
141			1
142			1
143			1
144			1
145			1
146			1
147			1
148			1
149			1
150			1
151			1
152			1
153			1
154			1
155			1
156			1
157			1
158			1
159			1
160			1
161			1
162			1
163			1
164			1
165			1
166			1
167			1
168			1
169			1
170			1
171			1
172			1
173			1
174			1
175			1
176			1
177			1
178			1
179			1
180			1
181			1
182			1
183			1
184			1
185			1
186			1
187			1
188			1
189			1
190			1
191			1
192			1
193			1
194			1
195			1
196			1
197			1
198			1
199			1
200			1
201			1
202			1
203			1
204			1
205			1
206			1
207			1
208			1
209			1
210			1
211			1
212			1
213			1
214			1
215			1
216			1
217			1
218			1
219			1
220			1
221			1
222			1
223			1
224			1
225			1
226			1
227			1
228			1
229			1
230			1
231			1
232			1
233			1
234			1
235			1
236			1
237			1
238			1
239			1
240			1
241			1
242			1
243			1
244			1
245			1
246			1
247			1
248			1
249			1
250			1
251			1
252			1
253			1
254			1
255			1
256			1
257			1
258			1
259			1
260			1
261			1
262			1
263			1
264			1
265			1
266			1
267			1
268			1
269			1
270			1
271			1
272			1
273			1
274			1
275			1
276			1
277			1
278			1
279			1
280			1
281			1
282			1
283			1
284			1
285			1
286			1
287			1
288			1
289			1
290			1
291			1
292			1
293			1
294			1
295			1
296			1
297			1
298			1
299			1
300			1
301			1
302			1
303			1
304			1
305			1
306			1
307			1
308			1
309			1
310			1
311			1
312			1
313			1
314			1
315			1
316			1
317			1
318			1
319			1
320			1
321			1
322			1
323			1
324			1
325			1
326			1
327			1
328			1
329			1
330			1
331			1
332			1
333			1
334			1
335			1
336			1
337			1
338			1
339			1
340			1
341			1
342			1
343			1
344			1
345			1
346			1
347			1
348			1
349			1
350			1
351			1
352			1
353			1
354			1
355			1
356			1
357			1
358			1
359			1
360			1
361			1
362			1
363			1
364			1
365			1
366			1
367			1
368			1
369			1
370			1
371			1
372			1
373			1
374			1
375			1
376			1
377			1
378			1
379			1
380			1
381			1
382			1
383			1
384			1
385			1
386			1
387			1
388			1
389			1
390			1
391			1
392			1
393			1
394			1
395			1
396			1
397			1
398			1
399			1
400			1
401			1
402			1
403			1
404			1
405			1
406			1
407			1
408			1
409			1
410			1
411			1
412			1
413			1
414			1
415			1
416			1
417			1
418			1
419			1
420			1
421			1
422			1
423			1
424			1
425			1
426			1
427			1
428			1
429			1
430			1
431			1
432			1
433			1
434			1
435			1
436			1
437			1
438			1
439			1
440			1
441			1
442			1
443			1
444			1
445			1
446			1
447			1
448			1
449			1
450			1
451			1
452			1
453			1
454			1
455			1
456			1
457			1
458			1
459			1
460			1
461			1
462			1
463			1
464			1
465			1
466			1
467			1
468			1
469			1
470			1
471			1
472			1
473			1
474			1
475			1
476			1
477			1
478			1
479			1
480			1
481			1
482			1
483			1
484			1
485			1
486			1
487			1
488			1
489			1
490			1
491			1
492			1
493			1
494			1
495			1
496			1
497			1
498			1
499			1
500			1
2	0.636774079823499	0.0125532013528975	3	0.00627660067644877
3	0.58914202592046	0.000898215843987772	3	0.000449107921993886
4	0.553363492388998	-0.0041345378943086	3	0.0020672689471543
5	0.52601541619499	-0.0154649937007328	3	0.00773249685036641
6	0.502879595846197	0.0244794249319587	3	0.0122397124659794
7	0.484223862462003	0.0108707309255274	3	0.0054353654627637
8	0.468272387045516	0.013835638258208	3	0.00691781912910402
9	0.459646271235834	0.00414801450398424	3	0.00207400725199212
10	0.444739653453747	-0.00747149678839132	3	0.00373574839419566
11	0.433779695616301	-0.0137203944133443	3	0.00686019720667216
12	0.426682669409994	-0.011725982848931	3	0.00586299142446551
13	0.418969123077441	0.0171887355426149	3	0.00859436777130747
14	0.412669166351903	0.0071673612487654	3	0.0035836806243827
15	0.405928804325171	0.0103376378232673	3	0.00516881891163364
16	0.400988999971354	-0.000775629099028453	3	0.000387814549514227
17	0.391260446655673	-0.0135454436371189	3	0.00677272181855945
18	0.387023974508293	-0.0105033259621327	3	0.00525166298106635
19	0.385178943023716	0.0167111281358636	3	0.00835556406793182
20	0.379469958557685	0.00207315456651234	3	0.00103657728325617
21	0.37332377674248	0.0167457237078507	3	0.00837286185392535
22	0.372705639591966	-0.00386948986183354	3	0.00193474493091677
23	0.367999474216048	0.0155322652472897	3	0.00776613262364483
24	0.364776739762082	0.0138661021383923	3	0.00693305106919613
25	0.362819615618885	0.0166295811363635	3	0.00831479056818174
26	0.358457529896802	0.0163779943237781	3	0.00818899716188905
27	0.356347332446588	0.0236731434398487	3	0.0118365717199243
28	0.353406012178361	-0.00321548710292261	3	0.00160774355146131
29	0.351389980592517	0.029930031358231	3	0.0149650156791155
30	0.348119514246057	-0.00358981702757147	3	0.00179490851378573
31	0.347181639071847	-0.00484633362831621	3	0.0024231668141581
32	0.34342430696432	0.0321456212791875	3	0.0160728106395937
33	0.340930194325796	0.020452958564709	3	0.0102264792823545
34	0.337589948118739	0.0125832884406595	3	0.00629164422032973
35	0.33737382562366	-0.0126968135271373	3	0.00634840676356866
36	0.334112536417923	0.0167007550437217	3	0.00835037752186086
37	0.333608398524777	-0.0124195981018927	3	0.00620979905094633
38	0.329822122542386	-0.00424146147953855	3	0.00212073073976928
39	0.32653495631281	-0.00825719080753573	3	0.00412859540376787
40	0.324515190504341	-0.0128355638015464	3	0.0064177819007732
41	0.324558924754556	-0.00540560479648765	3	0.00270280239824382
42	0.319367225966893	-0.0080634972952306	3	0.0040317486476153
43	0.318324592447306	0.0202487688331313	3	0.0101243844165657
44	0.314753812685153	-0.00044097418838344	3	0.00022048709419172
45	0.314737004820056	-0.0195069167717096	3	0.00975345838585481
46	0.311977211469484	0.0112073949164809	3	0.00560369745824047
47	0.309791125785128	-0.0313489861811192	3	0.0156744930905596
48	0.307390576942344	0.00507197142045096	3	0.00253598571022548
49	0.30621927142865	0.0274887611470031	3	0.0137443805735016
50	0.302389194618912	0.0329903854224716	3	0.0164951927112358
51	0.303571234941392	-0.0107250060187534	3	0.00536250300937671
52	0.301740223452398	0.0118250396229986	3	0.00591251981149932
53	0.299131600808832	-0.00700480152541798	3	0.00350240076270899
54	0.298020294707036	0.0122330001457105	3	0.00611650007285524
55	0.296160244153358	-0.0332799663742663	3	0.0166399831871332
56	0.279450878773036	0.001511128043136	3	0.000755564021567999
57	0.279413198982336	0.00104343657400601	3	0.000521718287003003
58	0.27883476169661	0.0028807719028956	3	0.0014403859514478
59	0.276504373485088	-0.0191354487375946	3	0.00956772436879729
60	0.275106225904356	0.0426989177544579	3	0.021349458877229
61	0.273804385659589	-0.0225616220410688	3	0.0112808110205344
62	0.271427674210686	-0.00823493347629079	3	0.0041174667381454
63	0.27010303991416	0.0132580850806407	3	0.00662904254032034
64	0.267898645917542	0.0381308699628296	3	0.0190654349814148
65	0.266396446117238	0.000296529036996768	3	0.000148264518498384
66	0.265067571034493	-0.00661359329438735	3	0.00330679664719367
67	0.262897972327363	0.0315203879495158	3	0.0157601939747579
68	0.261017766840018	-0.00398223247272483	3	0.00199111623636241
69	0.257511670209735	0.0278150557164612	3	0.0139075278582306
70	0.256456190076889	-0.00171353615971403	3	0.000856768079857014
71	0.252359214362437	-1.94001995362852e-05	3	9.70009976814262e-06
72	0.246457049191524	-0.0157242139611048	3	0.0078621069805524
73	0.245516568239853	0.00820795788424105	3	0.00410397894212053
74	0.238772488925052	0.0168717226841693	3	0.00843586134208464
75	0.235248589526855	0.00055005912807909	3	0.000275029564039545
76	0.225685304994547	-0.0385004137585053	3	0.0192502068792527
77	0.206849634977205	0.00579019842104441	3	0.0028950992105222
78	0.186452213286665	-0.0077134769837829	3	0.00385673849189145
79	0.141343140668524	0.0307409092249885	3	0.0153704546124942
80	0		3
81			3
82			3
83			3
84			3
85			3
86			3
87			3
88			3
89			3
90			3
91			3
92			3
93			3
94			3
95			3
96			3
97			3
98			3
99			3
100			3
101			3
102			3
103			3
104			3
105			3
106			3
107			3
108			3
109			3
110			3
111			3
112			3
113			3
114			3
115			3
116			3
117			3
118			3
119			3
120			3
121			3
122			3
123			3
124			3
125			3
126			3
127			3
128			3
129			3
130			3
131			3
132			3
133			3
134			3
135			3
136			3
137			3
138			3
139			3
140			3
141			3
142			3
143			3
144			3
145			3
146			3
147			3
148			3
149			3
150			3
151			3
152			3
153			3
154			3
155			3
156			3
157			3
158			3
159			3
160			3
161			3
162			3
163			3
164			3
165			3
166			3
167			3
168			3
169			3
170			3
171			3
172			3
173			3
174			3
175			3
176			3
177			3
178			3
179			3
180			3
181			3
182			3
183			3
184			3
185			3
186			3
187			3
188			3
189			3
190			3
191			3
192			3
193			3
194			3
195			3
196			3
197			3
198			3
199			3
200			3
201			3
202			3
203			3
204			3
205			3
206			3
207			3
208			3
209			3
210			3
211			3
212			3
213			3
214			3
215			3
216			3
217			3
218			3
219			3
220			3
221			3
222			3
223			3
224			3
225			3
226			3
227			3
228			3
229			3
230			3
231			3
232			3
233			3
234			3
235			3
236			3
237			3
238			3
239			3
240			3
241			3
242			3
243			3
244			3
245			3
246			3
247			3
248			3
249			3
250			3
251			3
252			3
253			3
254			3
255			3
256			3
257			3
258			3
259			3
260			3
261			3
262			3
263			3
264			3
265			3
266			3
267			3
268			3
269			3
270			3
271			3
272			3
273			3
274			3
275			3
276			3
277			3
278			3
279			3
280			3
281			3
282			3
283			3
284			3
285			3
286			3
287			3
288			3
289			3
290			3
291			3
292			3
293			3
294			3
295			3
296			3
297			3
298			3
299			3
300			3
301			3
302			3
303			3
304			3
305			3
306			3
307			3
308			3
309			3
310			3
311			3
312			3
313			3
314			3
315			3
316			3
317			3
318			3
319			3
320			3
321			3
322			3
323			3
324			3
325			3
326			3
327			3
328			3
329			3
330			3
331			3
332			3
333			3
334			3
335			3
336			3
337			3
338			3
339			3
340			3
341			3
342			3
343			3
344			3
345			3
346			3
347			3
348			3
349			3
350			3
351			3
352			3
353			3
354			3
355			3
356			3
357			3
358			3
359			3
360			3
361			3
362			3
363			3
364			3
365			3
366			3
367			3
368			3
369			3
370			3
371			3
372			3
373			3
374			3
375			3
376			3
377			3
378			3
379			3
380			3
381			3
382			3
383			3
384			3
385			3
386			3
387			3
388			3
389			3
390			3
391			3
392			3
393			3
394			3
395			3
396			3
397			3
398			3
399			3
400			3
401			3
402			3
403			3
404			3
405			3
406			3
407			3
408			3
409			3
410			3
411			3
412			3
413			3
414			3
415			3
416			3
417			3
418			3
419			3
420			3
421			3
422			3
423			3
424			3
425			3
426			3
427			3
428			3
429			3
430			3
431			3
432			3
433			3
434			3
435			3
436			3
437			3
438			3
439			3
440			3
441			3
442			3
443			3
444			3
445			3
446			3
447			3
448			3
449			3
450			3
451			3
452			3
453			3
454			3
455			3
456			3
457			3
458			3
459			3
460			3
461			3
462			3
463			3
464			3
465			3
466			3
467			3
468			3
469			3
470			3
471			3
472			3
473			3
474			3
475			3
476			3
477			3
478			3
479			3
480			3
481			3
482			3
483			3
484			3
485			3
486			3
487			3
488			3
489			3
490			3
491			3
492			3
493			3
494			3
495			3
496			3
497			3
498			3
499			3
500			3
