# Supplementary material for: Mobility patterns are associated with experienced income segregation in large US cities
Source: Nat Commun. 2021 Jul 30;12:4633. doi: 10.1038/s41467-021-24899-8 (PMC8324796; doi:10.1038/s41467-021-24899-8)
Supplement: Supplementary file 3 — Source Data [file 41467_2021_24899_MOESM3_ESM.zip › source_data/figS3a.csv]

Census Population	Smartphone Population
544	13
768	15
1585	13
721	11
518	8
805	10
1181	20
1690	15
1798	35
928	7
841	14
724	26
828	18
1681	24
1262	14
606	12
906	19
932	23
636	8
1413	26
914	17
662	19
832	13
564	18
1165	24
921	12
817	8
769	20
1134	31
747	17
1849	42
769	18
735	14
1833	18
1994	54
771	14
1114	12
1763	19
1434	9
663	5
2181	25
2874	54
2122	13
1241	11
700	6
643	10
1157	25
1557	5
1271	7
760	18
977	16
667	7
1142	10
1246	14
1167	10
764	9
1206	14
1565	17
685	11
864	12
725	11
1152	14
1638	23
3477	48
816	14
3129	60
829	11
840	15
890	17
1028	13
742	13
1271	21
962	5
955	13
1891	12
792	13
1366	22
841	20
911	12
1088	10
1770	27
1438	27
1495	25
2269	18
2679	17
1025	15
1256	11
813	11
811	5
1095	9
1389	18
1049	13
1363	9
964	9
1305	8
1637	14
1493	10
1257	19
1542	10
1911	21
1930	16
2180	10
1126	9
2647	18
1507	18
965	9
1436	5
1003	9
1320	11
1771	15
995	5
1371	9
941	8
990	10
1215	9
703	3
914	10
1076	15
1404	24
1707	13
729	11
994	14
1042	17
2001	15
1636	26
693	4
2019	16
1107	12
1363	13
1207	9
1021	12
1274	11
1104	29
1709	11
962	10
1166	21
1277	12
1539	20
1117	10
914	11
684	11
855	12
1300	22
1070	13
1561	35
1670	20
1455	26
1763	40
1598	18
2686	34
678	8
1965	32
1729	20
1784	43
1271	34
640	10
1465	45
1353	20
1947	41
1225	32
1609	30
1359	43
1620	32
2197	44
1766	28
1299	29
1257	33
1780	33
2369	45
2005	25
3687	39
3080	62
1560	26
1365	22
2075	46
2067	43
977	14
2481	44
1387	26
1450	15
2245	23
983	7
1202	9
596	8
1223	18
1105	12
1182	12
743	11
1480	20
1536	15
1810	25
1314	18
1038	20
1829	28
839	30
1056	34
1077	13
1180	8
893	20
1244	42
1758	23
1973	42
1836	55
1883	30
3420	68
4240	98
1188	19
1421	47
2823	42
727	23
1062	29
2598	49
1801	60
4053	78
2247	50
1139	28
1761	43
610	19
2441	40
1455	34
1631	29
2359	46
989	18
1917	36
2308	41
789	10
565	8
946	8
1055	14
1070	20
1827	34
2238	26
3099	58
2946	53
1543	36
1269	26
1205	17
1782	26
797	18
828	20
762	15
1028	17
957	14
1229	19
865	9
1023	12
577	14
1726	23
1735	25
1864	27
989	11
1373	6
1159	13
817	10
801	16
1351	16
2248	46
661	14
1061	17
1724	24
2840	45
1083	23
953	15
1545	18
773	16
703	9
1071	20
920	19
1478	25
2255	39
740	12
1448	27
1603	37
1517	29
1360	28
1145	19
1328	26
828	17
2023	31
522	9
1630	12
1251	21
931	15
951	16
879	17
970	14
1495	24
952	27
875	21
2417	62
969	13
1543	27
2276	47
1476	27
1056	16
1983	28
2520	39
1245	14
1514	20
894	10
2324	41
2331	39
871	16
2930	25
1900	25
1694	9
922	10
2205	19
1250	5
1657	7
1008	4
1963	6
1472	12
2022	13
728	15
1521	10
1307	15
2207	29
1358	9
1541	8
1308	21
2027	19
1221	13
958	3
1253	8
1658	8
1309	7
737	4
1544	6
1550	7
1082	11
674	1
2543	16
675	3
641	6
1291	17
822	12
1019	15
1416	11
823	17
1796	10
1232	22
2725	11
1439	19
1140	9
2145	12
1382	24
1105	5
1102	8
1794	15
1944	18
2153	28
1926	39
1769	21
499	6
1542	22
1180	30
1461	34
1434	30
1473	29
1756	21
1817	41
1349	36
480	11
1461	16
1134	14
1700	17
925	20
1174	17
1746	14
1611	15
2216	28
898	9
844	17
1025	22
1633	29
962	22
988	11
1984	39
1274	26
2642	39
1450	17
1035	19
843	19
443	20
2102	50
2918	78
585	14
1117	27
1133	22
1387	28
967	10
2114	30
855	11
643	13
2859	49
1128	17
2275	37
1024	19
1690	45
1790	28
1206	13
3685	68
934	27
2457	61
1856	36
1030	27
1344	21
1865	35
920	15
1098	18
3091	63
1175	16
1089	20
2711	57
1500	53
2593	53
838	24
1118	18
3426	112
1173	52
2662	57
1745	59
1624	39
2761	85
1200	21
2388	18
2056	29
1771	22
1643	21
1479	37
2012	24
857	23
876	22
1920	58
827	18
1074	29
663	20
1208	24
2507	55
2971	70
1013	26
2000	46
1167	27
652	11
1093	21
1156	17
1164	9
2452	17
2338	38
2019	23
3084	40
944	21
930	12
2117	42
2037	23
1082	21
1184	22
1468	22
2013	43
833	24
1553	23
2185	46
670	19
2816	76
3209	62
1561	32
989	23
1934	50
1909	50
1793	30
2979	62
907	15
722	19
1005	29
1167	32
1590	15
3123	75
898	22
767	22
828	24
929	25
640	17
2250	24
1639	22
1552	24
516	18
1402	21
1983	25
1045	14
876	23
994	8
763	12
630	13
1362	21
1743	54
1257	35
1669	39
1264	34
957	19
801	20
1899	45
931	13
1856	19
2497	61
1174	11
1568	22
816	10
533	14
785	18
1371	14
1148	7
1388	18
1136	26
1146	22
1592	28
2042	46
989	25
3101	56
3044	52
1759	23
1437	22
1722	30
1034	29
1336	25
1585	26
2130	56
1562	29
2019	27
2132	14
1387	31
595	17
2939	25
1027	12
787	16
1431	20
884	9
1020	11
1275	14
1137	3
894	4
696	6
1523	23
1246	20
2456	24
3533	55
1515	27
1581	20
612	6
1637	33
1313	22
1605	11
1831	17
1174	8
1324	14
1987	11
1424	11
1217	10
1310	15
1326	23
399	11
2552	30
2006	31
1404	6
1084	15
643	9
1735	39
1645	24
603	12
1027	12
632	10
1158	12
1217	15
1183	9
1396	16
1609	22
1726	16
1293	21
1232	12
1275	9
1785	13
1125	7
766	14
1147	17
1679	29
977	8
926	11
561	17
1208	20
1571	16
2035	39
619	9
1973	14
2060	33
540	19
1784	27
1956	34
784	12
1350	13
2693	58
2539	65
995	29
967	18
774	13
2836	57
1329	44
1798	28
1487	40
3358	57
1560	53
1747	23
1434	17
1614	32
1256	23
2074	19
2052	48
2000	40
633	9
2451	50
1613	28
1508	31
1164	23
1895	53
2663	63
3399	68
1535	23
2426	72
2043	22
1863	44
1978	39
1891	20
999	33
2064	63
724	14
1055	20
1177	23
1545	24
771	20
1619	28
1922	27
1663	33
1445	40
1866	44
1860	34
2337	60
1363	11
1198	26
1110	27
2086	38
1016	22
1821	30
1864	40
922	24
3359	36
659	15
856	31
1095	30
1822	51
709	16
973	9
888	22
1026	14
1504	43
1560	41
1185	41
1313	26
1180	21
1484	23
1016	27
1306	30
1343	41
1141	29
2407	48
1855	46
1108	40
1698	26
2130	38
1964	30
971	14
1431	35
1340	30
1498	33
2067	40
1008	11
2386	64
801	20
2217	50
518	23
1618	27
2741	41
1358	20
2504	54
1626	33
809	24
2211	51
3189	51
1326	27
768	15
2533	46
1932	30
2876	77
2735	75
1341	30
1296	23
1266	49
2887	49
2910	76
3322	72
2948	90
1628	20
3262	73
2882	34
2783	50
1631	26
1925	38
919	14
1016	23
1403	36
2690	27
2041	77
862	75
4027	67
1851	30
1605	38
3562	50
1242	30
982	17
2096	16
1388	27
1096	25
951	23
1207	30
1601	30
2216	39
1755	26
3207	43
1241	18
1642	32
1921	17
1455	28
2182	54
708	27
1417	27
2720	57
1934	58
1399	29
1603	29
1303	27
2514	70
785	18
1933	57
1651	38
736	28
740	14
806	20
1074	20
989	5
1038	21
3204	70
2802	58
2543	82
1595	40
1888	41
2085	42
1049	27
1450	28
1798	31
1710	39
619	26
1432	27
2138	41
1172	22
924	19
1947	51
2050	31
1661	37
2148	63
2128	50
1903	61
1029	17
1686	23
1735	34
1612	65
1060	24
2399	50
2550	34
1268	31
2568	49
2868	59
2062	49
2777	33
2411	48
1669	14
2315	53
1342	18
1081	17
2627	46
2793	42
894	12
2201	35
1035	28
1198	25
2618	34
1160	21
2139	36
1689	69
2945	31
659	19
895	18
1093	23
2237	35
1482	23
765	22
1627	23
865	23
1522	29
1509	21
1385	51
1614	21
874	16
958	23
1183	15
666	17
2249	59
2353	60
1620	27
1928	26
2880	45
640	15
793	22
850	13
1851	28
2015	31
2352	53
2884	38
1046	10
1018	10
741	19
1161	19
1827	28
1128	12
1867	40
2818	46
1242	33
1939	26
1542	30
707	11
1203	31
1559	23
878	7
351	13
1178	23
922	23
767	19
517	22
803	20
1046	22
1827	24
2141	35
1795	31
1377	23
1070	6
756	16
3350	46
995	18
769	19
2370	44
1361	24
567	11
1168	21
1076	16
1060	13
751	15
613	13
899	9
695	14
1395	10
1014	12
932	13
538	4
610	18
907	21
555	6
533	7
762	16
527	6
1379	25
1433	24
1248	8
768	12
1899	40
1930	27
1061	18
1144	17
1326	25
1563	27
1573	26
500	5
2114	38
2403	34
1661	32
687	18
743	11
1352	30
1384	18
1247	8
891	23
1195	23
2418	39
362	5
1447	24
1766	21
3076	43
1057	15
907	15
1118	34
1269	17
1674	27
1406	17
1188	33
1663	17
1481	18
1576	22
1529	15
1334	19
785	9
1191	18
1310	22
1756	23
1238	19
730	14
1009	13
1009	9
1441	18
931	12
659	17
863	11
1430	20
752	18
868	8
958	12
3128	40
1035	25
686	17
1000	8
781	10
1144	16
805	10
877	15
957	9
818	9
681	5
1802	13
1138	8
792	8
2917	40
473	12
1038	16
519	4
1368	34
2369	30
682	11
1517	21
607	8
994	17
787	7
837	9
884	6
1016	5
639	12
469	5
731	13
1581	23
1799	22
1431	9
614	10
1650	34
805	5
1522	19
1325	12
739	11
591	7
1342	9
1352	6
832	14
1457	14
2010	14
732	15
2028	24
2052	37
641	16
1920	9
1678	14
1895	16
768	7
1206	7
873	7
1537	13
833	12
1027	12
964	10
1244	21
1724	12
504	17
1104	14
1691	10
1177	18
729	2
1353	24
776	8
774	9
1325	7
738	15
619	6
863	5
1471	20
654	13
1636	14
951	5
1305	53
2466	24
2050	14
773	4
1085	7
779	14
873	3
1057	11
990	13
2749	21
1912	18
2549	22
1560	21
1170	16
2678	15
1915	26
1651	29
1347	23
1293	9
718	21
2437	52
1230	10
2910	22
2010	27
3059	17
969	8
1004	13
3175	18
1392	13
1696	27
2004	25
1215	19
2152	20
937	9
1392	13
870	8
869	11
1124	10
780	11
731	5
938	15
924	8
1420	14
1747	22
602	9
603	8
907	16
892	7
570	10
912	22
600	11
1345	13
1438	10
943	9
1079	10
1072	16
955	10
1089	9
1150	18
1488	15
1380	10
648	12
1001	9
2404	21
1095	14
1164	10
2111	14
862	11
1136	6
604	4
1346	9
1122	12
1203	18
896	5
1530	14
1410	11
1798	21
1167	16
2059	13
1529	15
660	7
850	5
909	8
678	8
1454	9
1140	9
826	7
702	9
1955	20
168	18
1558	24
1187	20
1189	15
1691	16
2472	23
1439	34
343	11
1744	40
1171	14
1589	15
1558	12
1039	11
1003	1
851	6
330	4
408	3
1670	18
906	12
2003	19
525	3
813	2
2124	12
1287	14
1311	15
1341	28
2726	28
1033	15
1250	17
1383	16
986	12
1337	10
1606	11
1025	6
1646	19
496	4
780	7
843	2
738	5
1970	10
919	13
1048	15
815	9
883	5
1033	10
2032	14
704	7
2267	21
1582	17
982	8
2179	26
992	13
290	4
519	8
1321	7
661	3
1485	14
1218	19
705	8
1065	14
973	12
1244	15
882	5
893	6
754	6
1046	8
424	6
2405	20
665	4
1200	11
1191	27
1430	14
1320	10
926	11
1228	17
981	11
3776	25
1796	43
749	13
1504	7
960	14
796	13
1331	18
899	10
803	15
903	16
866	16
783	5
1036	11
734	10
696	12
1123	12
1003	16
537	15
809	18
1335	20
775	10
1121	20
1455	16
2091	20
626	9
1033	15
740	23
2122	25
881	22
612	12
682	9
1749	21
645	12
917	6
1019	7
1332	15
1221	12
1466	8
824	7
773	8
884	7
1146	16
988	15
1600	20
775	17
625	12
849	11
895	11
1490	23
882	6
1119	9
1073	12
815	5
687	11
716	7
747	19
994	12
1356	12
780	9
671	11
922	10
533	10
694	8
884	9
899	13
1714	11
831	15
779	2
1072	15
1026	14
846	13
966	17
1147	20
1017	18
1045	16
1478	31
1483	26
1384	12
3227	42
2628	44
825	16
1285	20
1803	33
1191	23
2283	49
2132	37
1349	31
646	27
736	10
1118	21
1049	24
2219	43
1400	30
1560	29
1475	34
1250	24
1765	24
2241	65
1120	6
1012	15
1870	30
2730	59
625	29
1873	49
782	22
1063	18
1361	20
1572	37
1107	26
1677	30
949	23
1211	32
909	14
3414	36
1093	19
2980	76
1053	22
1333	22
1154	33
1784	30
768	19
2424	54
2701	41
2174	43
2552	40
2427	32
1200	21
3204	63
886	24
2009	40
373	18
1130	15
1391	27
827	17
1001	24
1260	20
1457	27
1794	32
1920	33
2001	37
1183	14
612	15
1323	36
1371	51
1983	44
3059	60
1454	31
2106	36
1302	29
1139	23
1424	23
2180	37
1306	18
1270	18
728	19
1278	18
958	26
1119	20
760	23
2390	46
1124	21
1881	57
2161	35
1145	25
849	15
1217	39
809	7
1079	29
894	18
1371	7
1989	35
976	25
764	12
1164	23
834	10
1003	12
2649	68
1689	24
750	20
2172	41
1624	26
1674	26
632	14
801	18
1329	50
1130	14
1481	12
697	14
1147	23
3976	45
1553	28
1242	16
570	11
1109	14
902	16
1235	24
673	11
1770	26
1265	13
1198	16
1185	25
665	16
985	28
1051	19
920	13
1169	18
928	10
2634	38
669	19
3036	35
738	5
670	11
1629	28
731	10
1034	11
698	9
1798	32
1034	19
950	17
2595	15
1733	30
2363	16
1168	25
1923	18
1957	27
1289	22
921	19
1449	24
1293	31
1091	15
777	11
1030	14
1593	25
1732	30
829	13
505	8
901	4
773	10
1180	11
1329	18
778	10
902	10
498	8
564	17
855	21
955	13
1412	33
1086	13
1128	14
989	20
1497	18
588	11
1334	20
1233	21
2036	24
1506	17
722	12
1678	30
932	19
3035	47
2835	31
2095	19
1266	19
787	19
1049	19
1151	21
568	16
2093	31
1475	18
1386	21
914	13
2211	35
1778	32
1541	29
962	24
1446	34
2577	42
1387	17
1985	36
1742	18
1024	21
1087	9
1919	19
1431	21
1362	26
1350	25
944	31
1417	19
883	10
689	21
954	19
851	9
1248	19
863	15
900	12
779	13
1515	21
1065	27
1489	20
987	14
2857	30
2072	33
1437	23
2248	50
1055	16
1647	26
764	16
834	16
879	22
933	23
1218	24
1367	18
1173	22
1745	21
578	9
2263	62
1096	17
1940	36
1480	21
2070	47
1262	19
2100	68
1129	27
1640	39
1942	24
1125	13
1594	23
1162	25
1340	20
1548	19
2011	22
1258	21
2493	36
3152	35
2290	36
931	26
1100	19
1742	26
1374	27
1712	36
1749	18
1670	38
1530	19
1182	22
1820	33
1651	19
1460	22
2316	24
1521	40
1069	29
2112	52
1721	37
1240	33
664	11
2162	58
1219	21
1080	35
923	14
880	13
1641	17
997	23
1249	26
769	9
1472	29
1217	39
1418	29
1954	33
2660	65
1310	32
1431	38
1522	43
2638	28
703	20
2658	52
1583	27
4256	87
1114	24
1807	34
765	23
2413	43
3089	59
1030	26
1363	25
867	15
1994	29
1394	32
898	14
762	18
1846	24
791	12
3198	54
757	21
1140	13
1230	24
1030	26
1899	42
2745	75
1250	24
1292	17
1058	24
3231	47
3144	36
1549	7
1684	32
2442	16
700	9
487	12
935	3
2049	18
2862	32
1604	9
1255	10
1463	14
1636	21
1982	17
2625	21
1068	7
2273	22
1364	11
1642	21
1261	14
3310	45
752	16
1055	17
1427	18
883	15
1134	17
1701	9
2645	15
1924	19
1783	11
849	7
677	10
1733	13
1621	26
1012	9
1699	24
1675	25
1353	24
1869	23
1672	29
667	7
914	5
528	5
1379	30
965	16
1494	22
664	12
1193	17
1036	15
1203	20
816	8
1359	31
2084	47
1269	17
523	15
865	14
787	17
754	9
2281	47
1233	29
3258	44
808	16
764	12
1257	19
873	19
1022	18
1006	6
1252	27
1016	18
1899	53
1697	19
1523	31
1260	15
667	14
1848	35
2227	44
1595	35
2605	43
1830	37
1108	24
1184	16
1435	18
837	15
940	19
683	25
1510	18
1089	16
2423	35
1417	30
907	13
1216	21
1235	22
835	14
1691	40
736	11
1253	20
1249	17
566	11
809	21
860	15
3096	29
721	16
2678	49
1536	44
929	25
3027	40
1271	18
1568	30
1976	46
942	19
1152	21
2574	40
1197	34
1301	36
2540	35
1298	20
1774	31
2156	52
1908	25
3199	69
859	23
1076	12
1904	28
898	19
1135	13
2342	38
777	24
3237	17
2316	56
2967	63
776	22
2891	62
575	21
2132	46
1856	38
2812	44
960	18
1752	29
686	12
1053	20
1855	32
1553	24
1513	27
2020	28
1303	29
1765	27
1369	27
3086	61
1867	27
717	11
3036	82
1493	26
804	9
2113	30
975	17
2164	17
1167	19
1933	43
1327	19
1689	31
2049	35
1154	48
1037	11
974	12
1870	27
1500	38
930	10
1108	23
1278	12
988	21
1303	10
1681	38
1188	24
1935	28
2394	31
1159	16
1424	28
711	21
1356	19
921	21
1410	24
1913	22
1216	10
1634	44
1434	33
1535	19
1004	17
567	9
2166	53
1867	31
1014	24
2908	71
1000	35
2536	43
2971	56
1031	19
1129	22
1710	33
3243	58
1770	37
1749	37
1262	25
1718	5
2737	47
3052	82
2461	46
1336	33
502	15
2145	22
1928	33
3009	36
880	16
1078	13
724	5
1364	6
704	3
818	7
918	15
1119	20
1310	12
858	6
768	10
801	8
596	9
502	7
1102	8
845	13
1020	19
1037	11
949	14
515	7
918	8
1323	14
847	11
867	12
2781	44
958	10
842	5
847	9
985	9
729	5
2189	19
799	17
1011	19
888	13
466	11
1101	9
1432	11
1391	13
1193	10
722	12
912	10
1352	8
1544	14
808	7
1861	17
1135	2
1317	10
1451	13
1556	9
2005	27
1319	14
1026	10
1653	16
1285	14
799	10
1058	9
1055	13
664	16
931	6
988	26
818	10
1413	26
1864	9
1349	8
1305	19
2104	6
1323	22
763	12
769	10
1522	11
1358	7
995	9
1721	18
618	9
1071	12
1027	18
2468	22
2685	49
1575	20
652	17
2179	28
1657	11
2684	33
444	7
1140	12
2252	28
1529	19
2306	29
2205	33
1965	51
1683	12
579	2
2705	18
875	8
1164	10
1604	16
562	8
1004	9
969	18
578	13
916	14
1456	20
921	7
1996	32
1790	24
1122	12
2012	32
2236	28
1619	25
2506	26
1377	29
1235	18
1769	28
646	14
709	16
1389	22
2493	46
2561	39
818	21
2809	36
1111	19
1531	26
3727	49
1058	16
1625	31
2534	40
1932	32
2582	34
652	10
611	19
2546	34
2192	16
1339	15
682	8
2928	35
1023	9
1144	18
1551	9
879	20
913	16
1363	25
1376	14
1873	31
1357	16
505	11
1238	28
1344	10
771	13
2001	17
1268	24
1447	15
1683	27
1165	24
1007	9
2380	19
1334	30
576	12
1614	15
1734	33
983	4
2761	40
1478	14
2146	23
609	9
1150	15
960	20
1756	17
1476	16
1024	15
1267	12
1065	8
1143	9
932	19
977	11
724	13
1448	23
1080	11
561	13
597	10
1413	27
1052	14
854	9
650	9
1068	29
1425	35
903	17
2367	35
1301	17
1252	19
1281	11
1918	55
1704	19
1906	40
2083	48
2965	63
2534	72
1409	21
1994	53
2581	55
1106	20
2339	54
1593	18
788	26
[truncated: 52,417 more rows]
