# Supplementary material for: Mobility patterns are associated with experienced income segregation in large US cities
Source: Nat Commun. 2021 Jul 30;12:4633. doi: 10.1038/s41467-021-24899-8 (PMC8324796; doi:10.1038/s41467-021-24899-8)
Supplement: Supplementary file 3 — Source Data [file 41467_2021_24899_MOESM3_ESM.zip › source_data/figS6.csv]

tauqa	tauiqa
0.143449842251425	0.15625
0.369054853071161	0.441860465116279
0.421435980697244	0.45
0.197060801075785	0.258064516129032
0.784067896228483	0.792452830188679
0.167752490085436	0.411764705882353
0.111185771396982	0.115384615384615
0.111185771396982	0.0638297872340426
0.111185771396982	0.172413793103448
0.111185771396982	0.111111111111111
0.111185771396982	0.107142857142857
0.247448420919955	0.394736842105263
0.316847081428129	0.266666666666667
0.373634071956695	0.5
0.218302072813926	0.0571428571428571
0.0389071510864905	0.0641025641025641
0.0389071510864905	0.0232558139534884
0.0389071510864905	0.054945054945055
0.168664337258852	0.225806451612903
0.168664337258852	0.148148148148148
0.213259315664071	0.142045454545455
0.44817026266711	0.276923076923077
0.183959078434808	0.0208333333333333
0.183959078434808	0.272727272727273
0.183959078434808	0.32258064516129
0.178294480078058	0.0967741935483871
0.178294480078058	0.136
0.178294480078058	0.166666666666667
0.279458019085993	0.357142857142857
0.305854834669062	0.0625
0.102169106984483	0.127659574468085
0.102169106984483	0.0357142857142857
0.390491360179529	0.221052631578947
0.390491360179529	0.426666666666667
0.390491360179529	0.38
0.308793655091293	0.378378378378378
0.308793655091293	0.272727272727273
0.330396424361952	0.301724137931035
0.311634542010091	0.1
0.197881020280732	0.133333333333333
0.473960142544119	0.777777777777778
0.224179991337768	0.211920529801325
0.224179991337768	0.212121212121212
0.261771623295087	0.222222222222222
0.261771623295087	0.230769230769231
0.261771623295087	0.0238095238095238
0.261771623295087	0.266666666666667
0.261771623295087	0.032258064516129
0.261771623295087	0.192307692307692
0.261771623295087	0.424242424242424
0.261771623295087	0.222222222222222
0.188732839338742	0.319148936170213
0.188732839338742	0.175
0.167770327022142	0.259259259259259
0.229276668484808	0.38
0.229276668484808	0.355555555555556
0.229276668484808	0.405940594059406
0.159894083881734	0.270833333333333
0.782380913672574	0.760683760683761
0.782380913672574	0.694214876033058
0.183803015609637	0.170731707317073
0.213138452169175	0.230769230769231
0.137133668606226	0.15625
0.243530797402747	0.3
0.293822774312432	0.390243902439024
0.293822774312432	0.5
0.151348369128097	0.178571428571429
0.151348369128097	0.290322580645161
0.165169598443504	0.142857142857143
0.0861674284231539	0.05
0.284416105595233	0.144578313253012
0.327929162304028	0.222222222222222
0.283737497288459	0.646341463414634
0.194065609921858	0.0546075085324232
0.237653265160638	0.195652173913043
0.237653265160638	0.323529411764706
0.237653265160638	0.166666666666667
0.237653265160638	0.2
0.188396965418007	0.0384615384615385
0.0159500382387993	0.015625
0.361461742047987	0.448979591836735
0.205209258022674	0.140625
0.345569585456897	0.185185185185185
0.345569585456897	0.346153846153846
0.345569585456897	0.337349397590361
0.241086962999505	0.0344827586206897
0.241086962999505	0.127659574468085
0.241086962999505	0.1
0.823037841808845	0.828571428571429
0.0338053959163135	0.0731707317073171
0.117280236160346	0.185185185185185
0.117280236160346	0.0909090909090909
0.31322078799968	0.0983606557377049
0.0299730398608999	0.0563380281690141
0.35369353931464	0.352941176470588
0.501646574864394	0.666666666666667
0.484623557651683	0.464285714285714
0.12985585986581	0.357142857142857
0.0517530602877059	0.0232558139534884
0.0596950883559577	0.142857142857143
0.0179028290825098	0.0606060606060606
0.131318575368339	0.209302325581395
0.0727929572439658	0.0666666666666667
0.597950151974	0.5
0.251847457663963	0.233766233766234
0.251847457663963	0.192771084337349
0.199312157196436	0.230769230769231
0.181646328402543	0.206896551724138
0.181646328402543	0.159090909090909
0.468294492889474	0.225
0.0138919290040583	0.0294117647058824
0.309318244070412	0.272727272727273
0.232601084538418	0.0357142857142857
0.136519494057026	0.0857142857142857
0.136519494057026	0.0666666666666667
0.378427917774452	0.275
0.147172100990766	0.116666666666667
0.219356138061808	0.0740740740740741
0.219356138061808	0.2
0.219356138061808	0.212121212121212
0.219356138061808	0.0689655172413793
0.219356138061808	0.339622641509434
0.219356138061808	0.205479452054795
0.219356138061808	0.133333333333333
0.219356138061808	0.148648648648649
0.219356138061808	0.145299145299145
0.219356138061808	0.186046511627907
0.219356138061808	0.298245614035088
0.219356138061808	0.285714285714286
0.219356138061808	0.227272727272727
0.219356138061808	0.174418604651163
0.219356138061808	0.121951219512195
0.219356138061808	0.392156862745098
0.219356138061808	0.357142857142857
0.219356138061808	0.251082251082251
0.219356138061808	0.131578947368421
0.219356138061808	0.242424242424242
0.219356138061808	0.294117647058824
0.219356138061808	0.129032258064516
0.219356138061808	0.203777904979966
0.234155008452454	0.32258064516129
0.129101426495753	0.037037037037037
0.129101426495753	0.0294117647058824
0.129101426495753	0.289473684210526
0.129101426495753	0.0985915492957746
0.129101426495753	0.111111111111111
0.129101426495753	0.0681818181818182
0.129101426495753	0.216
0.129101426495753	0.0223880597014925
0.129101426495753	0.0740740740740741
0.129101426495753	0.214285714285714
0.129101426495753	0.231788079470199
0.129101426495753	0.0526315789473684
0.129101426495753	0.213414634146341
0.129101426495753	0.185185185185185
0.129101426495753	0.142857142857143
0.129101426495753	0.0454545454545455
0.129101426495753	0.212121212121212
0.129101426495753	0.142857142857143
0.129101426495753	0.121951219512195
0.129101426495753	0.137931034482759
0.129101426495753	0.0677966101694915
0.129101426495753	0.0649350649350649
0.129101426495753	0.144736842105263
0.129101426495753	0.0603448275862069
0.129101426495753	0.233333333333333
0.129101426495753	0.0967741935483871
0.129101426495753	0.150943396226415
0.129101426495753	0.0476190476190476
0.129101426495753	0.0447761194029851
0.129101426495753	0.257142857142857
0.129101426495753	0.28125
0.129101426495753	0.148148148148148
0.129101426495753	0.03
0.129101426495753	0.0588235294117647
0.129101426495753	0.0163934426229508
0.129101426495753	0.232558139534884
0.129101426495753	0.0491803278688525
0.129101426495753	0.344827586206897
0.129101426495753	0.260606060606061
0.129101426495753	0.266666666666667
0.129101426495753	0.037037037037037
0.129101426495753	0.0303030303030303
0.129101426495753	0.22707423580786
0.129101426495753	0.202380952380952
0.129101426495753	0.178571428571429
0.129101426495753	0.111111111111111
0.129101426495753	0.375
0.129101426495753	0.0617283950617284
0.129101426495753	0.0754716981132076
0.129101426495753	0.241379310344828
0.129101426495753	0.294964028776978
0.129101426495753	0.229885057471264
0.129101426495753	0.346153846153846
0.129101426495753	0.270588235294118
0.129101426495753	0.316666666666667
0.129101426495753	0.125
0.129101426495753	0.157894736842105
0.129101426495753	0.161764705882353
0.129101426495753	0.0555555555555556
0.129101426495753	0.0806451612903226
0.129101426495753	0.229885057471264
0.129101426495753	0.275
0.129101426495753	0.295918367346939
0.129101426495753	0.0625
0.129101426495753	0.0666666666666667
0.129101426495753	0.172413793103448
0.129101426495753	0.3125
0.129101426495753	0.0789473684210526
0.129101426495753	0.222222222222222
0.129101426495753	0.295918367346939
0.129101426495753	0.172413793103448
0.129101426495753	0.111111111111111
0.129101426495753	0.134146341463415
0.129101426495753	0.232704402515723
0.129101426495753	0.103448275862069
0.129101426495753	0.0666666666666667
0.129101426495753	0.0344827586206897
0.129101426495753	0.137931034482759
0.129101426495753	0.30379746835443
0.129101426495753	0.226086956521739
0.129101426495753	0.125
0.129101426495753	0.22972972972973
0.150173151976397	0.289473684210526
0.150173151976397	0.153846153846154
0.150173151976397	0.233333333333333
0.150173151976397	0.172413793103448
0.150173151976397	0.244444444444444
0.150173151976397	0.153846153846154
0.150173151976397	0.317073170731707
0.150173151976397	0.157894736842105
0.220945544924061	0.193548387096774
0.220945544924061	0.273972602739726
0.220945544924061	0.254237288135593
0.270499446336638	0.319148936170213
0.270499446336638	0.263157894736842
0.270499446336638	0.13953488372093
0.360858352071172	0.361111111111111
0.360858352071172	0.384615384615385
0.360858352071172	0.241379310344828
0.360858352071172	0.229007633587786
0.360858352071172	0.377358490566038
0.360858352071172	0.571428571428571
0.360858352071172	0.236111111111111
0.138875007603581	0.204545454545455
0.252599798103553	0.153846153846154
0.252599798103553	0.212765957446809
0.137958352400263	0.107023411371237
0.137958352400263	0.155555555555556
0.137958352400263	0.0833333333333333
0.137958352400263	0.229166666666667
0.137958352400263	0.212765957446809
0.137958352400263	0.101851851851852
0.137958352400263	0.0952380952380952
0.137958352400263	0.118421052631579
0.137958352400263	0.0789473684210526
0.137958352400263	0.0645161290322581
0.137958352400263	0.156862745098039
0.137958352400263	0.0962566844919786
0.137958352400263	0.0872093023255814
0.137958352400263	0.0769230769230769
0.137958352400263	0.117647058823529
0.137958352400263	0.118055555555556
0.137958352400263	0.216049382716049
0.137958352400263	0.11377245508982
0.137958352400263	0.116279069767442
0.137958352400263	0.0857142857142857
0.137958352400263	0.118421052631579
0.137958352400263	0.0932203389830508
0.518172747075785	0.496815286624204
0.518172747075785	0.606060606060606
0.312958872639455	0.295454545454545
0.549580299453802	0.575757575757576
0.65334329388983	0.0689655172413793
0.151793792525096	0.113636363636364
0.151793792525096	0.111111111111111
0.151793792525096	0.158536585365854
0.599912178411593	0.695652173913044
0.245521773796655	0.234042553191489
0.225515695580876	0.111111111111111
0.225515695580876	0.0434782608695652
0.212464526928623	0.185185185185185
0.411728737775374	0.483333333333333
0.36826969981426	0.366666666666667
0.744635704786102	0.742857142857143
0.256285253999019	0.15
0.256285253999019	0.15625
0.0547414479762954	0.037037037037037
0.322536105208024	0.555555555555556
0.150992598981112	0.204545454545455
0.161426956495214	0.0384615384615385
0.161426956495214	0.206185567010309
0.161426956495214	0.184210526315789
0.459431013421747	0.653846153846154
0.459431013421747	0.307692307692308
0.26388413758871	0.615384615384615
0.206108287991913	0.1875
0.206108287991913	0.225806451612903
0.206108287991913	0.125
0.206108287991913	0.185185185185185
0.206108287991913	0.352941176470588
0.0698541543303817	0.0303030303030303
0.0613932377563635	0.12
0.29020517524059	0.2125
0.29020517524059	0.207547169811321
0.303281713312005	0.117647058823529
0.361426330559675	0.368421052631579
0.14789786342999	0.25
0.145759791115934	0.171428571428571
0.165224739648501	0.0487804878048781
0.390700424612119	0.481481481481482
0.390700424612119	0.338983050847458
0.390700424612119	0.275862068965517
0.169177962169033	0.166666666666667
0.169177962169033	0.3
0.169177962169033	0.243243243243243
0.169177962169033	0.166666666666667
0.453677756442963	0.365384615384615
0.15765176626186	0.228571428571429
0.0498369849164399	0.0611510791366907
0.0498369849164399	0.032258064516129
0.191435531710088	0.241379310344828
0.191435531710088	0.159090909090909
0.043810574744142	0.0857142857142857
0.237269900346248	0.23728813559322
0.237269900346248	0.318181818181818
0.237269900346248	0.111111111111111
0.237269900346248	0.117647058823529
0.237269900346248	0.114285714285714
0.498944714785826	0.426229508196721
0.0823240514475577	0.321428571428571
0.0823240514475577	0.140625
0.0823240514475577	0.121951219512195
0.0823240514475577	0.09375
0.0823240514475577	0.135135135135135
0.208937709860637	0.140495867768595
0.208937709860637	0.116788321167883
0.208937709860637	0.0832137733142037
0.208937709860637	0.23728813559322
0.208937709860637	0.193103448275862
0.208937709860637	0.217391304347826
0.208937709860637	0.148148148148148
0.09848668013292	0.1
0.09848668013292	0.119266055045872
0.09848668013292	0.0384615384615385
0.09848668013292	0.0571428571428571
0.09848668013292	0.126984126984127
0.09848668013292	0.0384615384615385
0.09848668013292	0.0147058823529412
0.09848668013292	0.08
0.09848668013292	0.102564102564103
0.09848668013292	0.0909090909090909
0.0917987826310576	0.142857142857143
0.0917987826310576	0.174603174603175
0.0917987826310576	0.0256410256410256
0.0917987826310576	0.195652173913043
0.0917987826310576	0.114285714285714
0.0917987826310576	0.114285714285714
0.0917987826310576	0.115384615384615
0.0917987826310576	0.105263157894737
0.0917987826310576	0.142857142857143
0.0917987826310576	0.111111111111111
0.0917987826310576	0.111111111111111
0.0917987826310576	0.142857142857143
0.0917987826310576	0.0697674418604651
0.0917987826310576	0.0392156862745098
0.0917987826310576	0.230769230769231
0.0917987826310576	0.108695652173913
0.0917987826310576	0.266666666666667
0.0917987826310576	0.0652173913043478
0.0917987826310576	0.125
0.0917987826310576	0.072289156626506
0.0917987826310576	0.075
0.0917987826310576	0.0588235294117647
0.0917987826310576	0.078125
0.0917987826310576	0.0606060606060606
0.0917987826310576	0.214285714285714
0.0917987826310576	0.178571428571429
0.0917987826310576	0.175438596491228
0.0917987826310576	0.0618556701030928
0.0917987826310576	0.196078431372549
0.0917987826310576	0.121951219512195
0.0917987826310576	0.0612244897959184
0.0917987826310576	0.149253731343284
0.0917987826310576	0.147058823529412
0.0917987826310576	0.0681818181818182
0.0917987826310576	0.046875
0.0917987826310576	0.140845070422535
0.0917987826310576	0.13
0.0917987826310576	0.0769230769230769
0.0917987826310576	0.025
0.0917987826310576	0.115384615384615
0.0917987826310576	0.0681818181818182
0.0917987826310576	0.0769230769230769
0.0917987826310576	0.0526315789473684
0.0917987826310576	0.125
0.0917987826310576	0.162162162162162
0.0917987826310576	0.242424242424242
0.0917987826310576	0.103448275862069
0.0917987826310576	0.119565217391304
0.0917987826310576	0.153846153846154
0.0917987826310576	0.0842696629213483
0.0917987826310576	0.108108108108108
0.0917987826310576	0.142857142857143
0.0917987826310576	0.159090909090909
0.0917987826310576	0.17687074829932
0.0917987826310576	0.0277777777777778
0.0917987826310576	0.125
0.0917987826310576	0.125
0.0917987826310576	0.150943396226415
0.0917987826310576	0.0303030303030303
0.0917987826310576	0.0149253731343284
0.0917987826310576	0.0188679245283019
0.0917987826310576	0.145454545454545
0.0917987826310576	0.0769230769230769
0.0917987826310576	0.0344827586206897
0.0917987826310576	0.104651162790698
0.0773573498397614	0.32258064516129
0.161157687338473	0.14
0.0690711067464802	0.0857142857142857
0.169871285522239	0.184210526315789
0.169871285522239	0.162790697674419
0.169871285522239	0.169014084507042
0.678779147829768	0.928571428571429
0.225788057590952	0.129032258064516
0.225788057590952	0.157894736842105
0.225788057590952	0.102941176470588
0.225788057590952	0.0731707317073171
0.225788057590952	0.333333333333333
0.225788057590952	0.452380952380952
0.225788057590952	0.0689655172413793
0.225788057590952	0.131578947368421
0.225788057590952	0.377551020408163
0.225788057590952	0.319148936170213
0.225788057590952	0.105263157894737
0.225788057590952	0.156862745098039
0.225788057590952	0.192982456140351
0.225788057590952	0.107142857142857
0.225788057590952	0.119402985074627
0.225788057590952	0.151515151515152
0.225788057590952	0.0588235294117647
0.225788057590952	0.378378378378378
0.225788057590952	0.394736842105263
0.225788057590952	0.444444444444444
0.225788057590952	0.357142857142857
0.225788057590952	0.152542372881356
0.225788057590952	0.166666666666667
0.225788057590952	0.115384615384615
0.225788057590952	0.235294117647059
0.225788057590952	0.160919540229885
0.225788057590952	0.214285714285714
0.225788057590952	0.375
0.225788057590952	0.388888888888889
0.225788057590952	0.125
0.225788057590952	0.206896551724138
0.225788057590952	0.0612244897959184
0.225788057590952	0.197183098591549
0.225788057590952	0.121951219512195
0.225788057590952	0.144444444444444
0.225788057590952	0.142857142857143
0.225788057590952	0.142857142857143
0.225788057590952	0.153846153846154
0.225788057590952	0.0612244897959184
0.225788057590952	0.160493827160494
0.225788057590952	0.191489361702128
0.225788057590952	0.1
0.225788057590952	0.173913043478261
0.225788057590952	0.0508474576271187
0.225788057590952	0.358490566037736
0.225788057590952	0.174418604651163
0.225788057590952	0.172413793103448
0.225788057590952	0.230769230769231
0.225788057590952	0.435483870967742
0.225788057590952	0.327586206896552
0.225788057590952	0.123076923076923
0.225788057590952	0.142857142857143
0.225788057590952	0.355932203389831
0.225788057590952	0.5
0.42983791426278	0.32258064516129
0.362345421873638	0.5
0.249280555686126	0.037037037037037
0.249280555686126	0.166666666666667
0.249280555686126	0.175767918088737
0.249280555686126	0.3
0.249280555686126	0.114285714285714
0.131975476485914	0.09375
0.131975476485914	0.0227272727272727
0.440241354543476	0.544303797468355
0.440241354543476	0.294117647058824
0.310610794280519	0.0769230769230769
0.310610794280519	0.290322580645161
0.403535518633309	0.417391304347826
0.128239724935778	0.222222222222222
0.128239724935778	0.2
0.128239724935778	0.133333333333333
0.128239724935778	0.111111111111111
0.128239724935778	0.167785234899329
0.128239724935778	0.0900900900900901
0.157119523218304	0.205882352941176
0.135459007830822	0.165094339622642
0.135459007830822	0.192307692307692
0.135459007830822	0.09375
0.356495663977767	0.4375
0.356495663977767	0.253012048192771
0.255259113455072	0.146341463414634
0.0497475662826942	0.115384615384615
0.0497475662826942	0.0294117647058824
0.136540349719459	0.0384615384615385
0.136540349719459	0.24
0.471974413501983	0.28735632183908
0.268917448012913	0.037037037037037
0.473730623677498	0.147058823529412
0.473730623677498	0.206896551724138
0.344684360887521	0.390243902439024
0.344684360887521	0.157407407407407
0.344684360887521	0.481481481481482
0.344684360887521	0.535714285714286
0.344684360887521	0.186070686070686
0.4502937262848	0.282051282051282
0.320283081504653	0.454545454545455
0.182076581192678	0.0645161290322581
0.182076581192678	0.024390243902439
0.182076581192678	0.111111111111111
0.182076581192678	0.15625
0.182076581192678	0.285714285714286
0.182076581192678	0.12
0.188742705797293	0.366197183098592
0.135819704149046	0.0303030303030303
0.248309272335116	0.126984126984127
0.42209925638171	0.224489795918367
0.42209925638171	0.703703703703704
0.215341955810098	0.111111111111111
0.215341955810098	0.0645161290322581
0.215341955810098	0.217391304347826
0.215341955810098	0.103448275862069
0.215341955810098	0.205128205128205
0.215341955810098	0.172413793103448
0.215341955810098	0.2
0.215341955810098	0.131578947368421
0.215341955810098	0.327683615819209
0.215341955810098	0.228571428571429
0.215341955810098	0.1
0.215341955810098	0.0344827586206897
0.215341955810098	0.421052631578947
0.215341955810098	0.142857142857143
0.215341955810098	0.178571428571429
0.317352545907236	0.267857142857143
0.317352545907236	0.123595505617978
0.317352545907236	0.178571428571429
0.317352545907236	0.263157894736842
0.113802935993408	0.272727272727273
0.139035115912382	0.241379310344828
0.227965142661864	0.333333333333333
0.227965142661864	0.093167701863354
0.325880548817297	0.424242424242424
0.325880548817297	0.116279069767442
0.224050318820812	0.112903225806452
0.268179991177671	0.148148148148148
0.230470527561205	0.461538461538462
0.117093082649322	0.0952380952380952
0.117093082649322	0.142857142857143
0.12260412746607	0.0588235294117647
0.419102332826492	0.0833333333333333
0.174463129616767	0.173913043478261
0.174463129616767	0.21551724137931
0.174463129616767	0.242236024844721
0.174463129616767	0.164556962025316
0.174463129616767	0.129032258064516
0.014686419058458	0.0126582278481013
0.258777842392641	0.222222222222222
0.258777842392641	0.0961538461538462
0.258777842392641	0.15625
0.0941554403978797	0.0333333333333333
0.0941554403978797	0.155555555555556
0.0941554403978797	0.0303030303030303
0.0941554403978797	0.0444444444444444
0.0941554403978797	0.16
0.102819358836383	0.294117647058824
0.280505290837128	0.25
0.280505290837128	0.325301204819277
0.0943646384233502	0.135402906208719
0.0943646384233502	0.103448275862069
0.0943646384233502	0.123664122137405
0.0943646384233502	0.0555555555555556
0.0943646384233502	0.103448275862069
0.0943646384233502	0.0714285714285714
0.0943646384233502	0.166666666666667
0.0943646384233502	0.170731707317073
0.0943646384233502	0.0606060606060606
0.226827645265277	0.456852791878173
0.0587508692830903	0.111111111111111
0.0137579545475367	0.128205128205128
0.0833184935931645	0.0689655172413793
0.0833184935931645	0.027027027027027
0.0833184935931645	0.0714285714285714
0.0833184935931645	0.115384615384615
0.0833184935931645	0.0588235294117647
0.16984626804561	0.207547169811321
0.16984626804561	0.153846153846154
0.171789410828025	0.165217391304348
0.274273881869888	0.404145077720207
0.318154953906917	0.15
0.318154953906917	0.25
0.249368343587302	0.310126582278481
0.249368343587302	0.296296296296296
0.0653783131843177	0.138888888888889
0.298369712941155	0.313131313131313
0.127873328179881	0.242424242424242
0.127873328179881	0.104166666666667
0.127873328179881	0.132075471698113
0.127873328179881	0.133333333333333
0.127873328179881	0.103896103896104
0.127873328179881	0.241379310344828
0.127873328179881	0.125
0.127873328179881	0.163636363636364
0.127873328179881	0.25
0.127873328179881	0.17948717948718
0.127873328179881	0.09375
0.127873328179881	0.423076923076923
0.127873328179881	0.119047619047619
0.127873328179881	0.205128205128205
0.127873328179881	0.127906976744186
0.127873328179881	0.142857142857143
0.127873328179881	0.107142857142857
0.127873328179881	0.163934426229508
0.127873328179881	0.169811320754717
0.127873328179881	0.193548387096774
0.127873328179881	0.12280701754386
0.127873328179881	0.152173913043478
0.127873328179881	0.112903225806452
0.127873328179881	0.137931034482759
0.127873328179881	0.058252427184466
0.212323219200475	0.5
0.212323219200475	0.604166666666667
0.212323219200475	0.666666666666667
0.294096634225792	0.166666666666667
0.0527651974063925	0.0375
0.231993433665245	0.0571428571428571
0.231993433665245	0.213333333333333
0.231993433665245	0.0465116279069768
0.231993433665245	0.214007782101167
0.231993433665245	0.166666666666667
0.231993433665245	0.432432432432432
0.0909983590562674	0.117021276595745
0.176821407162579	0.142857142857143
0.176821407162579	0.107142857142857
0.176821407162579	0.230769230769231
0.176821407162579	0.269230769230769
0.176821407162579	0.277777777777778
0.176821407162579	0.161290322580645
0.176821407162579	0.0540540540540541
0.176821407162579	0.260869565217391
0.176821407162579	0.171428571428571
0.176821407162579	0.192307692307692
0.176821407162579	0.0940639269406393
0.223615473038589	0.162790697674419
0.223615473038589	0.15625
0.223615473038589	0.11864406779661
0.312803217548973	0.5
0.132231802123001	0.172413793103448
0.0131307189949607	0.0333333333333333
0.0843111662148272	0.0294117647058824
0.407098344829028	0.495874587458746
0.152972082427235	0.0606060606060606
0.152972082427235	0.0645161290322581
0.152972082427235	0.0645161290322581
0.409225928421438	0.183673469387755
0.409225928421438	0.226415094339623
0.409225928421438	0.27027027027027
0.268415666348715	0.185185185185185
0.268415666348715	0.307692307692308
0.440629680775773	0.521367521367521
0.440629680775773	0.508333333333333
0.436146090967133	0.639097744360902
0.0244007557432919	0.1
0.540198839524823	0.341708542713568
0.540198839524823	0.485148514851485
0.540198839524823	0.355555555555556
0.540198839524823	0.49618320610687
0.540198839524823	0.390243902439024
0.540198839524823	0.55
0.540198839524823	0.416666666666667
0.540198839524823	0.675675675675676
0.540198839524823	0.5
0.540198839524823	0.631578947368421
0.540198839524823	0.630434782608696
0.540198839524823	0.605263157894737
0.540198839524823	0.269230769230769
0.540198839524823	0.4375
0.226851780750388	0.426229508196721
0.226851780750388	0.241379310344828
0.218913035800856	0.205882352941176
0.218913035800856	0.183564567769477
0.218913035800856	0.0952380952380952
0.218913035800856	0.0681818181818182
0.0941050673452533	0.0111111111111111
0.0941050673452533	0.0740740740740741
0.0941050673452533	0.0689655172413793
0.201243388168161	0.226027397260274
0.0698001673890186	0.2
0.270651732757746	0.233333333333333
0.511015522262452	0.647058823529412
0.511015522262452	0.413793103448276
0.511015522262452	0.622641509433962
0.280854210290975	0.272727272727273
0.306299964905977	0.259259259259259
0.306299964905977	0.27027027027027
0.306299964905977	0.105263157894737
0.131406624411783	0.202702702702703
0.15547329618532	0.138888888888889
0.15547329618532	0.176470588235294
0.0286429691227069	0.0344827586206897
0.0286429691227069	0.0625
0.0286429691227069	0.0930232558139535
0.0286429691227069	0.063013698630137
0.0286429691227069	0.0952380952380952
0.0286429691227069	0.125
0.0286429691227069	0.0241935483870968
0.0286429691227069	0.137931034482759
0.0286429691227069	0.133333333333333
0.382933485241638	0.379310344827586
0.382933485241638	0.514285714285714
0.382933485241638	0.332624867162593
0.382933485241638	0.324534161490683
0.382933485241638	0.230769230769231
0.382933485241638	0.333333333333333
0.382933485241638	0.45
0.382933485241638	0.439024390243902
0.382933485241638	0.4
0.382933485241638	0.162790697674419
0.382933485241638	0.186046511627907
0.382933485241638	0.446153846153846
0.382933485241638	0.409090909090909
0.382933485241638	0.423076923076923
0.102912207226358	0.0410958904109589
0.241591675594625	0.0810810810810811
0.279799776515929	0.328859060402685
0.441359072421356	0.104166666666667
0.261588719862183	0.441176470588235
0.132751660045013	0.230769230769231
0.454271268487043	0.393939393939394
0.454271268487043	0.290322580645161
0.454271268487043	0.5
0.454271268487043	0.428571428571429
0.454271268487043	0.172413793103448
0.454271268487043	0.342105263157895
0.306228654540442	0.689655172413793
0.306228654540442	0.175438596491228
0.306228654540442	0.227272727272727
0.306228654540442	0.329787234042553
0.306228654540442	0.23125
0.306228654540442	0.396946564885496
0.306228654540442	0.315068493150685
0.306228654540442	0.269230769230769
0.306228654540442	0.338709677419355
0.306228654540442	0.341269841269841
0.306228654540442	0.321167883211679
0.323044079855777	0.204545454545455
0.222386010396024	0.2
0.222386010396024	0.254901960784314
0.752578077494343	0.518518518518519
0.165806619212328	0.147058823529412
0.165806619212328	0.181818181818182
0.165806619212328	0.0882352941176471
0.165806619212328	0.0285714285714286
0.158469820908881	0.169014084507042
0.158469820908881	0.0927835051546392
0.182230121846825	0.0888888888888889
0.118329584431711	0.166666666666667
0.0805198484640466	0.0645161290322581
0.0897968058931253	0.0263157894736842
0.0897968058931253	0.121212121212121
0.203130008232746	0.113924050632911
0.162905983375847	0.3
0.201373773391857	0.323076923076923
0.424497811890574	0.257142857142857
0.102023112401931	0.127551020408163
0.138183397123829	0.153846153846154
0.138183397123829	0.25
0.138183397123829	0.0555555555555556
0.138183397123829	0.148148148148148
0.138183397123829	0.0571428571428571
0.138183397123829	0.194444444444444
0.138183397123829	0.237113402061856
0.138183397123829	0.0384615384615385
0.138183397123829	0.153846153846154
0.138183397123829	0.0425531914893617
0.138183397123829	0.0714285714285714
0.138183397123829	0.158536585365854
0.138183397123829	0.170731707317073
0.138183397123829	0.129032258064516
0.138183397123829	0.0357142857142857
0.138183397123829	0.148148148148148
0.138183397123829	0.153846153846154
0.138183397123829	0.0714285714285714
0.138183397123829	0.142857142857143
0.138183397123829	0.05
0.138183397123829	0.117647058823529
0.138183397123829	0.0625
0.138183397123829	0.151515151515152
0.138183397123829	0.117647058823529
0.138183397123829	0.088
0.138183397123829	0.0540540540540541
0.138183397123829	0.05
0.138183397123829	0.101449275362319
0.138183397123829	0.0909090909090909
0.138183397123829	0.0760869565217391
0.138183397123829	0.137931034482759
0.138183397123829	0.192307692307692
0.138183397123829	0.140350877192982
0.138183397123829	0.206896551724138
0.138183397123829	0.1875
0.138183397123829	0.114285714285714
0.138183397123829	0.142857142857143
0.138183397123829	0.0769230769230769
0.138183397123829	0.170212765957447
0.138183397123829	0.119402985074627
0.138183397123829	0.192307692307692
0.0917036335165078	0.140625
0.0917036335165078	0.0129032258064516
0.0917036335165078	0.0434782608695652
0.0917036335165078	0.0677290836653386
0.0641978815925827	0.133333333333333
0.021739729557809	0.0422535211267606
0.021739729557809	0.0253164556962025
0.154381441705464	0.136986301369863
0.154381441705464	0.156862745098039
0.137933051401361	0.115384615384615
0.137933051401361	0.111111111111111
0.100382558946674	0.0810810810810811
0.139611609791543	0.037037037037037
0.594773828584325	0.32258064516129
0.237641163591051	0.0882352941176471
0.224597383181582	0.0425531914893617
0.140895745652132	0.346153846153846
0.10260798311863	0.119047619047619
0.10260798311863	0.210526315789474
0.10260798311863	0.0967741935483871
0.10260798311863	0.0833333333333333
0.33709278671955	0.424242424242424
0.237678098798591	0.137566137566138
0.15897278041403	0.428571428571429
0.0581788731105892	0.0470588235294118
0.545974149252804	0.474074074074074
0.321456275943764	0.25
0.28611656961408	0.0375
0.206766808566493	0.285714285714286
0.206766808566493	0.259683098591549
0.206766808566493	0.222222222222222
0.206766808566493	0.269230769230769
0.206766808566493	0.106382978723404
0.206766808566493	0.269230769230769
0.206766808566493	0.257142857142857
0.206766808566493	0.117647058823529
0.206766808566493	0.387096774193548
0.206766808566493	0.166666666666667
0.206766808566493	0.176470588235294
0.206766808566493	0.17283950617284
0.206766808566493	0.0512820512820513
0.206766808566493	0.161290322580645
0.206766808566493	0.351351351351351
0.206766808566493	0.0588235294117647
0.206766808566493	0.137931034482759
0.206766808566493	0.153846153846154
0.206766808566493	0.153846153846154
0.206766808566493	0.310344827586207
0.206766808566493	0.222222222222222
0.206766808566493	0.176470588235294
0.206766808566493	0.2
0.206766808566493	0.185185185185185
0.206766808566493	0.285714285714286
0.0360179530554764	0.0967741935483871
0.136242845127973	0.134328358208955
0.142994189961317	0.102564102564103
0.142994189961317	0.0983606557377049
0.142994189961317	0.0666666666666667
0.142994189961317	0.185185185185185
0.0804910018114384	0.037037037037037
0.0804910018114384	0.153846153846154
0.384789895215268	0.3125
0.384789895215268	0.382352941176471
0.134064908511357	0.115384615384615
0.134064908511357	0.121951219512195
0.416119886988577	0.403726708074534
0.416119886988577	0.266666666666667
0.416119886988577	0.423529411764706
0.416119886988577	0.441176470588235
0.223997754390415	0.25
0.0388052737081177	0.0769230769230769
0.0388052737081177	0.0765171503957784
0.0388052737081177	0.0605095541401274
0.0344476648934806	0.0283018867924528
0.404232625578485	0.2
0.0934718390955323	0.111111111111111
0.141444673053393	0.115384615384615
0.147231173966288	0.0238095238095238
0.147231173966288	0.181818181818182
0.278137587787138	0.319148936170213
0.284671137832209	0.230769230769231
0.115312979325772	0.0526315789473684
0.115312979325772	0.0471698113207547
0.115312979325772	0.03125
0.120155316247338	0.115384615384615
0.120155316247338	0.0945945945945946
0.0234336950300023	0.0483870967741936
0.0234336950300023	0.0810810810810811
0.0234336950300023	0.0531914893617021
0.0234336950300023	0.0648648648648649
0.105485416000251	0.178571428571429
0.105485416000251	0.0263157894736842
0.0874102181440149	0.161290322580645
0.11770079424882	0.0753424657534247
0.11770079424882	0.0888888888888889
0.11770079424882	0.036144578313253
0.11770079424882	0.105263157894737
0.11770079424882	0.028169014084507
0.11770079424882	0.0714285714285714
0.11770079424882	0.0943396226415094
0.397594047765338	0.266666666666667
0.397594047765338	0.4
0.0879221602973134	0.133333333333333
0.0512997754899695	0.0597014925373134
0.0512997754899695	0.157894736842105
0.0512997754899695	0.0229885057471264
0.0512997754899695	0.0274599542334096
0.0512997754899695	0.0359712230215827
0.0512997754899695	0.0141342756183746
0.0512997754899695	0.0308880308880309
0.0512997754899695	0.0687960687960688
0.0512997754899695	0.0555555555555556
0.0512997754899695	0.0666666666666667
0.12870659339217	0.236842105263158
0.176546261392015	0.119047619047619
0.00832958493530706	0.0689655172413793
0.235453945778371	0.206896551724138
0.235453945778371	0.125
0.235453945778371	0.114285714285714
0.228567785114333	0.230769230769231
0.228567785114333	0.161290322580645
0.207782299494871	0.176470588235294
0.207782299494871	0.170940170940171
0.314037774520942	0.605263157894737
0.582442651689469	0.794117647058824
0.248351304467225	0.339080459770115
0.242587757232057	0.486486486486487
0.242587757232057	0.35
0.218671802387932	0.2
0.0541280189009451	0.133333333333333
0.711371060016691	0.833333333333333
0.711371060016691	0.736842105263158
0.711371060016691	0.604938271604938
0.0610322963971593	0.0588235294117647
0.251863943494346	0.159090909090909
0.251863943494346	0.222222222222222
0.295181339029557	0.413793103448276
0.237364525069482	0.2875
0.237364525069482	0.26530612244898
0.237364525069482	0.319444444444444
0.21757312466164	0.0540540540540541
0.21757312466164	0.351851851851852
0.21757312466164	0.103448275862069
0.201364607270131	0.21875
0.201364607270131	0.4
0.149131392159987	0.405405405405405
0.0344654883640125	0.0454545454545455
0.23356974723851	0.192307692307692
0.112099931937159	0.0625
0.112099931937159	0.0967741935483871
0.112099931937159	0.160714285714286
0.112099931937159	0.1
0.112099931937159	0.0645161290322581
0.0473370467740762	0.142857142857143
0.0473370467740762	0.0303030303030303
0.124648597887489	0.126984126984127
0.124648597887489	0.134831460674157
0.124648597887489	0.125
0.175876793222991	0.0857142857142857
0.112434909371492	0.594594594594595
0.0373047783282636	0.0256410256410256
0.208411623836561	0.0769230769230769
0.253665389431833	0.0164835164835165
0.301441828361071	0.423728813559322
0.470540599007757	0.333333333333333
0.32076131183194	0.153846153846154
0.131126739845076	0.515151515151515
0.333483344417324	0.53125
0.26299184543114	0.28
0.650239083700695	0.0602409638554217
0.231317774258608	0.386363636363636
0.231317774258608	0.269230769230769
0.0264147535168404	0.0357142857142857
0.209755700410685	0.297297297297297
0.313871544148926	0.319148936170213
0.439645462305697	0.418326693227092
0.439645462305697	0.62962962962963
0.439645462305697	0.568181818181818
0.439645462305697	0.557692307692308
0.439645462305697	0.666666666666667
0.526053509732192	0.517605633802817
0.111134821109991	0.106382978723404
0.176202308985538	0.113636363636364
0.396383082154872	0.3
0.396383082154872	0.451219512195122
0.134668107136298	0.0357142857142857
0.226356839393621	0.183098591549296
0.0835845813569997	0.0579710144927536
0.0401830258264218	0.037037037037037
0.116734141214481	0.0961538461538462
0.116734141214481	0.161290322580645
0.503549148464477	0.384615384615385
0.503549148464477	0.357142857142857
0.503549148464477	0.456521739130435
0.503549148464477	0.467281879194631
0.503549148464477	0.288888888888889
0.503549148464477	0.5
0.32619899356252	0.131578947368421
0.0326839959937092	0.0240963855421687
0.0921530941705534	0.0677966101694915
0.0921530941705534	0.121212121212121
0.269545474787414	0.144578313253012
0.517585649107821	0.555555555555556
0.517585649107821	0.692307692307692
0.13913739697794	0.0606060606060606
0.169584144511735	0.192307692307692
0.0060452879484729	0.0169491525423729
0.231563663387609	0.428571428571429
0.301979550059423	0.14
0.135017401285088	0.145631067961165
0.135017401285088	0.0684931506849315
0.135017401285088	0.0344827586206897
0.0465221940506985	0.04
0.156157185233755	0.0625
0.156157185233755	0.233333333333333
0.156157185233755	0.130841121495327
0.354126065391403	0.235294117647059
0.249668865598951	0.17741935483871
0.104643731025056	0.0967741935483871
0.104643731025056	0.216216216216216
0.104643731025056	0.134615384615385
0.52744618376347	0.513089005235602
0.52744618376347	0.625
0.294017064377713	0.375
0.0595108536459964	0.037037037037037
0.0228608667656742	0.0740740740740741
0.362976296697989	0.229166666666667
0.4306504574365	0.530386740331492
0.0398734716658464	0.0476190476190476
0.0398734716658464	0.0338983050847458
0.143120047440259	0.0833333333333333
0.143120047440259	0.119047619047619
0.143120047440259	0.0871080139372822
0.143120047440259	0.117647058823529
0.143120047440259	0.128205128205128
0.143120047440259	0.0263157894736842
0.143120047440259	0.0465116279069768
0.143120047440259	0.121212121212121
0.143120047440259	0.0657370517928287
0.143120047440259	0.232142857142857
0.040065227108706	0.0204081632653061
0.103896052086987	0.0857142857142857
0.4451367828782	0.363636363636364
0.4451367828782	0.436619718309859
0.4451367828782	0.346153846153846
0.4451367828782	0.404761904761905
0.4451367828782	0.424657534246575
0.4451367828782	0.466666666666667
0.4451367828782	0.621621621621622
0.4451367828782	0.375
0.4451367828782	0.434782608695652
0.4451367828782	0.27027027027027
0.4451367828782	0.315789473684211
0.4451367828782	0.341463414634146
0.4451367828782	0.418604651162791
0.4451367828782	0.483333333333333
0.4451367828782	0.5
0.4451367828782	0.358974358974359
0.4451367828782	0.377142857142857
0.4451367828782	0.407894736842105
0.4451367828782	0.394736842105263
0.4451367828782	0.315789473684211
0.4451367828782	0.115384615384615
0.4451367828782	0.444444444444444
0.4451367828782	0.390243902439024
0.4451367828782	0.597560975609756
0.4451367828782	0.333333333333333
0.4451367828782	0.512605042016807
0.156295079596039	0.214285714285714
0.147992850491004	0.0909090909090909
0.272539450498607	0.229885057471264
0.272539450498607	0.195876288659794
0.190886726780382	0.208333333333333
0.0833815098077483	0.0994475138121547
0.0833815098077483	0.321428571428571
0.415054912754189	0.263823064770932
0.318802030641676	0.225563909774436
0.318802030641676	0.222222222222222
0.318802030641676	0.147952443857332
0.122466271691867	0.24390243902439
0.613427791753677	0.802197802197802
0.613427791753677	0.903225806451613
0.613427791753677	0.696969696969697
0.197777894581683	0.192307692307692
0.338808143023967	0.25
0.100823329726365	0.170103092783505
0.332909714437611	0.458333333333333
0.332909714437611	0.8
0.332909714437611	0.388888888888889
0.033058600574814	0.0810810810810811
0.033058600574814	0.0508474576271187
0.469058043968692	0.666666666666667
0.119264473024733	0.114285714285714
0.119264473024733	0.275862068965517
0.119264473024733	0.0740740740740741
0.119264473024733	0.121212121212121
0.119264473024733	0.230769230769231
0.41526192143208	0.705882352941177
0.844481789710918	0.0609756097560976
0.213150919837562	0.0930232558139535
0.38210732537581	0.454545454545455
0.38210732537581	0.517241379310345
0.663618160105949	0.663461538461538
0.669847358109081	0.515151515151515
0.42083632896462	0.485714285714286
0.42083632896462	0.531914893617021
0.42083632896462	0.333333333333333
0.42083632896462	0.477611940298507
0.42083632896462	0.428571428571429
0.42083632896462	0.3
0.42083632896462	0.37037037037037
0.320500598446771	0.245901639344262
0.320500598446771	0.333333333333333
0.196915365633159	0.0961538461538462
0.233490732082407	0.392857142857143
0.214186205751999	0.212765957446809
0.0233044251314921	0.0273972602739726
0.159093974981063	0.0588235294117647
0.159093974981063	0.173076923076923
0.159093974981063	0.0901287553648069
0.159093974981063	0.184210526315789
0.159093974981063	0.307692307692308
0.159093974981063	0.172248803827751
0.159093974981063	0.125
0.159093974981063	0.153846153846154
0.159093974981063	0.0689655172413793
0.159093974981063	0.194444444444444
0.159093974981063	0.124423963133641
0.159093974981063	0.217391304347826
0.0430686079407386	0.0921052631578947
0.0430686079407386	0.0967741935483871
0.0430686079407386	0.0972222222222222
0.0430686079407386	0.06
0.0430686079407386	0.0857142857142857
0.0430686079407386	0.144927536231884
0.246886374459086	0.117647058823529
0.246886374459086	0.0918367346938776
0.246886374459086	0.0879120879120879
0.246886374459086	0.183333333333333
0.246886374459086	0.193333333333333
0.246886374459086	0.126984126984127
0.246886374459086	0.198529411764706
0.246886374459086	0.09375
0.246886374459086	0.13540197461213
0.246886374459086	0.111801242236025
0.334660486314053	0.259259259259259
0.334660486314053	0.424242424242424
0.528044244172883	0.428571428571429
0.528044244172883	0.406779661016949
0.528044244172883	0.384615384615385
0.528044244172883	0.297872340425532
0.0766591439120991	0.037037037037037
0.0848594392428351	0.115384615384615
0.308439630091391	0.171052631578947
0.308439630091391	0.253968253968254
0.308439630091391	0.344827586206897
0.0202894015945617	0.0217391304347826
0.227750682399671	0.0689655172413793
0.114781942970607	0.155555555555556
0.294255737142841	0.310344827586207
0.0558711548496258	0.037037037037037
0.0558711548496258	0.0882352941176471
0.0558711548496258	0.0909090909090909
0.169608332117826	0.170940170940171
0.169608332117826	0.222222222222222
0.169608332117826	0.217948717948718
0.169608332117826	0.121951219512195
0.0963126789832135	0.144444444444444
0.0963126789832135	0.100719424460432
0.0613464251725415	0.0666666666666667
0.014454415293901	0.0135135135135135
0.709384860493428	0.977777777777778
0.636703810978665	0.771428571428571
0.05195790641059	0.111111111111111
0.149828903247615	0.216216216216216
0.149828903247615	0.269230769230769
0.149828903247615	0.148936170212766
0.149828903247615	0.236111111111111
0.149828903247615	0.21978021978022
0.125824186822678	0.0606060606060606
0.170866812025426	0.0392156862745098
0.170866812025426	0.137931034482759
0.166126563383366	0.116279069767442
0.166126563383366	0.275862068965517
0.166126563383366	0.183333333333333
0.166126563383366	0.21875
0.166126563383366	0.26
0.119556256854991	0.0956521739130435
0.119556256854991	0.179190751445087
0.119556256854991	0.108910891089109
0.0388735737037035	0.0263157894736842
0.364225013113537	0.432432432432432
0.0537461603605215	0.0588235294117647
0.134328574399708	0.0227272727272727
0.500309174719203	0.404255319148936
0.396404447175	0.517241379310345
0.133270381475652	0.125
0.20383779142001	0.0689655172413793
0.20383779142001	0.114035087719298
0.20383779142001	0.0731707317073171
0.20383779142001	0.0967741935483871
0.290794905689561	0.607142857142857
0.957788252567616	0.72972972972973
0.465099412418686	0.485714285714286
0.0680412701464321	0.0909090909090909
0.0680412701464321	0.03125
0.140628256147886	0.147058823529412
0.283003857530305	0.166666666666667
0.283003857530305	0.297297297297297
0.283003857530305	0.415094339622642
0.283003857530305	0.32258064516129
0.283003857530305	0.208333333333333
0.283003857530305	0.377358490566038
0.283003857530305	0.388888888888889
0.283003857530305	0.393939393939394
0.283003857530305	0.333333333333333
0.283003857530305	0.361702127659575
0.283003857530305	0.263157894736842
0.283003857530305	0.285714285714286
0.283003857530305	0.103448275862069
0.283003857530305	0.451612903225806
0.283003857530305	0.21875
0.283003857530305	0.292682926829268
0.283003857530305	0.208333333333333
0.283003857530305	0.297297297297297
0.283003857530305	0.148148148148148
0.283003857530305	0.0895522388059701
0.283003857530305	0.406779661016949
0.283003857530305	0.1875
0.283003857530305	0.148148148148148
0.283003857530305	0.305555555555556
0.283003857530305	0.222222222222222
0.283003857530305	0.325581395348837
0.283003857530305	0.36
0.283003857530305	0.283018867924528
0.283003857530305	0.5
0.283003857530305	0.372549019607843
0.283003857530305	0.277777777777778
0.283003857530305	0.413793103448276
0.283003857530305	0.454545454545455
0.283003857530305	0.295454545454545
0.283003857530305	0.192307692307692
0.283003857530305	0.3
0.283003857530305	0.36
0.283003857530305	0.388888888888889
0.283003857530305	0.321428571428571
0.283003857530305	0.310344827586207
0.283003857530305	0.214285714285714
0.283003857530305	0.254545454545455
0.283003857530305	0.5
0.283003857530305	0.315068493150685
0.283003857530305	0.350649350649351
0.283003857530305	0.309090909090909
0.283003857530305	0.309859154929577
0.283003857530305	0.295454545454545
0.283003857530305	0.380952380952381
0.341924684179939	0.191489361702128
0.314846595330843	0.395348837209302
0.191582671095405	0.1
0.191582671095405	0.0652173913043478
0.42809508255695	0.484375
0.42809508255695	0.5
0.42809508255695	0.382352941176471
0.42809508255695	0.296296296296296
0.42809508255695	0.275
0.42809508255695	0.576923076923077
0.42809508255695	0.259259259259259
0.42809508255695	0.514285714285714
0.42809508255695	0.561643835616438
0.42809508255695	0.40625
0.42809508255695	0.30952380952381
0.42809508255695	0.6
0.42809508255695	0.433333333333333
0.42809508255695	0.4
0.42809508255695	0.404761904761905
0.42809508255695	0.496
0.42809508255695	0.425
0.42809508255695	0.473684210526316
0.0661697553847667	0.0882352941176471
0.0661697553847667	0.0579710144927536
0.0661697553847667	0.159090909090909
0.0661697553847667	0.104166666666667
0.0661697553847667	0.127659574468085
0.0661697553847667	0.0227272727272727
0.0661697553847667	0.16
0.240190956817292	0.35
0.240190956817292	0.297297297297297
0.212781147172633	0.037037037037037
0.212781147172633	0.147368421052632
0.212781147172633	0.195652173913043
0.212781147172633	0.117647058823529
0.346552369190312	0.605263157894737
0.346552369190312	0.288461538461538
0.346552369190312	0.333333333333333
0.532096454224563	0.333333333333333
0.25288093391229	0.285714285714286
0.129336416257846	0.230769230769231
0.101552729689804	0.08
0.200836719051495	0.0800970873786408
0.200836719051495	0.0921052631578947
0.416222089042985	0.411764705882353
0.234900372351424	0.203389830508475
0.140143768276342	0.192307692307692
0.241655190009945	0.448275862068966
0.54258633271831	0.538461538461538
0.54258633271831	0.594594594594595
0.54258633271831	0.375
0.54258633271831	0.617021276595745
0.54258633271831	0.72972972972973
0.54258633271831	0.447368421052632
0.54258633271831	0.285714285714286
0.54258633271831	0.5
0.54258633271831	0.625
0.54258633271831	0.681818181818182
0.54258633271831	0.565217391304348
0.54258633271831	0.621621621621622
0.54258633271831	0.698412698412698
0.54258633271831	0.319148936170213
0.54258633271831	0.625
0.597144029196254	0.383399209486166
0.0231869219267496	0.03125
0.388740247873861	0.4
0.105174763781948	0.185185185185185
0.105174763781948	0.0795454545454545
0.105174763781948	0.222222222222222
0.239802892671311	0.186666666666667
0.114258156637186	0.1875
0.114258156637186	0.225
0.114258156637186	0.0869565217391304
0.114258156637186	0.121212121212121
0.114258156637186	0.101694915254237
0.352132124519162	0.115384615384615
0.352132124519162	0.333333333333333
0.118051302726248	0.366666666666667
0.125011041326543	0.0612244897959184
0.125011041326543	0.0714285714285714
0.130198936724659	0.115942028985507
0.260343188457749	0.5
0.38058800154253	0.466666666666667
0.146537430548643	0.170731707317073
0.382605120534284	0.365384615384615
0.382605120534284	0.344827586206897
0.382605120534284	0.30188679245283
0.382605120534284	0.4
0.382605120534284	0.307692307692308
0.382605120534284	0.383333333333333
0.0294021225096812	0.104166666666667
0.0294021225096812	0.0869565217391304
0.0166108093583606	0.0344827586206897
0.0766850005033321	0.0285714285714286
0.0766850005033321	0.117647058823529
0.0766850005033321	0.0285714285714286
0.0766850005033321	0.032258064516129
0.0766850005033321	0.0526315789473684
0.0766850005033321	0.123893805309735
0.0766850005033321	0.155555555555556
0.0766850005033321	0.0277777777777778
0.0766850005033321	0.0227272727272727
0.0766850005033321	0.111111111111111
0.0766850005033321	0.0645161290322581
0.0766850005033321	0.0384615384615385
0.0766850005033321	0.0333333333333333
0.0766850005033321	0.0256410256410256
0.0766850005033321	0.129032258064516
0.0766850005033321	0.0540540540540541
0.47114264621712	0.214285714285714
0.47114264621712	0.431906614785992
0.492425385093987	0.42
0.0827851385572958	0.101010101010101
0.0827851385572958	0.106122448979592
0.14447355661644	0.153846153846154
0.14447355661644	0.242424242424242
0.0764962608196734	0.026431718061674
0.196685714593912	0.107142857142857
0.597512662343309	0.814814814814815
0.597512662343309	0.533333333333333
0.240978280967839	0.344827586206897
0.240978280967839	0.221052631578947
0.721981440638368	0.209302325581395
0.271406136378913	0.407407407407407
0.112425945519107	0.181818181818182
0.702073923970422	0.65625
0.198728057237566	0.380952380952381
0.198728057237566	0.297297297297297
0.198728057237566	0.172413793103448
0.0942909506447224	0.3625
0.309794715734962	0.0875912408759124
0.19693616915761	0.276595744680851
0.198008727835398	0.12987012987013
0.215966013383657	0.111111111111111
0.215966013383657	0.15625
0.215966013383657	0.25
0.384929659467047	0.435483870967742
0.27543317017507	0.004149377593361
0.27543317017507	0.511848341232227
0.0487904054382392	0.04
0.229932272346874	0.0636363636363636
0.0197938196129359	0.0333333333333333
0.367560680933409	0.153846153846154
0.124065357410018	0.0625
0.387464379616188	0.612903225806452
0.387464379616188	0.448275862068966
0.391078585639065	0.282913165266106
0.333243389511979	0.4375
0.0891027154887472	0.1875
0.331778678438428	0.185915492957746
0.207811898458628	0.0434782608695652
0.156672518069804	0.228571428571429
0.473624080988094	0.422222222222222
0.230164966568419	0.0689655172413793
0.237733326677406	0.180327868852459
0.237733326677406	0.290322580645161
0.223299674754559	0.189189189189189
0.207444175899995	0.0714285714285714
0.207444175899995	0.103448275862069
0.207444175899995	0.0857142857142857
0.207444175899995	0.107142857142857
0.207444175899995	0.365853658536585
0.207444175899995	0.0714285714285714
0.207444175899995	0.21875
0.205556504929343	0.142857142857143
0.205556504929343	0.225806451612903
0.205556504929343	0.272727272727273
0.205556504929343	0.183673469387755
0.205556504929343	0.413793103448276
0.205556504929343	0.182432432432432
0.205556504929343	0.248475609756098
0.392686529710708	0.392857142857143
0.20874050204498	0.142857142857143
0.166413554716649	0.322222222222222
0.166413554716649	0.282131661442006
0.825984056728194	0.148148148148148
0.185342416953585	0.327586206896552
0.143989119949395	0.0681818181818182
0.143989119949395	0.113095238095238
0.142349803621895	0.214285714285714
0.142349803621895	0.0625
0.142349803621895	0.106382978723404
0.142349803621895	0.225490196078431
0.142349803621895	0.137931034482759
0.142349803621895	0.130081300813008
0.142349803621895	0.0769230769230769
0.268840411810198	0.0816326530612245
0.268840411810198	0.288888888888889
0.358544452678166	0.444444444444444
0.358544452678166	0.357142857142857
0.208267356250624	0.476744186046512
0.208267356250624	0.24390243902439
0.208267356250624	0.285714285714286
0.208267356250624	0.119402985074627
0.321845021264528	0.333333333333333
0.321845021264528	0.333333333333333
0.321845021264528	0.15
0.321845021264528	0.448275862068966
0.199742542823974	0.307692307692308
0.199742542823974	0.261538461538462
0.199742542823974	0.244444444444444
0.199742542823974	0.275862068965517
0.199742542823974	0.259259259259259
0.199742542823974	0.288135593220339
0.568845282793226	0.565789473684211
0.568845282793226	0.945054945054945
0.0701250781969091	0.133333333333333
0.0701250781969091	0.0864197530864198
0.0701250781969091	0.112582781456954
0.571725846983913	0.457627118644068
0.571725846983913	0.4375
0.25262538628245	0.215384615384615
0.25262538628245	0.181818181818182
0.0483138662338149	0.0888888888888889
0.0483138662338149	0.0526315789473684
0.229940130199745	0.0357142857142857
0.0442582429194289	0.230769230769231
0.00430774421005188	0.0222222222222222
0.00430774421005188	0.0114285714285714
0.374002457479144	0.133333333333333
0.130579920781668	0.0327868852459016
0.130579920781668	0.0761904761904762
0.158924783883589	0.2
0.181877569927898	0.240384615384615
0.181877569927898	0.214689265536723
0.181877569927898	0.142857142857143
0.15366083473614	0.0384615384615385
0.15366083473614	0.0379746835443038
0.539631022560045	0.511627906976744
0.245203237595861	0.11864406779661
0.245203237595861	0.17948717948718
0.245203237595861	0.202898550724638
0.245203237595861	0.03125
0.245203237595861	0.145161290322581
0.564725888765013	0.461538461538462
0.216681776971895	0.0731707317073171
0.135596763602879	0.231225296442688
0.135596763602879	0.0384615384615385
0.135596763602879	0.148648648648649
0.46937942751458	0.558823529411765
0.46937942751458	0.481481481481482
0.46937942751458	0.545454545454545
0.46937942751458	0.354838709677419
0.46937942751458	0.461538461538462
0.135054762060689	0.136363636363636
0.599344787370793	0.583333333333333
0.599344787370793	0.634615384615385
0.385428640195656	0.645161290322581
0.44173922397957	0.294117647058824
0.44173922397957	0.230769230769231
0.44173922397957	0.538461538461538
0.44173922397957	0.333333333333333
0.24611776384838	0.206896551724138
0.24611776384838	0.444444444444444
0.24611776384838	0.231404958677686
0.24611776384838	0.4
0.24611776384838	0.346153846153846
0.24611776384838	0.257142857142857
0.24611776384838	0.176470588235294
0.24611776384838	0.142857142857143
0.24611776384838	0.40625
0.24611776384838	0.125
0.24611776384838	0.166666666666667
0.24611776384838	0.306666666666667
0.24611776384838	0.178571428571429
0.24611776384838	0.361111111111111
0.24611776384838	0.285714285714286
0.24611776384838	0.269230769230769
0.24611776384838	0.333333333333333
0.07511141630616	0.0943396226415094
0.0354794727857241	0.0384615384615385
0.0354794727857241	0.0512820512820513
0.831628571827326	0.778761061946903
0.0586049336488439	0.036231884057971
0.507690568018412	0.185185185185185
0.299487773468717	0.413793103448276
0.299487773468717	0.333333333333333
0.299487773468717	0.375
0.299487773468717	0.192307692307692
0.299487773468717	0.277777777777778
0.299487773468717	0.413793103448276
0.0778713749003209	0.108374384236453
0.407718718077463	0.307692307692308
0.407718718077463	0.333333333333333
0.407718718077463	0.474358974358974
0.298785238928558	0.0185185185185185
0.366974014596338	0.422018348623853
0.366974014596338	0.264150943396226
0.366974014596338	0.438095238095238
0.366974014596338	0.332558139534884
0.366974014596338	0.321428571428571
0.366974014596338	0.465116279069768
0.366974014596338	0.427696078431373
0.0193739618599328	0.0113636363636364
0.0193739618599328	0.0303030303030303
0.228525950239502	0.0571428571428571
0.228525950239502	0.28
0.228525950239502	0.037037037037037
0.0711385504871956	0.0344827586206897
0.144531349963656	0.172413793103448
0.131310425809954	0.193548387096774
0.131310425809954	0.140350877192982
0.085809050782854	0.103448275862069
0.085809050782854	0.0517241379310345
0.0440867198505001	0.0431654676258993
0.0797282409431016	0.0571428571428571
0.220981308383876	0.321428571428571
0.00510939227487939	0.0909090909090909
0.580138978991849	0.184210526315789
0.451909117870615	0.548387096774194
0.419072637605016	0.72972972972973
0.161886554839231	0.275
0.161886554839231	0.163265306122449
0.161886554839231	0.176470588235294
0.546404579546658	0.638297872340426
0.546404579546658	0.578397212543554
0.546404579546658	0.604166666666667
0.546404579546658	0.855072463768116
0.546404579546658	0.648
0.0806416466725008	0.0333333333333333
0.0322256189929867	0.0857142857142857
0.142725325181474	0.373333333333333
0.142725325181474	0.175438596491228
0.142725325181474	0.15
0.142725325181474	0.252252252252252
0.0478810445814778	0.103448275862069
0.0478810445814778	0.212765957446809
0.0478810445814778	0.0476190476190476
0.122282956333827	0.131578947368421
0.122282956333827	0.2
0.122282956333827	0.0540540540540541
0.247641022089411	0.101851851851852
0.171414910966961	0.103448275862069
0.171414910966961	0.333333333333333
0.171414910966961	0.0980392156862745
0.171414910966961	0.0666666666666667
0.122467286680475	0.0178571428571429
0.122467286680475	0.0158730158730159
0.311677504228528	0.41304347826087
0.0651648101093249	0.395833333333333
0.373817918524368	0.441176470588235
0.373817918524368	0.619047619047619
0.869985001948877	0.9375
0.375658052498548	0.206896551724138
0.375658052498548	0.354838709677419
0.270610582908309	0.23943661971831
0.390579245852507	0.6
0.359110834415776	0.294871794871795
0.359110834415776	0.192307692307692
0.359110834415776	0.2
0.359110834415776	0.23015873015873
0.359110834415776	0.323529411764706
0.359110834415776	0.1625
0.359110834415776	0.327272727272727
0.359110834415776	0.327433628318584
0.359110834415776	0.244897959183673
0.359110834415776	0.306451612903226
0.359110834415776	0.25974025974026
0.359110834415776	0.224719101123596
0.0352603815602179	0.0555555555555556
0.62247616812041	0.787878787878788
0.62247616812041	0.838709677419355
0.303647952909652	0.263157894736842
0.303647952909652	0.388888888888889
0.303647952909652	0.340425531914894
0.107287293555691	0.266666666666667
0.107287293555691	0.0168067226890756
0.0389200380648646	0.0333333333333333
0.250427032175275	0.529411764705882
0.0484259867544965	0.03125
0.0484259867544965	0.0368852459016393
0.0484259867544965	0.037037037037037
0.0413289376566516	0.142857142857143
0.208942351130114	0.222222222222222
0.047088080501134	0.147058823529412
0.170232802409597	0.0222222222222222
0.170232802409597	0.0465116279069768
0.170232802409597	0.425925925925926
0.170232802409597	0.25
0.170232802409597	0.00419287211740042
0.16282419529241	0.0882352941176471
0.16282419529241	0.132075471698113
0.16282419529241	0.294117647058824
0.0408243965129009	0.0506329113924051
0.333652796345053	0.209302325581395
0.0509185795784013	0.108108108108108
0.0509185795784013	0.028169014084507
0.0577063977010083	0.0689655172413793
0.425085412166886	0.65625
0.0301321752835223	0.0420168067226891
0.0301321752835223	0.0256410256410256
0.113947542038536	0.318885448916409
0.113947542038536	0.00678733031674208
0.446836299082802	0.243589743589744
0.446836299082802	0.387096774193548
0.331157105872325	0.128787878787879
0.331157105872325	0.219512195121951
0.331157105872325	0.517241379310345
0.325529122609514	0.191304347826087
0.325529122609514	0.25
0.325529122609514	0.360824742268041
0.325529122609514	0.352941176470588
0.156079968323919	0.135135135135135
0.156079968323919	0.0344827586206897
0.0580354784136551	0.0384615384615385
0.145131292621733	0.162162162162162
0.025648294232233	0.0169491525423729
0.320575381315266	0.204545454545455
0.320575381315266	0.563636363636364
0.16901471984974	0.152542372881356
0.253267689711303	0.357142857142857
0.210802052559222	0.25
0.572763924201119	0.471153846153846
0.379443939111995	0.225806451612903
0.0670691741180867	0.00573613766730402
0.21940291100734	0.0405405405405405
0.131607653586614	0.147540983606557
0.131607653586614	0.142857142857143
0.131607653586614	0.174778761061947
0.131607653586614	0.166666666666667
0.131607653586614	0.129032258064516
0.131607653586614	0.0882352941176471
0.0153140136916977	0.0651340996168582
0.0153140136916977	0.0298507462686567
0.151764150545295	0.111111111111111
0.151764150545295	0.482758620689655
0.452598686773953	0.0487804878048781
0.102260137929983	0.0210526315789474
0.527363793830449	0.181818181818182
0.0538987819353161	0.106382978723404
0.68172468994829	0.493408662900188
0.154529539287533	0.0927835051546392
0.154529539287533	0.166666666666667
0.154529539287533	0.431818181818182
0.154529539287533	0.22
0.154529539287533	0.0813008130081301
0.154529539287533	0.157360406091371
0.154529539287533	0.138686131386861
0.154529539287533	0.129032258064516
0.154529539287533	0.161849710982659
0.0473305740918993	0.0434782608695652
0.255782275291469	0.274193548387097
0.298196869648749	0.305555555555556
0.151478586719247	0.212121212121212
0.251633246510772	0.0769230769230769
0.179239697028815	0.232464929859719
0.891726394095951	0.703703703703704
0.700707025321049	0.407407407407407
0.284785338144589	0.260869565217391
0.563622156142367	0.474226804123711
0.393715789998201	0.81592039800995
0.393715789998201	0.333333333333333
0.209733498878106	0.222222222222222
0.209733498878106	0.321428571428571
0.209733498878106	0.466666666666667
0.209733498878106	0.164179104477612
0.349415369423214	0.371428571428571
0.323210441547528	0.592592592592593
0.13384734001542	0.229166666666667
0.13384734001542	0.257142857142857
0.13384734001542	0.326530612244898
0.13384734001542	0.0263157894736842
0.13384734001542	0.185897435897436
0.646799101555924	0.520833333333333
0.646799101555924	0.734375
0.646799101555924	0.538175046554935
0.601120303968352	0.524590163934426
0.0221205388251372	0.2
0.239913017547691	0.155555555555556
0.239913017547691	0.1875
0.0953045435286471	0.147058823529412
0.0825397758130187	0.0512820512820513
0.536731985122003	0.464285714285714
0.4016019841714	0.125
0.663640896170779	0.941176470588235
0.225548899812019	0.2
0.225548899812019	0.243243243243243
0.254306439796884	0.216216216216216
0.137102695626869	0.075
0.137102695626869	0.0531914893617021
0.137102695626869	0.062015503875969
0.0898578792621608	0.227272727272727
0.189271012628783	0.115384615384615
0.189271012628783	0.148936170212766
0.189271012628783	0.230769230769231
0.189271012628783	0.128205128205128
0.526616363917431	0.7
0.151939444429901	0.214285714285714
0.0837608432890292	0.156908665105386
0.138308461099327	0.134615384615385
0.129088791951863	0.135135135135135
0.400204558183771	0.368421052631579
0.353366705540622	0.407407407407407
0.353366705540622	0.204081632653061
0.0874953179978261	0.0909090909090909
0.0874953179978261	0.0731707317073171
0.0874953179978261	0.0909090909090909
0.0874953179978261	0.193548387096774
0.0874953179978261	0.103448275862069
0.0874953179978261	0.157894736842105
0.0874953179978261	0.0719424460431655
0.266015243853759	0.103448275862069
0.266015243853759	0.125
0.266015243853759	0.136363636363636
0.266015243853759	0.346153846153846
0.266015243853759	0.204545454545455
0.266015243853759	0.205882352941176
0.266015243853759	0.185185185185185
0.266015243853759	0.344827586206897
0.266015243853759	0.153846153846154
0.266015243853759	0.3125
0.493624007112517	0.53
0.493624007112517	0.38
0.493624007112517	0.549180327868853
0.470169904337109	0.307692307692308
0.150091441409663	0.173913043478261
0.539394927322956	0.350649350649351
0.539394927322956	0.153846153846154
0.0791842444782325	0.00761421319796954
0.45601049707736	0.352941176470588
0.45601049707736	0.482758620689655
0.45601049707736	0.35
0.162576217758092	0.15625
0.18213676689778	0.170542635658915
0.0935145851331713	0.0819672131147541
0.158780967079228	0.214285714285714
0.158780967079228	0.288288288288288
0.218815333486093	0.379310344827586
0.0203366775284526	0.0204081632653061
0.538573595599364	0.642857142857143
0.532685253206334	0.8
0.151157366348576	0.0294117647058824
0.524765507477214	0.822222222222222
0.654667648565574	0.741935483870968
0.429179339065999	0.0208333333333333
0.0616435557621696	0.0344827586206897
0.0851738112942737	0.142857142857143
0.612517917834895	0.758620689655172
0.655617987547509	0.775510204081633
0.655617987547509	0.772151898734177
0.73148238868414	0.66
0.179250009596188	0.111111111111111
0.179250009596188	0.136363636363636
0.179250009596188	0.296875
0.179250009596188	0.233333333333333
0.179250009596188	0.314814814814815
0.179250009596188	0.194805194805195
0.389156659274293	0.409090909090909
0.389156659274293	0.400881057268722
0.412707064907729	0.295454545454545
0.570589575828861	0.548387096774194
0.491236876205417	0.5625
0.0209490100915854	0.0455927051671733
0.0787777753211435	0.147058823529412
0.0787777753211435	0.0526315789473684
0.0787777753211435	0.0689655172413793
0.0787777753211435	0.0763888888888889
0.0787777753211435	0.444444444444444
0.0787777753211435	0.0853658536585366
0.120490338230995	0.111111111111111
0.457368212735002	0.0875
0.35826266609583	0.681318681318681
0.35826266609583	0.192513368983957
0.35826266609583	0.141608391608392
0.35826266609583	0.1875
0.0321948455395254	0.148148148148148
0.0321948455395254	0.0454545454545455
0.0321948455395254	0.0494505494505495
0.0321948455395254	0.0571428571428571
0.268649357690858	0.130434782608696
0.0641489319229703	0.0333333333333333
0.379567967162991	0.285714285714286
0.684494252063005	0.769230769230769
0.168288964696799	0.24
0.0445344772512764	0.128048780487805
0.0361561173141523	0.0555555555555556
0.0361561173141523	0.0909090909090909
0.385128639835175	0.220588235294118
0.385128639835175	0.527777777777778
0.068947307232023	0.10126582278481
0.068947307232023	0.138888888888889
0.068947307232023	0.0693069306930693
0.068947307232023	0.1
0.068947307232023	0.0704225352112676
0.0224273242075244	0.0987654320987654
0.0224273242075244	0.0178970917225951
0.0224273242075244	0.00884955752212389
0.195695933903666	0.333333333333333
0.195695933903666	0.288461538461538
0.59664776081482	0.645569620253165
0.304107665754908	0.157738095238095
0.367220500983344	0.232558139534884
0.367220500983344	0.276595744680851
0.367220500983344	0.230769230769231
0.367220500983344	0.403225806451613
0.367220500983344	0.19047619047619
0.367220500983344	0.25
0.367220500983344	0.25
0.367220500983344	0.241379310344828
0.553041801070114	0.766666666666667
0.553041801070114	0.589473684210526
0.0595730345172305	0.0444444444444444
0.0595730345172305	0.0294117647058824
0.122215943283786	0.0588235294117647
0.122215943283786	0.025
0.122215943283786	0.0571428571428571
0.122215943283786	0.0136986301369863
0.122215943283786	0.0378787878787879
0.402476496344988	0.5
0.402476496344988	0.487804878048781
0.402476496344988	0.448275862068966
0.0578274529915152	0.0740740740740741
0.376388695608321	0.204301075268817
0.2382225134358	0.247524752475248
0.2382225134358	0.142857142857143
0.262368948050418	0.709677419354839
0.827255388301542	0.142857142857143
0.466749568721635	0.4
0.466749568721635	0.666666666666667
0.487908860420554	0.8
0.108205212022867	0.210526315789474
0.108205212022867	0.111111111111111
0.108205212022867	0.153846153846154
0.304253986446144	0.357142857142857
0.304253986446144	0.121593291404612
0.0103032945764792	0.0333333333333333
0.208632648770754	0.107142857142857
0.208632648770754	0.101694915254237
0.208632648770754	0.363636363636364
0.208632648770754	0.114285714285714
0.208632648770754	0.103448275862069
0.208632648770754	0.106382978723404
0.208632648770754	0.185185185185185
0.208632648770754	0.194444444444444
0.208632648770754	0.138888888888889
0.208632648770754	0.153846153846154
0.208632648770754	0.0967741935483871
0.208632648770754	0.21875
0.208632648770754	0.135135135135135
0.208632648770754	0.307692307692308
0.461698293292476	0.125
0.60430891463781	0.641025641025641
0.60430891463781	0.708333333333333
0.106581374322874	0.354838709677419
0.141160265002198	0.208791208791209
0.203904283054657	0.197889182058047
0.203904283054657	0.143939393939394
0.328113288472732	0.34375
0.328113288472732	0.302083333333333
0.328113288472732	0.3125
0.198781551230485	0.543624161073826
0.198781551230485	0.390243902439024
0.494377638940384	0.0425531914893617
0.430214848193694	0.565656565656566
0.0983306708510176	0.131578947368421
0.0983306708510176	0.0571428571428571
0.141307915780892	0.125
0.360237847592938	0.353846153846154
0.0283554256105335	0.0302648171500631
0.0283554256105335	0.0277777777777778
0.111754259507289	0.266666666666667
0.111754259507289	0.0444444444444444
0.111754259507289	0.0714285714285714
0.436266987397424	0.0625
0.144894649698533	0.288135593220339
0.510467884995317	0.4
0.382118598133213	0.339285714285714
0.465375594495212	0.518518518518519
0.465375594495212	0.619047619047619
0.635253914373728	0.705882352941177
0.357473847559725	0.5
0.355533345827889	0.40625
0.355533345827889	0.475409836065574
0.355533345827889	0.228070175438597
0.355533345827889	0.393939393939394
0.355533345827889	0.194029850746269
0.355533345827889	0.114754098360656
0.355533345827889	0.121951219512195
0.355533345827889	0.525
0.355533345827889	0.413793103448276
0.355533345827889	0.133333333333333
0.355533345827889	0.275862068965517
0.355533345827889	0.394736842105263
0.355533345827889	0.358490566037736
0.355533345827889	0.441176470588235
0.355533345827889	0.419354838709677
0.355533345827889	0.192307692307692
0.355533345827889	0.19047619047619
0.355533345827889	0.390243902439024
0.355533345827889	0.234375
0.355533345827889	0.275862068965517
0.355533345827889	0.528571428571429
0.355533345827889	0.306451612903226
0.355533345827889	0.595238095238095
0.355533345827889	0.186046511627907
0.355533345827889	0.241206030150754
0.355533345827889	0.296875
0.355533345827889	0.272727272727273
0.355533345827889	0.142857142857143
0.355533345827889	0.534246575342466
0.355533345827889	0.225352112676056
0.355533345827889	0.107142857142857
0.355533345827889	0.487179487179487
0.355533345827889	0.245283018867925
0.355533345827889	0.241935483870968
0.355533345827889	0.566666666666667
0.355533345827889	0.401554404145078
0.355533345827889	0.378378378378378
0.355533345827889	0.525
0.355533345827889	0.384615384615385
0.355533345827889	0.431818181818182
0.355533345827889	0.191176470588235
0.355533345827889	0.357142857142857
0.355533345827889	0.311111111111111
0.355533345827889	0.244444444444444
0.355533345827889	0.170731707317073
0.355533345827889	0.363636363636364
0.355533345827889	0.192771084337349
0.355533345827889	0.5
0.355533345827889	0.321428571428571
0.355533345827889	0.423076923076923
0.355533345827889	0.153846153846154
0.355533345827889	0.280898876404494
0.355533345827889	0.106382978723404
0.355533345827889	0.263157894736842
[truncated: 49,075 more rows]
