# Supplementary material for: Mobility patterns are associated with experienced income segregation in large US cities
Source: Nat Commun. 2021 Jul 30;12:4633. doi: 10.1038/s41467-021-24899-8 (PMC8324796; doi:10.1038/s41467-021-24899-8)
Supplement: Supplementary file 3 — Source Data [file 41467_2021_24899_MOESM3_ESM.zip › source_data/figS2.csv]

cbsa	income quantile	min income
14460	4_Very Poor	66776
14460	3_Poor	23592
14460	2_Affluent	23799
14460	1_Very Affluent	135834
16980	4_Very Poor	53631
16980	3_Poor	19952
16980	2_Affluent	23788
16980	1_Very Affluent	152630
19100	4_Very Poor	48594
19100	3_Poor	22487
19100	2_Affluent	26211
19100	1_Very Affluent	152709
19820	4_Very Poor	46471
19820	3_Poor	18043
19820	2_Affluent	24236
19820	1_Very Affluent	161251
31080	4_Very Poor	47500
31080	3_Poor	21000
31080	2_Affluent	25667
31080	1_Very Affluent	155834
33100	4_Very Poor	41563
33100	3_Poor	17487
33100	2_Affluent	23355
33100	1_Very Affluent	167596
35620	4_Very Poor	61115
35620	3_Poor	25476
35620	2_Affluent	29778
35620	1_Very Affluent	133632
37980	4_Very Poor	55313
37980	3_Poor	22976
37980	2_Affluent	25461
37980	1_Very Affluent	146251
41860	4_Very Poor	67188
41860	3_Poor	28112
41860	2_Affluent	35675.5
41860	1_Very Affluent	119025.5
42660	4_Very Poor	54306
42660	3_Poor	21878
42660	2_Affluent	23538
42660	1_Very Affluent	150279
47900	4_Very Poor	76734
47900	3_Poor	27016
47900	2_Affluent	31205
47900	1_Very Affluent	115046
