# Supplementary material for: Mobility patterns are associated with experienced income segregation in large US cities
Source: Nat Commun. 2021 Jul 30;12:4633. doi: 10.1038/s41467-021-24899-8 (PMC8324796; doi:10.1038/s41467-021-24899-8)
Supplement: Supplementary file 3 — Source Data [file 41467_2021_24899_MOESM3_ESM.zip › source_data/figS8right.csv]

Ind. income segregation	Avg. visited place income segregation
0.285010772213283	0.478958662130285
0.746436902537325	0.448695839794024
0.164461665610943	0.286935590288936
0.0601503926283637	0.368259487255
0.187312297149729	0.363463442010032
0.318111855217773	0.327088724650285
0.184438049429621	0.357264459832405
0.204633270830246	0.379561422872757
0.296346906344264	0.521993017873256
0.102199832716364	0.404022376208144
0.0986222954575989	0.268068632927973
0.493609376864725	0.510158677662435
0.248700023395732	0.376225828286445
0.347022471774056	0.395065922309573
0.389980049077251	0.438148648158328
0.493005609169091	0.302954632218675
0.266228723270987	0.454199648074069
0.130767267281455	0.321855153227173
0.421379332409115	0.539450223688104
0.457750458816395	0.378475347599472
0.31716928657516	0.481074593425507
0.609931376390997	0.417770185506096
0.160325085961998	0.256327657117072
0.314848259956021	0.382489314848763
0.0847974225697627	0.347526316762035
0.421839490612136	0.330038041397432
0.463148765983728	0.536203183612989
0.336468764932733	0.470734194757704
0.300808905129024	0.319658157824368
0.194675730668488	0.324054898061315
0.23205612042476	0.35566754999632
0.172351987718851	0.401011500429995
0.0769236989946155	0.321640569305264
0.111841812761918	0.469186873808315
0.16317342758227	0.342462892052205
0.341908011589387	0.393899331504344
0.307684765268829	0.448055706879437
0.280253610768307	0.374182079955933
0.344257042332099	0.554887805255611
0.126462370169048	0.417147719661101
0.232332343154691	0.401966018746043
0.0932677293584883	0.320648880683331
0.213200687290738	0.375773646867605
0.236878644967125	0.390118267739117
0.307828963827093	0.595379828452723
0.188136389186124	0.318134313074784
0.393397045560336	0.441715099279117
0.0169386374684638	0.312820304740568
0.301924441914451	0.391004673194061
0.290739281100984	0.492790219030632
0.169366553172947	0.412889584399285
0.202472028278906	0.307773059181848
0.260912819106069	0.46544744363012
0.19422731351739	0.482616800724013
0.270556636742544	0.49102821761328
0.33349696333156	0.483046206289051
0.0907891149181368	0.369651494602403
0.697041041896808	0.519166360458456
0.0416341405326725	0.238309678890865
0.384150790065963	0.513954571678496
0.407293588635168	0.375442991757901
0.258283062083542	0.4227972070246
0.232716615626453	0.298227391018757
0.507745231165512	0.443221594764227
0.429895170516104	0.608967420672851
0.0914228167285173	0.341239050884603
0.330424236119149	0.356687604341509
0.33569336246072	0.509362827952475
0.112871278464116	0.426705177673731
0.0989889678116664	0.371425461115293
0.123688934513697	0.378617117960451
0.236406301738132	0.387042845718016
0.171336774451402	0.429138863830336
0.590661092011139	0.488926277812133
0.0270268574884349	0.455759482046864
0.0457453969041829	0.479327295584269
0.132923481493753	0.390659881545379
0.157312480455974	0.506777277157859
0.200813917151224	0.406995348326675
0.457305128830128	0.464192103812115
0.315813385795635	0.377247608646016
0.364812959135832	0.462278959981197
0.430047656921891	0.45513480492684
0.172412348052542	0.328341872352195
0.341270456200448	0.367074506096173
0.522238743473323	0.515142335287819
0.118249121392191	0.399424005714261
0.310817784992827	0.610702673645163
0.453270527884219	0.607632368348763
0.0232896594200084	0.371631448409189
0.196187889694881	0.433259981522771
0.133924142276309	0.377376335042293
0.252675345437499	0.456515406450957
0.471963862293195	0.463746343306595
0.248305258053205	0.353381611380995
0.190687704556465	0.371166123094035
0.205730946567651	0.345490012545704
0.22214663652396	0.388932268613709
0.0627881958579411	0.306028446055003
0.271837895823667	0.424914804267973
0.316323269273584	0.372917227681501
0.110032583721608	0.443215472918115
0.141134251479046	0.427315349663456
0.109874934858297	0.361528640036733
0.403805113922947	0.447494608021741
0.368623472882	0.514383543460421
0.0930730513397973	0.367411828257731
0.324961823076661	0.339793845634885
0.443685841915477	0.518742098811869
0.382998601245984	0.460916387368704
0.0469587386458368	0.24212572459086
0.284382131545757	0.503200611852616
0.0569324604696088	0.38884479353764
0.084103852842464	0.363635868364904
0.425585776030443	0.494781698016736
0.0623684673233627	0.401985947254056
0.140983064159591	0.465548386024419
0.26645292234706	0.441222914379325
0.276885774497251	0.419815448352608
0.41885110507652	0.433471647825059
0.148333314902787	0.293014013286056
0.378553580902856	0.458313376889749
0.185650187682218	0.472504088842979
0.455963227610107	0.387687505714677
0.367060658415259	0.360377690383272
0.203955178830071	0.536533551534632
0.3585913820488	0.491846287471429
0.168293071240543	0.349472734350752
0.181819892601339	0.457790144886301
0.322539664727595	0.508782673198328
0.137350829669743	0.305152381642565
0.286261295023371	0.300672967823765
0.764247090952744	0.623762277182712
0.31812628028032	0.443642779170288
0.148603733412649	0.38823275183668
0.109597490238706	0.316269816286723
0.171894174850401	0.370551107090123
0.654518135994395	0.531626534366395
0.505372929621776	0.400350104252536
0.188981533407848	0.397693032983421
0.267005852824027	0.357873273116571
0.384785691981613	0.382784356966157
0.178237699497083	0.44695086754324
0.408623112560712	0.412972286757504
0.449733753863045	0.366105667231571
0.241241115454459	0.33507461794332
0.288198189599315	0.383879730420243
0.118520822080074	0.29658861271476
0.0850497611544347	0.363411873558299
0.170517891324754	0.445959321373235
0.0636107996534597	0.363811827382216
0.198496481694985	0.489417940740771
0.35679362832348	0.472025425027877
0.185215989241578	0.373493412662552
0.644673087183784	0.539740377761299
0.623229611972923	0.864118122073267
0.151409255448299	0.388190206443288
0.394928442249485	0.291782288067205
0.134019422700571	0.312425153505736
0.381401772136872	0.515380006381165
0.150110640766693	0.396697513368733
0.160406403003141	0.315110006627816
0.258891599455577	0.415316350121931
0.518330063761091	0.549536387815365
0.624557090109843	0.443891881439195
0.0505367785563051	0.307577107870875
0.178063285153699	0.300038395138459
0.317273338738613	0.514053287833059
0.200871152031941	0.283420790182816
0.298630814524232	0.369069199624925
0.938424096928709	0.535546230606253
0.471751311561941	0.481860438096571
0.453190319824608	0.453509202125419
0.07926559776632	0.406121456649192
0.395756210890629	0.405315237599741
0.243471481498982	0.336174598173803
0.417809682137573	0.542273653357637
0.0834811005966061	0.311376889336477
0.32109988876592	0.472893961665352
0.303638674345179	0.356774262225901
0.255509103799599	0.301705421529192
0.472760462469808	0.45912709682652
0.190407010812909	0.372631610245789
0.312126562637648	0.389547426840525
0.255448499182113	0.518427890398416
0.318823675899813	0.366363970303653
0.363268090158883	0.364653121693205
0.2104545524199	0.465189683040363
0.198036918239591	0.436845556019141
0.18540956879793	0.420574589993637
0.733852168606877	0.359241175257819
0.743471420730565	0.456660203888816
0.152166066299884	0.270424725732747
0.330459784206083	0.47276822194072
0.711360224051608	0.437424737845072
0.171707287270748	0.3386192174544
0.139210736532574	0.495884922335787
0.350187291397224	0.452608632283296
0.362278912185765	0.401679228213792
0.275853467231533	0.463619594809256
0.180129587689319	0.393314764410976
0.581058939236405	0.660262692559971
0.796858192578763	0.407136824596861
0.138706316107391	0.28977624398116
0.265755595823252	0.344063417223707
0.393434984406163	0.401745728130339
0.668074442085827	0.498411045036819
0.178937468434062	0.393513425402173
0.157519068557453	0.335861460191584
0.381154791200517	0.407346268401323
0.164703248503134	0.363944371262544
0.213803585106095	0.426677055634784
0.077162475148952	0.425137092569296
0.198268188942008	0.305305496355584
0.269252238453411	0.392777842357157
0.469575249429008	0.542963017788275
0.471006260395661	0.312892338238933
0.303020085728317	0.366351995376269
0.150470811622609	0.476286190603907
0.262770812874666	0.348815141608861
0.215637613947769	0.235737999187303
0.235965973759897	0.404066097513803
0.172339478014831	0.375736620321563
0.105142658192703	0.356349110348083
0.326790853392723	0.353234002555869
0.579091431688557	0.43314056405272
0.23777659343132	0.354700277535008
0.117633622177869	0.3031776149994
0.22221537844747	0.391826414593875
0.108551593513187	0.257327934226984
0.569542590299648	0.637521012573968
0.115940962430939	0.32898724922184
0.367557026517355	0.369505956698208
0.0397223680840461	0.260594303668734
0.423512159529565	0.385710924282432
0.298814492048357	0.376716714289491
0.284469824165312	0.350822054589843
0.0627053960480563	0.312293118816203
0.126935933458082	0.367900839774059
0.0890515524830293	0.296943242580392
0.124348652640573	0.347497212978563
0.198030855833912	0.3380425927916
0.0999847201199949	0.381737328526144
0.444968007674616	0.386917599895435
0.337716413916259	0.591423387717189
0.430283033675659	0.529658846217707
0.171698732324769	0.511057445282421
0.0845110898376611	0.406121367306656
0.298692410256059	0.379009198078605
0.7345454559028	0.347888652232784
0.450233527576264	0.355654328056373
0.254908190450569	0.455083375857749
0.106070368698984	0.411348695444499
0.288586080971109	0.411014693934933
0.202171272079909	0.421598154943189
0.0781512526381712	0.314192776714723
0.237549827337364	0.334338455934539
0.144417524137477	0.333855675279893
0.294161418034981	0.420891255200347
0.171757536930173	0.46935635599572
0.0960823228422677	0.349760300409835
0.0849336486743013	0.345086600999499
0.292895653033808	0.446696932099467
0.160245636750236	0.336572508167272
0.123644511926032	0.482452533036141
0.0939150931899829	0.356956037639275
0.20160134762139	0.370737652404141
0.387340367157272	0.543767886528707
0.523564986088565	0.335819252353445
0.168389896065226	0.320139511489568
0.18998849097089	0.336513095729811
0.138641940722201	0.390300850949739
0.127427388512072	0.317260855502368
0.344326713196232	0.389479408564384
0.15603342173242	0.334291063729219
0.257748583942012	0.463635971637333
0.294033463452181	0.234706809138172
0.140711460692209	0.437895938462741
0.290951726642827	0.341017931647368
0.175409036823633	0.376610232935181
0.138195805329005	0.362350583136288
0.106794131778616	0.395326953642104
0.181317946197424	0.310930494522656
0.687987777984405	0.575144439147157
0.389827772399496	0.399342656009717
0.613778061847419	0.345472291224885
0.405631153476933	0.455555254417304
0.272784758928872	0.366182090929032
0.248332479872645	0.379054840636019
0.120433430697467	0.369208368381272
0.202688332048457	0.341340180808539
0.221448050492762	0.495206547644939
0.339428499382411	0.420210445305395
0.125598398047894	0.344513661118309
0.223101574327147	0.377240158892872
0.268260713878707	0.401835070684227
0.193529331005392	0.441696647873867
0.409051738734965	0.427669868173232
0.142555256125918	0.353420178314621
0.293241839547971	0.621086457371416
0.764488975879176	0.386255574206771
0.185389587271478	0.322317646185352
0.301804271395077	0.371637256188251
0.136038314487336	0.379415364335269
0.211608720518401	0.369308594186603
0.316681723304107	0.306741099134469
0.286211825249139	0.355706845955088
0.230091726031201	0.27353161075292
0.236924641455086	0.414907620325853
0.733700699627525	0.366299668135797
0.153699708171246	0.408505815825293
0.364336199588872	0.310147272230243
0.462443232576699	0.540485725515408
0.443348748013421	0.435713473641061
0.44049806414488	0.502402491256643
0.160677106535425	0.499098321668885
0.721678149152013	0.492103438265376
0.10912075829579	0.394315690476669
0.276797438392107	0.340346476029523
0.289981414783883	0.351996953620075
0.642855494284539	0.563229991289909
0.115712589659814	0.387451340186656
0.166121531316859	0.312658109498344
0.443124957119949	0.460661809252173
0.603707321714109	0.460098399955571
0.296726534367528	0.406867183968272
0.210374070089972	0.452896743555536
0.220007908942192	0.393370058053179
0.5575053240416	0.513676179552704
0.171001498836011	0.264960416610001
0.572333085454589	0.446119332355448
0.339326207167861	0.437199437603931
0.13324524138651	0.300843998876931
0.302523295975925	0.420120217881435
0.28325086381312	0.407829072303237
0.248005502858017	0.397676860918883
0.629233285347608	0.47721749728288
0.216861681273762	0.400218773696867
0.169630997004907	0.475211225652755
0.0716939497034189	0.366181687339515
0.0904083257170061	0.372316198577227
0.298994515057037	0.391975720659387
0.527030362800155	0.477932381744819
0.0643472808718245	0.42316171161104
0.222496592247397	0.420525110661552
0.246235281716596	0.337409797411864
0.25228452599895	0.307245494702307
0.456267912163379	0.415289238776904
0.534317366880488	0.324131453314893
0.327535097842869	0.337667168767016
0.0411870392988981	0.276146056637637
0.330624762273304	0.438780789523459
0.110631828166273	0.364603656001955
0.115245564358765	0.480554426266344
0.257183426786173	0.451749029559579
0.376342381454835	0.521453571753659
0.114663487479824	0.382385651392085
0.147165495649467	0.433274014804904
0.816173628575211	0.519933504311251
0.207089835976687	0.383099728586811
0.322612310016789	0.495457154116117
0.174044245886649	0.429343408056749
0.110362624969176	0.461855949158877
0.285390570175152	0.422075828651811
0.485653599225139	0.403469318237867
0.075767391131036	0.360682541808883
0.460701149771557	0.479538309008979
0.838131309260811	0.528696818491648
0.144404677056387	0.428386768911307
0.652903400463544	0.499498235312467
0.578970150786141	0.388310484898299
0.188136130484007	0.37851942293548
0.186882183300836	0.391952621354904
0.0837481630736672	0.318716054773288
0.0317313505196288	0.37416649482268
0.0281790414452339	0.283813364971243
0.294415348432435	0.373248958078717
0.515846355990419	0.36335651827512
0.168478815406984	0.455721093111584
0.100112823293077	0.348000645281944
0.196986403232573	0.397669269471821
0.200331324781391	0.314484929063779
0.520366504916069	0.52781144168764
0.120151181182267	0.332295728621131
0.482420677346056	0.630584795940445
0.217943985431153	0.352594480232757
0.114995925797272	0.310589428152331
0.264136335433671	0.332773949646099
0.352309834155381	0.397141281622269
0.207864739694472	0.385269495845952
0.17248094014708	0.315205261904485
0.304479540662061	0.361986842895331
0.212317316022166	0.396934821751968
0.0851015981787133	0.229247273429534
0.244910645903845	0.392706360000739
0.136825372055873	0.324377318964021
0.529346306874688	0.571648942151872
0.187158118330671	0.396073943670101
0.0981188846707141	0.329531708616613
0.233462985159057	0.392038747229475
0.134941723380168	0.335912990842024
0.269403720672941	0.446528203213501
0.128319582791835	0.363998354502581
0.604907116918067	0.51754580543584
0.154588862688207	0.344938854844739
0.139106500003722	0.39821076391332
0.203131614071193	0.310991482479389
0.159646767015727	0.316232803206285
0.23438190287065	0.480373222911424
0.366808191805045	0.385246312468064
0.115973027099251	0.433940527493744
0.19233984367316	0.389751551251888
0.293885300719805	0.451590687521035
0.538411686572483	0.486113264375499
0.275674210337325	0.456278200113648
0.443242266853069	0.332756332862435
0.111804459504922	0.269488877995853
0.0410622110774205	0.273313472778755
0.0472235175458357	0.417979282199037
0.168082908977314	0.441005507525603
0.25108358403943	0.549075193727587
0.507637985130981	0.457409102083496
0.188621442764414	0.380969766895715
0.358936504979576	0.420566929050547
0.475366664323411	0.501923400190776
0.148826216958402	0.287359728318848
0.18754949402949	0.371196539727635
0.22142809902178	0.305805238951381
0.338339712573429	0.37776676204236
0.0834291937349363	0.373224927552779
0.16513994552037	0.457089828744651
0.0644827296476451	0.306430043146984
0.333206230776859	0.384065195507853
0.157456559901459	0.366696783236213
0.0767651799770872	0.324223456482579
0.236065187623395	0.345110876885979
0.290115319958672	0.349067959700539
0.830892412059501	0.331395465510816
0.242779085520264	0.512949784616667
0.251734470920309	0.309666188397048
0.0376491650559549	0.217867692448987
0.257920656505533	0.55094551321052
0.434792685529232	0.45083110698852
0.135258083470523	0.450714896430221
0.334890947277147	0.4472676737872
0.367313239823355	0.359162975666808
0.473624072172547	0.535189829189621
0.818630175884984	0.367651113062835
0.0756057667570296	0.408587201285859
0.270486769061221	0.426666318454899
0.247836965368523	0.412406192485536
0.509338149675725	0.42286220752032
0.50416331610088	0.486015375212523
0.482818850982677	0.528388246448005
0.230638338733255	0.373411050221856
0.358401674285789	0.395679178353437
0.373634125920245	0.505464935537405
0.0896319259385869	0.449792688611259
0.697543030046835	0.671620412804749
0.362524718813739	0.470825267482653
0.597158718289856	0.533688160226304
0.0398141098228515	0.380429318577285
0.277541288771936	0.380075915920293
0.213155360746811	0.387077889094781
0.411087079505968	0.479454216950469
0.0862734826798963	0.420403088706875
0.456570909013115	0.528013368198264
0.0693812770877907	0.403091803394872
0.514791988816955	0.573759446768696
0.214678850532695	0.327843813249493
0.155425325673501	0.476446749600427
0.0956414278750453	0.336647781950509
0.160828740584856	0.476231554677715
0.225105876519396	0.402306440572296
0.266917603517216	0.513863005768312
0.19820802303248	0.300629044057741
0.218867148472453	0.311085839566821
0.208043535318546	0.392747556154464
0.166608036457149	0.435629450094219
0.0777939399218859	0.367099258140096
0.321464844992091	0.420720187162307
0.343617301137827	0.366443003501819
0.256034338207908	0.466663251957269
0.0708608325996515	0.337509836068971
0.361688858951787	0.467109269131304
0.404149162221392	0.539966385090701
0.732723577310664	0.413611437903933
0.185823793457533	0.547495927491728
0.0979652323789376	0.397247499168296
0.546126292640011	0.498288393327765
0.31450559628944	0.489655764448283
0.390089610119429	0.476393142092248
0.530569964845339	0.414158586766037
0.305489573463805	0.404448781345816
0.330632690078579	0.479538328594957
0.66353452484204	0.447554167787504
0.273966593946837	0.367356269259531
0.639689672855557	0.486312289632421
0.421133079983451	0.467667442674547
0.217935754609791	0.390970348517208
0.104090104009929	0.405849216557829
0.195621050769144	0.346943602384853
0.287041096738283	0.453997477129883
0.660162462645635	0.42981376220636
0.156290161860935	0.512091259675741
0.0762493681698931	0.369640088661709
0.188000755448868	0.365445409078379
0.558431623949005	0.377895326078952
0.164794400617319	0.402561880324227
0.232878224322129	0.452598835175432
0.582835957399771	0.483941907255709
0.441060285714517	0.322103501631805
0.458808731751605	0.464740813053251
0.505482703654059	0.692043918795149
0.461102426726621	0.462074879791064
0.320407519411589	0.398236784348435
0.178734755458009	0.476026792426267
0.188544801145701	0.342825045991965
0.472663157372296	0.592659372764397
0.172448155886968	0.411794819658544
0.198346373108204	0.343936887636547
0.202055429875851	0.428281473606235
0.317447767776504	0.491345303245197
0.198912295584048	0.343032765822147
0.191654683648555	0.422396186495805
0.606538475714792	0.429505319368589
0.316699098666051	0.400137370469952
0.0891259360667128	0.346120870155659
0.265538319323762	0.381732274715277
0.181107202216105	0.405542900355024
0.403242477719475	0.42455295984508
0.159258283268927	0.371331258070787
0.209892576622698	0.371565917967784
0.0614180504724347	0.420551438105136
0.119203347604249	0.363185992093445
0.357787951817376	0.458891968155845
0.648734775195989	0.431312111183091
0.14629241810762	0.384062694465485
0.192165161316519	0.386446844378803
0.356695905631864	0.526223268170091
0.424074520246971	0.357539278497453
0.1631099398225	0.380226051073376
0.0182579013832176	0.411882853603235
0.301037579379691	0.391173101609957
0.259084652880445	0.426821790055307
0.10630394682193	0.311035455148139
0.180660371685428	0.426969617232528
0.139143482331804	0.296209124633787
0.148192806364127	0.343796300144688
0.419088955402573	0.401629708632368
0.685284796187669	0.532444304472312
0.0635635867366197	0.330015048679931
0.206398253638185	0.325277394068672
0.115638601590175	0.430542548562485
0.523085612640368	0.581587166132907
0.0520913717772509	0.289433739137725
0.142930962273029	0.434511091011667
0.302238917798504	0.390139791085995
0.22967406549291	0.376609808892883
0.213582839599881	0.422486874921085
0.313170411561101	0.373342331409549
0.194789370147338	0.333715090079035
0.172835976938316	0.432097420324965
0.280113989869693	0.438170967741819
0.211735969691483	0.337409276417101
0.117103175104231	0.283849456229691
0.182001722727215	0.39458337823684
0.216583738549306	0.324351807560747
0.0995563409769416	0.309839592435899
0.144839991951538	0.344077206883885
0.136121528818338	0.344550306891539
0.54106130075784	0.477921045934933
0.407216889021661	0.582894222141552
0.578539507844029	0.415243819446061
0.931700017797576	0.520358129487891
0.253544186026782	0.392509310804915
0.315883562499741	0.348491174959213
0.393127676072923	0.456450042772027
0.261383224068846	0.319435806280603
0.102626192486329	0.415509098955139
0.580202142946931	0.345325894049912
0.322514504460043	0.479336895704307
0.699926715126771	0.293577954823056
0.397592634576205	0.388948273985749
0.350948737533037	0.410326869265043
0.194093780648727	0.410655104480637
0.558752780785872	0.381054142139613
0.261569186680231	0.455968686236251
0.381098236943072	0.391925990941581
0.225735564550299	0.335120813536675
0.10211889127973	0.443720935972411
0.325303570076523	0.353745088288819
0.0979272048572136	0.344343435372787
0.379412379914211	0.334545932198947
0.135234424250015	0.407106866985917
0.102063499596607	0.442940019968317
0.135965696168487	0.291917244417213
0.40894404522416	0.341183303352539
0.105322485065926	0.359824932136685
0.115248667211605	0.450456459191256
0.528309427678739	0.361441272245576
0.844420070894344	0.583399230817747
0.285845836068925	0.424436777186629
0.322598963968792	0.309361007485736
0.147037392939883	0.375833689403544
0.0724644697127824	0.41326929216228
0.131407895912728	0.448066836996469
0.112016877392458	0.453246357326752
0.13699606721518	0.391946250505104
0.165304394692881	0.507785235775651
0.100192445584988	0.402129451805427
0.497886287495248	0.434638908132221
0.515349697940885	0.399893532139917
0.614514653749741	0.593573318407821
0.878595987844995	0.377285452115176
0.422355960342824	0.377426825843099
0.524514606952544	0.427712751188915
0.288824260442411	0.367753023554088
0.324407369972848	0.45690561189972
0.174013530785973	0.508157446738597
0.129308985518959	0.407191310123819
0.583632274966843	0.590079476678773
0.339328119378867	0.359073903561613
0.222182560970105	0.460831078295992
0.67254026955848	0.433340074446432
0.473856243992816	0.428813021060981
0.258625612771557	0.336550038468077
0.360102494975715	0.460691858972245
0.127143415953698	0.332814202618776
0.160441890234485	0.359542699974653
0.118853855037266	0.366509809322773
0.123721704213302	0.369946231733437
0.226970851746072	0.317836646894464
0.144702486241991	0.341851768657483
0.593319866328405	0.555866532470317
0.289263139485365	0.459443459742675
0.0567423795566837	0.298242979642648
0.507758588980509	0.53431571144124
0.755875845246584	0.559474207087245
0.0807871992634965	0.31033915118744
0.454551202778947	0.602582444730373
0.247238543686307	0.353576572665013
0.0500359988114917	0.342831267229416
0.253300598130931	0.456276547102624
0.0776554782837749	0.325696896739584
0.0519024805282144	0.357653629212837
0.132598407693306	0.369222142944952
0.413276001118024	0.463347646805259
0.296479618993781	0.489077798155189
0.573198305177507	0.334386275697243
0.458156649646635	0.444728625115739
0.0239186651555881	0.296535293026672
0.0283827184068368	0.361609262787939
0.942859157042171	0.586340693542992
0.347075097667808	0.486408105773936
0.247537598855304	0.412784878945149
0.399346799524653	0.320961944100931
0.145189277740991	0.350171888441453
0.35470758096888	0.294282679568005
0.495027669786235	0.593246361684376
0.313691115296768	0.454487571551747
0.134519702342509	0.419472158633736
0.211188303471503	0.323042734418803
0.815014209963397	0.402471388598048
0.349850118766573	0.352205023114301
0.124845296150138	0.28075176724816
0.255423980447655	0.347131662972867
0.152861399674878	0.305658482466115
0.170020057519725	0.310909543150501
0.0962062965630387	0.353126305087477
0.0865306989120773	0.313609568189413
0.145133817641457	0.394189093929565
0.286178466687667	0.452434715985515
0.217553587337992	0.355493966367821
0.132646062501267	0.465751027916229
0.587108426242603	0.461645161661909
0.213232645143265	0.415921082597317
0.0983669263940323	0.296774763872347
0.170413304661966	0.326803346459645
0.426761441806576	0.544659243050885
0.439265123846093	0.486306958358563
0.287631421437267	0.414170619358744
0.364870272336147	0.493674189959979
0.577138667449165	0.395591345957349
0.172292848541952	0.473143820718715
0.126539975486627	0.355809309071587
0.464018509653109	0.426705942572728
0.0614811697166736	0.351992568027877
0.485305812335088	0.467496652211152
0.489920066616939	0.431933781685827
0.161393972240302	0.285540970871877
0.153712930114378	0.43784941311392
0.541167579807387	0.471492471900179
0.361761494812795	0.409979052761653
0.253141966016886	0.310881221532075
0.801649946577805	0.44952736873404
0.138674264054896	0.414017298347371
0.310613063483949	0.523973457744941
0.138397450245111	0.352953184355123
0.277423973811797	0.444940519952067
0.207903720793741	0.393739410060112
0.432276353772016	0.486378451504931
0.299668973894696	0.476251427384533
0.179105925836137	0.341559489304283
0.145138377976239	0.497725234477685
0.329913459927405	0.383075199375712
0.203896432381239	0.493671858044659
0.210945692891989	0.46661849945436
0.360245974402237	0.468543879199989
0.138866782288802	0.283512614526368
0.316327516895155	0.491489785537888
0.196232683022605	0.396429697940141
0.270147195017072	0.4728271369398
0.238661867170914	0.453218067431027
0.122528040659929	0.342670314165896
0.201120330738794	0.521248001564941
0.468572453300013	0.359961467607613
0.0359356503331317	0.465290033788984
0.290511495641291	0.443945485695093
0.115085684948176	0.516458855551893
0.536430278483907	0.443034907255269
0.385260253879643	0.428435046082037
0.263208769665545	0.33754047639552
0.32814930494692	0.498980489626776
0.268150400662859	0.447098505976459
0.0758637057151032	0.454892882208504
0.417560173982691	0.449174369287059
0.309698371647336	0.357948155467984
0.215456148992226	0.311430824632437
0.361725199827075	0.405695982977061
0.114568204740581	0.404448872282328
0.125504186568327	0.372590526254059
0.595890602334715	0.479398184294104
0.248245108272159	0.472547129890653
0.111223173868933	0.355962071015712
0.491442599658568	0.526321004032995
0.340338234378195	0.448629975783136
0.23860095444864	0.400549537024688
0.156368740694865	0.32003160487096
0.367282561248544	0.439251318129629
0.141619536893352	0.406330522651947
0.144106215318401	0.403567339678949
0.217416731028633	0.448195632387792
0.106298713804499	0.48926974701844
0.424508130898464	0.450621367602277
0.281693286367664	0.491193750075949
0.170023878458261	0.490101131652584
0.293135354200224	0.371376032490229
0.190857004966801	0.342099943360408
0.124320230802858	0.362127684837448
0.537655961249285	0.681881678170304
0.466644837976997	0.343227407965008
0.206329374733987	0.354862437849339
0.491345844132597	0.368511565994021
0.0832957947887784	0.272602817725917
0.224286923743318	0.378050745129205
0.602011790415275	0.468515920243496
0.0708417401278685	0.402672889156101
0.417621655645499	0.358484362133107
0.295953373741285	0.345662713725083
0.103372226558837	0.399760456203013
0.237640118421081	0.382938387696331
0.157937756542302	0.301081686834949
0.167200291645243	0.333563476179843
0.144483428236432	0.397556066821205
0.278805839502304	0.473606583228888
0.345464302864997	0.402980081668229
0.38081808091168	0.430965380262837
0.163279498235289	0.293008336499304
0.40134900472468	0.437882936350053
0.455212830140872	0.545376430523395
0.0748845087863493	0.261222925221775
0.196884561452317	0.387003380211616
0.395412596544568	0.453705736182512
0.226569182854761	0.413526597057877
0.33734458562648	0.463052501333283
0.234811513883419	0.395176017471709
0.41218788238684	0.477642192893061
0.13474683894766	0.43837825310984
0.486216942262283	0.553460477611125
0.386058355438683	0.431583799417275
0.165383359779531	0.436433498051331
0.296261356232168	0.335761540249555
0.154104969421176	0.337742748734776
0.0343770275251528	0.394592725624539
0.409856353423291	0.503254197469379
0.452845443212517	0.483811651297203
0.189475052795883	0.361315121343267
0.194304508944007	0.408623961529528
0.0630534911830739	0.453674470968816
0.249586365882412	0.418665676772683
0.0781990707666381	0.361547862420819
0.322754871325747	0.454508272588251
0.174573439715119	0.415330626084173
0.0731893873997611	0.392812329117952
0.0922246930692309	0.399031529685963
0.196437168965587	0.403473444846267
0.255656933628487	0.351117745377323
0.42145851254104	0.366658682315837
0.200563321725229	0.462767827233408
0.305134655325152	0.5789344400062
0.273825238075171	0.4270907938444
0.483320216687653	0.472406471805768
0.358206340978715	0.466702224587
0.135911513050983	0.403870287604419
0.257789232529609	0.477036367302336
0.465473285430384	0.382177359172472
0.0760363625723755	0.29712973906632
0.0611245916022323	0.283491953328133
0.138172533195046	0.338734977778
0.431333067959336	0.50198448714172
0.665240322308965	0.45947670705888
0.273728376206995	0.533227280761019
0.647882206225403	0.385879482284685
0.240372409724681	0.406227302095037
0.164056222208092	0.284432564608112
0.041169147523556	0.518714675634304
0.513510314820403	0.587801053630621
0.412514029984717	0.464502107045456
0.682746286625739	0.421058360206507
0.0597134756171629	0.335546555990467
0.271823152794432	0.430470706793851
0.141932577736447	0.343483392693299
0.419323746667725	0.321028558108301
0.811692195365277	0.614258280434776
0.213880170897412	0.285889750108312
0.524760430294949	0.524230423047419
0.252993034549093	0.440729491232653
0.359787853449307	0.309703317739429
0.400427675918104	0.455330730570877
0.42478572282052	0.392982963188123
0.43527701602168	0.509051711520909
0.190468555093877	0.39983613286524
0.203964831720286	0.440848166637459
0.210370978564555	0.413159637562432
0.134531085183575	0.33600538456656
0.398419667154637	0.3996299433936
0.374333501088771	0.452172323525021
0.157266245184089	0.323428098761408
0.334189439496083	0.414456036375032
0.179578258544557	0.402677480237456
0.175054531827408	0.330199270456267
0.459212767035885	0.426208112910008
0.367799483350624	0.565483514393192
0.521437277566747	0.409579574038021
0.252945489380284	0.495272476412891
0.258992172080563	0.475942930374301
0.301036983611035	0.390571483154856
0.136869096040677	0.499434764302552
0.179286558812402	0.374811094492355
0.253746018435494	0.317293973274075
0.15012726767263	0.383165021579365
0.140716228951733	0.33664166199396
0.281793871605512	0.451038524942717
0.174522946757109	0.347372841815349
0.25446394134101	0.356785508389792
0.456156372639853	0.443640591551373
0.221871756717856	0.46719709718
0.513953611486424	0.449556432463192
0.190460866956129	0.421319256260624
0.387521546724405	0.457265959780728
0.0553509999291181	0.346496014345536
0.381192175586709	0.496083626957251
0.653873334071555	0.471195449719965
0.293622278869981	0.392699829080083
0.160181493431754	0.429200359590216
0.303887264671643	0.445175605558685
0.196756921224212	0.373100273316363
0.284026194017715	0.28860340551692
0.0562985723551147	0.43373762145632
0.200983363842351	0.498056271168944
0.180637781625649	0.522447831299629
0.245553879773202	0.431782172568088
0.395711587672701	0.472093716452525
0.264234358209581	0.331324908475152
0.10646646500903	0.25639168196242
0.22754124051025	0.402812780507936
0.537856927524024	0.453701405456339
0.448142476956813	0.536751441017909
0.562114293019248	0.477793692015515
0.106829126529653	0.309716739232485
0.199248011401675	0.290315543373973
0.164902612951781	0.383197274558512
0.213787655059979	0.326345342338917
0.182605701860135	0.379308995360925
0.262979246792682	0.352549218959867
0.252980883079059	0.47365711541524
0.204380390145529	0.397345383541179
0.0873602030712499	0.291820134390544
0.411869284518512	0.321430404971237
0.385670053143427	0.428417901165669
0.180229220953358	0.290255214158675
0.505448648965195	0.463439552983541
0.147076602515876	0.282802739338571
0.140135125415295	0.433921273048853
0.794636866820976	0.503979325742112
0.200265522520215	0.383772614754491
0.270545366606	0.367415696647803
0.112894715699176	0.373887337204872
0.086715182465232	0.295811337867792
0.179959748130527	0.485256437467725
0.692485167945227	0.589881221665728
0.066189977663704	0.385243347568139
0.584855803801773	0.562668994898635
0.102757336075459	0.411937798980416
0.238111732400212	0.437907539798608
0.142909722572917	0.384342210558013
0.186922188950816	0.42347285171264
0.10027800972852	0.3826768923296
0.0961829112552611	0.311896618933565
0.0536733960435909	0.335571896303024
0.257196222855403	0.370850197301413
0.328567033266149	0.348549276605973
0.746980898008283	0.435013543057933
0.230463033496921	0.356064467561693
0.398454747743688	0.462893737813331
0.258366609912781	0.334616023362832
0.652960169560043	0.451933291361803
0.244684620117594	0.505221974290347
0.721242479969013	0.391310743904691
0.0838600901931963	0.352910212880883
0.638553155613789	0.5648356497664
0.120473538579989	0.442602793514067
0.347198845895781	0.476463992281363
0.0883540393847803	0.317091737493173
0.447538955721981	0.366985245502243
0.41418124228556	0.468019073075579
0.0392731161450171	0.348771900906445
0.372308054994629	0.386566475472795
0.41280104424916	0.380288924741496
0.555167858666725	0.583137436472933
0.785055541931731	0.431497948299411
0.307371864056707	0.382420592418496
0.415807588904163	0.361844509198883
0.6413002026102	0.450149738284197
0.180283789850859	0.447463403917325
0.161214674038534	0.419233175438568
0.510204626897131	0.423828247808331
0.154756361910012	0.342559496510336
0.233945381822795	0.299408928633776
0.21621697472196	0.335395296436277
0.316126273653048	0.315462355843579
0.4749271527416	0.452744007401173
0.202921326148971	0.444845417146467
0.155254463395309	0.329294224419427
0.451343861854029	0.423061865560485
0.227988761187606	0.325752073150675
0.336769650790211	0.444578645605312
0.602291456422939	0.402197870622395
0.269765947100613	0.403629905140477
0.249155159036175	0.395425779847461
0.199305493413662	0.403189673769864
0.358008368418035	0.477416678127069
0.601476512313293	0.403070699384077
0.274355041461616	0.373838737268227
0.501324478767992	0.340642943904245
0.191475248604137	0.351580367080824
0.171144726493802	0.365576042438827
0.324922999363531	0.413029703247771
0.114276119265456	0.383424425581576
0.124781849249187	0.318697687382352
0.0953811948257557	0.321363081789181
0.423495451529637	0.365043730295797
0.516238504112485	0.484747082096557
0.0983386219945469	0.325659034128493
0.682295278714091	0.628460474117931
0.143645221797431	0.415056033312491
0.516734218160869	0.439267841969877
0.39367696639368	0.412348351951936
0.566462268176925	0.523852293992224
0.413463301239341	0.343254145423093
0.702626004490747	0.4443404574952
0.0487494461057605	0.342498397713203
0.536341439454173	0.537900767915592
0.218723902471507	0.30693652703148
0.111878481400933	0.481240467608067
0.144928883295954	0.396024050940739
0.169646011788569	0.399014541071629
0.113503775566726	0.425699174363352
0.179433328522594	0.367181776649931
0.0896695975120677	0.344044871587072
0.166233355697423	0.371029861565699
0.158555479655245	0.371123490815629
0.249423931075225	0.460660751379573
0.319041608340056	0.460679902229384
0.369714203301496	0.510197996792651
0.552928857828525	0.411043748066072
0.456013034850544	0.476708705068659
0.305256485271232	0.305443226272469
0.151038826812159	0.309370667221496
0.370689087347469	0.429304727126197
0.211709663879568	0.366739468159141
0.418111515682731	0.513777129754467
0.38527897933496	0.532522995689805
0.059055444311736	0.368332507680379
0.147715306058297	0.392060430420336
0.0641274938673072	0.365767336936688
0.250300875401583	0.39920616796816
0.318085356433101	0.487833366950168
0.67418776034996	0.61783553440224
0.366968095682837	0.464797901215379
0.0771542320901901	0.340985049195568
0.451670432415549	0.496386340053541
0.186693832359846	0.379918469361384
0.313010643265152	0.43062269459968
0.342202248051904	0.431222809804272
0.146661094462968	0.329423572482693
0.115875649265298	0.333175494105085
0.128074239263835	0.35547527045988
0.22353333165983	0.394987330513245
0.266439358822034	0.323839686386664
0.246470582567274	0.489928404374421
0.132338312792072	0.415087437706667
0.29429081093972	0.503356172580424
0.22617329638153	0.436097794844579
0.244164866463994	0.329016638559085
0.0796680644387595	0.380854210697363
0.298875647571664	0.443420196231155
0.146481545615415	0.458479471751835
0.21376816696271	0.41356257923124
0.274260227131069	0.397302418138056
0.0658534101534947	0.370349820697747
0.318723502897725	0.388352404134787
0.0887286396913077	0.346863320434747
0.368738026685963	0.335803601431229
0.102097587294369	0.438965795115413
0.256977328310918	0.479113770068488
0.323551625576285	0.499834855975768
0.123795129554437	0.390311215931848
0.522316670310616	0.551144932142893
0.370459238533611	0.516398906151083
0.264512060095443	0.471580014027133
0.238515363731534	0.343479594428365
0.457787191410373	0.518656561880181
0.100678388978521	0.389990028158984
0.148260166466402	0.40719405876528
0.2859690363544	0.361610541875805
0.148516609597435	0.436724877173453
0.568570047373125	0.581585403537301
0.208387021563988	0.400464240392659
0.186474463389586	0.388714344074392
0.0762772527977861	0.361606395673291
0.304657829205835	0.311606857841187
0.0935100191850179	0.339941749622563
0.278020781961571	0.404805803551592
0.716898546690976	0.470131350583824
0.203247539085878	0.446745232898728
0.338000242376669	0.386857874622675
0.289405135942608	0.268345712723944
0.171943656998643	0.324139885927328
0.258493867380745	0.44490277016704
0.117854664122212	0.306115566546205
0.247802490959364	0.352580949980016
0.288260697574269	0.513258524714176
0.468156865937797	0.421710996617864
0.128663043476696	0.400918975594576
0.13213346023233	0.380613576617672
0.231817473471123	0.366689838418419
0.205439945960725	0.311420622706061
0.406174747617099	0.500236257607488
0.273724577030936	0.390105374457168
0.367505335948696	0.295390102674003
0.0818310149737472	0.350638291159584
0.11939751697695	0.318637507554957
0.384500941858437	0.349271488176883
0.477195188720312	0.54161470528352
0.0931211885859973	0.449056808966691
0.237454980253691	0.299898786710888
0.170663618910525	0.413603626064368
0.610466012988869	0.514984393638397
0.633469178079877	0.404148296342293
0.0977494080864085	0.272928793414293
0.202985501120782	0.303444324296275
0.168597318939591	0.441081790522149
0.153493387296041	0.377432517346752
0.609389453427803	0.537472454612885
0.154437362004565	0.392217205762379
0.258583887922971	0.523986044265488
0.200342139021921	0.332679440536272
0.200218176911596	0.283074272783533
0.345066909307096	0.467339649320877
0.121246207365338	0.461582638075003
0.0681765484589037	0.313222115679248
0.108889368003124	0.343232578390829
0.488359911796565	0.493902675855557
0.135627695359328	0.364180498465709
0.123144551292438	0.496198170102992
0.307240989870509	0.359164855041429
0.253764245419083	0.329382444902715
0.518907603506112	0.421948989386613
0.275199856317728	0.396635213107637
0.176734688337914	0.461675598986421
0.13838024077555	0.400583865512893
0.0656734842085701	0.35269549000604
0.101137100018887	0.270333938848008
0.159328294794405	0.312384534888117
0.14138782988782	0.304971100487216
0.24618563795559	0.394904997621837
0.340948517604963	0.319262376133707
0.152581658397703	0.277732635961832
0.170878182871666	0.415600817393544
0.103648480406903	0.333721982220323
0.449274264069923	0.459507921479792
0.291865331975872	0.422631745394507
0.605370616404656	0.37569980479688
0.175766892324103	0.430526623353051
0.482337153010736	0.399850599011885
0.769054138773491	0.616077626953269
0.249314907180711	0.38774302441624
0.418616511678171	0.578864180005624
0.268323821421464	0.362092586501133
0.187988818429041	0.360839334307728
0.36217989861428	0.403279208898973
0.255436976162124	0.306811330335595
0.430397798129741	0.453017951759531
0.405158281929053	0.510598514805253
0.182981797113759	0.340645189227616
0.299847893676557	0.4691481016362
0.623868166312656	0.489419023865587
0.0700746405671008	0.411219112904427
0.213601445510031	0.350752554944541
0.0856173717275293	0.459094254953069
0.119216357056127	0.281813872012424
0.118484100262299	0.329193904927168
0.425084491704413	0.521780252004032
0.355190679496251	0.330125130897688
0.234802927488487	0.365128693801267
0.22537462348489	0.562185213086541
0.324791705454384	0.409011549962147
0.18822259321499	0.469741612801413
0.316004409614971	0.417458780893491
0.141019918003112	0.476740868568288
0.301735136567133	0.471975216621275
0.285905172126104	0.391259933955005
0.0769855928483864	0.299977664810728
0.109977068265192	0.381764417485165
0.144725724286813	0.31304694038144
0.415330715302768	0.415530107923395
0.702101740525984	0.373292066016149
0.228343705267645	0.525347180809557
0.0781266528641856	0.419287775240413
0.363749225999581	0.489803251630872
0.200582412088331	0.389436444022203
0.621972491409525	0.518067535989344
0.026710500291876	0.283102617967973
0.155300524365826	0.310419403938901
0.1758440808468	0.408225997000579
0.375468862251445	0.492742072746635
0.530462851396376	0.447214499238061
0.0719703343038085	0.341097041379549
0.532585681805579	0.523098608093291
0.0876954769551851	0.349640449725997
0.375484868024211	0.470885934295309
0.228850678239487	0.400075692655525
0.168100990128562	0.311557138993187
0.272423493373528	0.321816433939579
0.536527614858875	0.387432521037677
0.117877266603109	0.305349941135792
0.16580684398105	0.469135163725117
0.398757584525765	0.508150088910053
0.07664602364776	0.316025675142336
0.125191470511691	0.473184346459669
0.103892498421715	0.399542483929331
0.182583847974437	0.414866047594557
0.171437152287088	0.259053310690919
0.0794948529499299	0.425142801112141
0.665523899955131	0.456167958248232
0.0722004678688997	0.347418284996971
0.375581859034507	0.366036391274848
0.172615104876369	0.533524116681981
0.14609206660774	0.432007948600395
0.125970769791188	0.306729332542219
0.101069474457849	0.374815547455485
0.386914989122824	0.408384816545035
0.562295657440307	0.555566342195221
0.228363144398705	0.423833755694864
0.58954201232328	0.619191815343192
0.378179011477219	0.424828661883507
0.212074029279871	0.399127176365555
0.170080175174381	0.406034074141357
0.327663808514976	0.522945246143077
0.263214379131697	0.423311498697493
0.0768690333335493	0.337765856421251
0.178258687344304	0.438103645708835
0.258534612191509	0.401384723723283
0.736679403188667	0.453359460127285
0.150443889447458	0.446830915957029
0.488986591698013	0.330265535560027
0.373789928769704	0.422184725936141
0.299005388004696	0.374680436676216
0.243403432495085	0.462971619786744
0.217468289172845	0.370094900309621
0.0782765617012483	0.372695491954203
0.239235330636527	0.375690553156371
0.448123821098285	0.423937348490837
0.170123576230589	0.495869257647088
0.397595078287744	0.567454174198379
0.241790225513651	0.487788748173256
0.368916292451731	0.536478971270275
0.231143861593348	0.402693978662608
0.426801068605219	0.437905695657461
0.182553610868142	0.422946220131968
0.389591117786171	0.440263919111109
0.0347946619449115	0.385097694071845
0.351798475011187	0.418752956387616
0.177499099325861	0.362292120112317
0.343701547160123	0.315381996165173
0.283629176580725	0.309182121147851
0.255651419656649	0.421342237477296
0.0615660017525309	0.370054474857373
0.552275446889717	0.395682520671557
0.333438004240587	0.543942655246461
0.25412646202073	0.376493688231304
0.118966250231491	0.485430251693872
0.467577254496555	0.480601822400528
0.231437746616976	0.411254214639632
0.284795067426909	0.456721573713984
0.363919003998752	0.450247799879016
0.249120787937593	0.375817966806427
0.220997075652065	0.390094472655765
0.727126258250755	0.371943885398109
0.16608527898942	0.286014970871957
0.448714635300179	0.342689843624376
0.177092013798818	0.424055880780904
0.298460014539251	0.323241756017952
0.45518224625848	0.515268176560083
0.482505987205365	0.346522649032064
0.192299647874815	0.375793841590267
0.162780436151388	0.479775952662437
0.467700294262683	0.501416735388085
0.182633690104597	0.465799323396632
0.08837023989044	0.380994794256635
0.177434362835934	0.312955385765715
0.581785083791517	0.621362616748347
0.163321665130175	0.33324974935324
0.217679509773398	0.397410374972827
0.237569249002522	0.390895683620352
0.245116757935921	0.427815604149885
0.366132095596728	0.479035976631925
0.12020209946528	0.372424707052851
0.415578799370165	0.358620972693912
0.206259470494353	0.397511706659707
0.41258000714888	0.435702596987123
0.213807096811588	0.437224512820533
0.366518030091224	0.421405531161307
0.123838838249445	0.390020621323243
0.0933371556640853	0.384683420289261
0.0336585413201504	0.360679539639544
0.270595212564296	0.382868310394789
0.366376960410299	0.334525973117616
0.697348159217592	0.548310822475981
0.460602438277421	0.449975361834432
0.692665651651325	0.298598801365165
0.648206469916944	0.390172081877155
0.100359164439293	0.401635130030091
0.512449727897816	0.3913582298742
0.256852403362396	0.388224971653272
0.556872401936565	0.49477307226128
0.283056245966	0.545338682621189
0.439180668862643	0.500730067524051
0.26345272076354	0.397973652397317
0.187766464095648	0.351625616989219
0.107085672568125	0.305531383331856
0.439806888632917	0.442962944259869
0.245980104620612	0.336432206317864
0.302113465127597	0.478614491912501
0.253383961992938	0.46740314542576
0.14159510187286	0.417120259054947
0.165657642697333	0.450377946207288
0.340647527443701	0.366626950315573
0.0714068533858419	0.425160203340667
0.283186297304845	0.382728411663941
0.0828385995092467	0.416520687393184
0.195221881619181	0.373984504312952
0.631488728064019	0.537239669197331
0.149673067859525	0.374782333068288
0.0959041954517912	0.357621003672184
0.383206626984197	0.4666337937622
0.409196131724867	0.531425015076976
0.172691214154715	0.372552151278523
0.179486427962508	0.399610608081403
0.500244625621285	0.399661363805128
0.186999011418047	0.536630124264955
0.148825915372246	0.371131445134437
0.207575586632017	0.349173247242856
0.121616177844452	0.391255832811659
0.341143314139277	0.428388709700296
0.118483900485113	0.480630215902635
0.209061326995223	0.337450030382997
0.249527174891753	0.340063299773653
0.258480577634286	0.477276706759517
0.463861455322739	0.474632268301784
0.308096384907203	0.453088588232291
0.562482394842011	0.479070226904707
0.675781081704661	0.400202658812781
0.222540750810833	0.423063892481893
0.161580889784375	0.43182856529332
0.178023892972735	0.475635189792627
0.347541955577605	0.329152324943821
0.241317334556026	0.337917571002811
0.212236245462808	0.365504150195765
0.444391484940517	0.516369106418539
0.0647064162819344	0.27888210695816
0.159199507594819	0.435851643055576
0.455887750739915	0.365732212103792
0.140968331914257	0.342439694427493
0.263712498479722	0.270931308571581
0.245783146091665	0.422234041541373
0.183284929074096	0.330876233441941
0.331410216524133	0.431202985486189
0.327959833516592	0.355162699980768
0.368121319087941	0.483490880806491
0.440129038914736	0.361873204684523
0.142487882863124	0.262003293545253
0.531963143137419	0.521780225041411
0.391393029825443	0.405883080888109
0.194786631827811	0.423061224336605
0.284591926722256	0.510383952372883
0.196143869626728	0.336601947970699
0.142951891452726	0.356994320622909
0.402232619701981	0.314524260527613
0.154251222345254	0.380609934493539
0.299311998978659	0.416279408086691
0.296671058943083	0.409081206085811
0.12594777420219	0.393782682423653
0.131371923714466	0.341579298324387
0.159738419699355	0.274005440886757
0.407921700161776	0.355787106694432
0.254980996082629	0.520729689266736
0.454059365183821	0.391745626578816
0.298622738516077	0.428734572842379
0.164710047812562	0.408315297405712
0.498648858174376	0.395038541691848
0.195641274337819	0.394750906063581
0.413394986473885	0.454134131579152
0.601873824980152	0.395558184270149
0.0965887879984803	0.307828235349832
0.311993756452232	0.448748099999064
0.573295175602717	0.472773817078293
0.266019231095634	0.388300454861699
0.0908693222171429	0.300554748240987
0.140277583007183	0.325220246820488
0.569098676658813	0.466063202320288
0.386495611081101	0.51858395493188
0.297214541216829	0.389834732051867
0.139360823792793	0.371510817216467
0.254751056421699	0.371902525884797
0.430952453733704	0.396122025539165
0.325250259878493	0.311621755983165
0.341221443136549	0.419017801339171
0.096494267027132	0.496876012552192
0.135118176139601	0.360889907447861
0.124119732976382	0.266387997769453
0.120887884277434	0.351643188177579
0.366410860109688	0.446108470274709
0.106522446846649	0.358954044237307
0.716936271869344	0.417465334948616
0.0610958042081779	0.414529849292283
0.593044221119573	0.454689720594144
0.401260195496712	0.37372367389396
0.13612052578317	0.335654849415429
0.238632414694757	0.441942033033555
0.427397731783901	0.413630743716299
0.116860526084103	0.280981402012187
0.673665867168699	0.3973208790362
0.377426408186285	0.444525340015413
0.0909450668711099	0.368025584750685
0.109259463529832	0.399335952448411
0.421408491416021	0.430876349111227
0.252739619772152	0.395983121879997
0.176930784845436	0.265238710428086
0.285045591257483	0.506804534591896
0.203310468140472	0.415998989997776
0.105373836776696	0.376468969003781
0.15880003804472	0.368940667674115
0.149385070070288	0.337962517162869
0.357970982431637	0.388585191329467
0.170434171204766	0.371762256090907
0.290969751034699	0.458954288861419
0.348019324365448	0.288214090596501
0.268936045627683	0.432117108218245
0.210148812713275	0.336586112738309
0.0155824875914634	0.367633840711187
0.447139959505277	0.579490324432123
0.420049685367437	0.451791111869651
0.373202445376472	0.575479639897669
0.650099539382859	0.507713418063253
0.218803778608891	0.409176347356579
0.308647541358808	0.354262662037757
0.51031804774248	0.584192082820245
0.556639821298387	0.49562831971016
0.662224735869992	0.431136622759757
0.268738204148643	0.355602183416915
0.187015887166633	0.325239037962405
0.597217787586251	0.407887961653357
0.151199533931577	0.310950870846624
0.286881359165829	0.270421576370045
0.0934712485959803	0.310570343200843
0.174955774612903	0.346302355992867
0.0608438035111069	0.432596596731208
0.258740159603449	0.375992589878928
0.119957631847495	0.335613821161579
0.320587138776117	0.393832017903795
0.157457781578685	0.377443725633165
0.0965785504137509	0.293491556711397
0.180999238107	0.370620334872771
0.218864141003334	0.303380978787947
0.188145184671214	0.362589163352496
0.107954643620326	0.340456965243315
0.310427778304981	0.458172912010003
0.138346713308642	0.341074874128899
0.241952006317215	0.418145378156109
0.469240609217139	0.378108365675845
0.302167107275141	0.443264396271501
0.330202582306019	0.403377601528211
0.264096367692833	0.482478478165517
0.224730578062266	0.482699799938843
0.224756851778277	0.431268533251989
0.141342713955423	0.503663688621261
0.729417766833675	0.412465860713048
0.701856976251909	0.448887259502893
0.234232810683768	0.322801551733003
0.273152066379059	0.412475555467144
0.521976270849893	0.415583672884856
0.386880522098973	0.452023563808904
0.851251502943109	0.443720140294549
0.176733090012746	0.309627827870075
0.454271227085667	0.373892070768613
0.503635030943187	0.39944604067272
0.0794512286698552	0.53367231090756
0.361536904097632	0.324631504596392
0.221917365748112	0.378547535823429
0.227271954734801	0.451953436196795
0.345029314234979	0.384334362455587
0.208285965178614	0.557637730990152
0.390265520370699	0.319630235817141
0.138473438044149	0.34102432127688
0.276247132338784	0.394540010910088
0.246503600534698	0.408518429253416
0.35602271734392	0.371678516141755
0.383461921957117	0.56507054481744
0.481126268413309	0.465045605817152
0.110822731502743	0.382538818325328
0.0982586564425528	0.361268513254307
0.466047150486155	0.557340514482051
0.228958892314359	0.472261643692093
0.507949259029885	0.523864570983864
0.301010598812749	0.595078749291021
0.443217221362803	0.476967801077352
0.0814094249513323	0.350648534505469
0.126681140821002	0.367987418287733
0.221080486111511	0.285471330762931
0.299457176430627	0.424398212991149
0.475471421333264	0.44871163050416
0.114407174914559	0.409963931152152
0.38781769170064	0.520141109823131
0.101119258534234	0.416235304818533
0.205728413480185	0.349332430256859
0.244484976292471	0.472972507460059
0.366575433933184	0.434170383281576
0.336110576078131	0.416443676808237
0.166798801335539	0.384591896784075
0.213819840037054	0.265550812894958
0.155241182221114	0.404769061591523
0.115330831625492	0.547848785236328
0.297439772259213	0.451427400245331
0.417194830423389	0.482974342945539
0.230343201452495	0.338275161304389
0.302178057573099	0.47618107389964
0.4901646278446	0.448500260520165
0.620757739558971	0.483745776961704
0.121810789320038	0.39074946946288
0.856508866626805	0.522465960183331
0.427849141894413	0.425849550862587
0.227512340441446	0.373442155004712
0.239806715842549	0.550866438483968
0.456789246953253	0.64081939320376
0.547578989197011	0.595689818529115
0.168376596135593	0.331540437577125
0.107279027286598	0.38671161221172
0.104294547172215	0.316908609467397
0.522250746505683	0.47076230412944
0.409972403884379	0.497981424730824
0.223300984559617	0.527907061086336
0.111776376917074	0.347180309101256
0.438928901564493	0.477571259522603
0.0924975051237752	0.284721937735592
0.651016895356955	0.45708684597016
0.613294471884723	0.427645560573701
0.258733254628459	0.433629363024987
0.663894568608648	0.535574136046813
0.0903735612596157	0.357599194383344
0.0768304444738067	0.273093734412261
0.73036076501932	0.572541882147613
0.259787670830965	0.452351211910043
0.358135501820051	0.455199160335717
0.132828719500133	0.330683277641669
0.208037925971362	0.422645166757773
0.38627425121232	0.466540807150624
0.545413955346512	0.487090590781608
0.831274842655408	0.527949383110741
0.369534950416925	0.478411828294707
0.0841036884459872	0.401272953792805
0.165224410509099	0.359175977996688
0.609715827413325	0.412050296594995
0.321040097841288	0.517065533570147
0.309169304791792	0.263350115659078
0.359392858030157	0.46692207260648
0.30384365693144	0.434712854294992
0.0662996162484699	0.448582963435309
0.0641339640346837	0.503354726224123
0.152762626013758	0.393565757601179
0.172930813044223	0.381365993389101
0.1526748492098	0.321182567301597
0.172926731176995	0.369629528548453
0.161473228160862	0.449337773319784
0.150493804278235	0.349893494032091
0.162537486147435	0.38251414171008
0.618998676484579	0.460855004013704
0.0606628277640365	0.389602789461427
0.0811614121816371	0.457046410518987
0.294979773928035	0.418907061590032
0.555497984815523	0.497756693573323
0.521090067938984	0.421149601584277
0.0733989043625733	0.448406664854989
0.42146873121252	0.423525063422608
0.0808152047385611	0.487874911703005
0.236998885827458	0.430735708754616
0.281426315129288	0.502723887679184
0.0625357190613701	0.245711736187455
0.328082823136531	0.68042839394068
0.14375180881255	0.346162818250637
0.266690769955573	0.311475981376459
0.551764000469704	0.475420173233419
0.155259217190401	0.429177116113677
0.56537382550788	0.488230646053227
0.527325435804821	0.31165601084308
0.107899396673231	0.394917686310741
0.299828673953573	0.385400589476816
0.50262785329968	0.539033928312952
0.251559417036879	0.380786806592043
0.207693933210286	0.595138045512565
0.262303390941803	0.426584450881392
0.119590275061694	0.478718857007192
0.122922630798375	0.441989205290861
0.120058378956662	0.254588967464016
0.132557252170398	0.306825457912427
0.425996079747688	0.450789984702541
0.290760885529291	0.448407114747248
0.116572787197535	0.306439065331168
0.372961642374571	0.490221341263848
0.0414763698562517	0.301296937967501
0.058063441968488	0.30905995185196
0.217903989549826	0.455132614507075
0.249614310137233	0.393377216131792
0.0595821411822269	0.350889873817627
0.121784394495534	0.450675550294517
0.567685341907776	0.597496113505885
0.283673738972509	0.551278897018165
0.437076549021232	0.466556673338523
0.582643405189896	0.648720175778053
0.20925796298851	0.428397929943864
0.453338826162624	0.403762366715597
0.129737734595254	0.397704937093171
0.163247918069775	0.409039021166536
0.0715838430357347	0.394642751577253
0.4164377520062	0.52803273484624
0.19089049494571	0.376565185177181
0.0976480921796152	0.441149958888045
0.461348376553701	0.548308183239573
0.7405062972656	0.501099472185512
0.741851447886381	0.362761512967667
0.363334444597467	0.574547696064803
0.209193117928708	0.407142335522379
0.410986014666936	0.454408523236979
0.204092049484906	0.524195175450504
0.449133343473728	0.434558342988768
0.40833025207372	0.381825291852085
0.501324089442619	0.463186649960829
0.542152096190605	0.611341953853899
0.0829335724627955	0.347525424160352
0.227184957079521	0.430771714282675
0.108451757001728	0.369565951451504
0.152969165299326	0.387475486137059
0.176449161912345	0.388911407722941
0.402210565827323	0.274928716809491
0.457668161444181	0.419780548308936
0.113255359115132	0.356773569809021
0.432253783633747	0.460286019212456
0.261944690750114	0.497613617231216
0.199274775085407	0.387342060093936
0.288317832695661	0.488669610636589
0.146269871812622	0.406832408682747
0.126354412345428	0.439613252351077
0.114369378105094	0.345039009657715
0.12503828097294	0.314052442941883
0.256378514459758	0.412161606300757
0.443141330086995	0.505424035303165
0.178552460809448	0.358718514813907
0.127196929669154	0.314470433384307
0.0871121966180232	0.313481510967229
0.257227666273166	0.376561699663624
0.424143722158051	0.464727284382968
0.725317805340912	0.376784823462976
0.157652839393442	0.367707022128291
0.18128308312425	0.473560506962253
0.363985502226269	0.412910876502251
0.11638641768355	0.335081550126696
0.492517469849685	0.561922456063192
0.590820011339624	0.588705063380576
0.436552651520672	0.476633062366781
0.491734602055747	0.564488345909923
0.354732451422768	0.361224024976728
0.16977039272703	0.3707489177368
0.652714099991245	0.530053023412005
0.476621531124344	0.420195104380728
0.310510913064197	0.472140080411213
0.190701561710978	0.386893258611675
0.337204346887837	0.344665809496123
0.258474966276529	0.370931200923269
0.2045643391164	0.443208550845771
0.145831699470646	0.347970512973416
0.631557235369224	0.382610011794752
0.355415283540837	0.423679077867453
0.0612312972224413	0.317042778362173
0.103594052364206	0.317776005961067
0.524232372897859	0.560985310870373
0.426326082986405	0.584071727993189
0.175995892101345	0.282299409884037
0.0768831824399229	0.358383258539411
0.497643502085376	0.489203530059883
0.183274947034914	0.326390135759149
0.139978714493476	0.363351347964312
0.366959859627043	0.461048093934005
0.405953949535123	0.343306903805933
0.40839077181772	0.515068451585648
0.0404034944706931	0.242276798162145
0.104398733475845	0.332827293659317
0.239086756325818	0.390708744521723
0.134015477515797	0.419209885124853
0.145983886483262	0.274497768731397
0.371748075980373	0.316948432546027
0.117740531029798	0.336592911953235
0.304285115361765	0.485025219243387
0.226460357150499	0.268046332592973
0.822270449321085	0.48342970898
0.540205662495936	0.519257899635507
0.167579774015966	0.366677272394787
0.219931970208563	0.491711105392749
0.541404066057125	0.354999122126563
0.150061605750346	0.361415550104168
0.323667056963051	0.561295581131
0.153594367237691	0.376530160306957
0.194127380568622	0.425586098650368
0.220701601725792	0.283651740015853
0.571086307080419	0.607769255390347
0.143042848032907	0.383261924883573
0.276573584463336	0.374223194862179
0.538153710745251	0.4491840970308
0.232202127786073	0.34643550712676
0.358663696358659	0.416127450564435
0.209695262841473	0.371207917726208
0.171887739792678	0.298922209254491
0.153720959625441	0.561653013873667
0.400797563732984	0.515740122175437
0.382592238959912	0.541570219107589
0.090114102808672	0.384538728993659
0.193196902713882	0.503883690908896
0.0630779711028448	0.409513682980933
0.361913080771523	0.455421974239403
0.279404764018064	0.376738669413731
0.717126230599613	0.584492190990365
0.0969172290234485	0.264658815526662
0.270155404068848	0.4373985146586
0.48668460007888	0.375941931368264
0.146120793281202	0.394302266799533
0.0227068152607654	0.318052151683979
0.580553165826984	0.354677819498613
0.277225839428056	0.413696598875603
0.158853094860023	0.436835002668643
0.548585999760581	0.432965715763864
0.136026672908588	0.268282908702117
0.190429002473791	0.442153538965123
0.229976201565949	0.337011590559109
0.187401323767438	0.407543012693829
0.335008822915061	0.471173065992664
0.143717704947323	0.36270502197444
0.348575513755824	0.425986173152781
0.254282826798191	0.313424622258291
0.309515124341909	0.405937945278987
0.754016893687035	0.552540299391403
0.380127947420565	0.347597239588093
0.211651098949767	0.467665895203664
0.437793543880155	0.479267843131083
0.793196161071117	0.482436999024229
0.720178659182557	0.462958673951901
0.486611791973936	0.495769587065461
0.158138391149336	0.438597418213605
0.119713173863174	0.426710971873344
0.578650171033696	0.546715748316419
0.18490458050555	0.388318619835989
0.132769647333254	0.302516511223203
0.208449861187164	0.364159374336371
0.125473860721103	0.293147856543109
0.361914595265651	0.425662915684984
0.278661300321584	0.445178618222104
0.366090382604672	0.50691487231832
0.152429870047613	0.364867213080669
0.0878481319366043	0.277805690289256
0.125881449922369	0.345938541833128
0.275718757851083	0.341759042902435
0.349727699066989	0.426259978713787
0.510262763822312	0.509553814885085
0.733567168361939	0.538174888853704
0.147669617600675	0.361142378384776
0.131874566541166	0.295049204594208
0.267016182406589	0.331457119239547
0.20789417865371	0.382073018759659
0.0988752343158203	0.335367591140109
0.151275210441271	0.437914535498019
0.182738948146521	0.340181252871693
0.0880415174417093	0.35677740019688
0.465516456285869	0.488363610959413
0.0538658209945253	0.237693223904954
0.26826570841988	0.533323640331723
0.188620557685141	0.330082502442069
0.114617370494921	0.320685393294304
0.281100252656909	0.483652441213651
0.0375809517077699	0.311360039551035
0.147259304820801	0.275945760223688
0.1505423738072	0.371566104490072
0.351977251848301	0.414217059083653
0.347505199242445	0.418805261763637
0.0720083142395307	0.389443523309331
0.0654563071061907	0.292086622318056
0.490070473185941	0.537044346521405
0.217796466343604	0.461265343777053
0.155740294942874	0.389268505032533
0.297691691148181	0.412517819152605
0.590775901700608	0.580892730430952
0.340807036953907	0.362558036799744
0.300635867729467	0.340137399325693
0.195010511863865	0.417558034987099
0.413542308010627	0.366700342987349
0.295083665100888	0.424292110478357
0.467152476591731	0.321788992580533
0.284271565832123	0.448213075638285
0.18208343318801	0.355845444146757
0.309921823545936	0.44272457271156
0.144763160392145	0.329757232730013
0.192717690947606	0.507370412378987
0.344326820943733	0.496004557372387
0.184811477560934	0.337525443407597
0.414402068714701	0.452162095808731
0.235615750495785	0.577402554558472
0.174997355832059	0.365612087442936
0.501087523429747	0.502558855931888
0.633065075155131	0.340494246311912
0.207881740457573	0.341142664973829
0.254051938733363	0.432339710466419
0.251385473109562	0.362122912207885
0.186214744559472	0.374081709396645
0.184251085372621	0.326381550960107
0.12927587955233	0.244650684305983
0.360554607085925	0.352194364665819
0.140760919516437	0.575024992720475
0.211162400968504	0.414574027777768
0.424623854792773	0.421491286368752
0.0788021989698931	0.314899335691437
0.449952832788117	0.403582249974728
0.426744734459445	0.406318068801925
0.353242799872784	0.45737898627516
0.395719494864304	0.586839580682507
0.214878007419412	0.425474309097987
0.470755657057029	0.324605550145173
0.0972922099224704	0.342839255555637
0.241307649729047	0.477333314169048
0.236007086762328	0.452284579539336
0.232647751060589	0.539630411850037
0.262638225323829	0.395127413738261
0.584486586523333	0.534140298595667
0.323783832087808	0.41545830511604
0.0655725386635333	0.351633014461613
0.878801812310221	0.400700437407851
0.513148516777933	0.576970799982355
0.0916033704720035	0.434937758970648
0.150103992305089	0.360608678309123
0.0713019400245973	0.325061955394891
0.549101846536805	0.488110331468168
0.253515346299399	0.416794570299304
0.210111891278367	0.324650715802208
0.219199652303737	0.412927942630392
0.271113829024256	0.421892360562536
0.537697712623443	0.538084043714083
0.478479181597464	0.540023410165488
0.217914865074245	0.448820133674683
0.103730164228312	0.264113502639122
0.134879656081622	0.253033764148739
0.266191248067685	0.500590462206619
0.209870105524287	0.353172854891851
0.376569036035069	0.507608899998997
0.194436445367116	0.299483861950621
0.305074147009091	0.366782610111845
0.384556308565547	0.643495881296981
0.15730723888039	0.402148529984581
0.422570919857973	0.459428722529029
0.0464155980286931	0.244530688342159
0.331646482507216	0.483398151756408
0.530843826059656	0.386510868793773
0.474183169675405	0.442306580863125
0.582839029698968	0.382844826021203
0.350800249048029	0.456281611816307
0.446402057335997	0.520686346158901
0.151756647841784	0.356649438122885
0.156987175690014	0.464891589183349
0.103123667827948	0.456782524256355
0.462243257676173	0.334994117249597
0.159416665264219	0.405048992665936
0.0876865863319963	0.326478170798643
0.486976682384573	0.504545251919269
0.397748504451672	0.433949333585952
0.46320743777288	0.447541215578131
0.217794028961821	0.406184697978896
0.233122584419326	0.392920037026472
0.24787518321092	0.278830160040056
0.0715319420053192	0.383117654981693
0.281552491847901	0.363477516608189
0.433170889057808	0.509236097809384
0.133548311281451	0.346644767927189
0.131461460493733	0.358327728926064
0.606871585098227	0.402611923453112
0.507967520686357	0.461819619778403
0.388117752012277	0.40583007683084
0.412606315330067	0.428535814550059
0.168136751895122	0.386292485056893
0.279844095791315	0.329467621154795
0.120258734083946	0.545473599957741
0.147308103124179	0.326315797710864
0.192937859027061	0.392626678714037
0.295802283629573	0.420552523778616
0.157176876183633	0.373369834167245
0.225854370686633	0.367393791869288
0.229978497992899	0.304688315335296
0.118059919308551	0.392868770094563
0.588811183893555	0.449617632604608
0.372830140092525	0.416481430199216
0.0911513964069512	0.35779916816328
0.123784293417606	0.358859208672731
0.207695983735519	0.325903823220765
0.295795683218635	0.422161802286136
0.140771228749501	0.338237601655707
0.150588696192109	0.366631531367261
0.180341639228398	0.400744651274219
0.133402276340327	0.273959022265941
0.222686542385692	0.433236001435576
0.47250737058516	0.320725818291
0.208874093176308	0.322208883569483
0.590627884059435	0.435210275008736
0.363187545906283	0.396360266451243
0.185455370416552	0.339934956409539
0.512164845138715	0.438481358973904
0.569010408968752	0.318817127880288
0.263057481243511	0.396410591806627
0.04982927028498	0.361808525457176
0.137641312502613	0.348917772193656
0.0832406093956853	0.316568908394717
0.379910861877856	0.428757436023664
0.208599721450012	0.348129498135408
0.411232517344619	0.440427395657091
0.401243596729912	0.519857670100384
0.266897613687627	0.392182034029635
0.256012050403304	0.469673028788587
0.221750780824627	0.306345269698128
0.112105843343289	0.294979905532184
0.635842750692053	0.469872350420443
0.649862728047544	0.653753850128355
0.500874194837885	0.439827474694544
0.0951397633024437	0.406869134001211
0.235440396053612	0.354019137397053
0.152818615086918	0.361429262277939
0.448900995931819	0.430346891380627
0.40051633561492	0.317207696925885
0.245095598163078	0.458028310781829
0.207254617196591	0.278026644180533
0.130777500025155	0.372053696261931
0.35827422691388	0.356971887905904
0.258911130523809	0.502060220108549
0.219739440127979	0.387040543188437
0.693222529019603	0.432205461868093
0.460615477071819	0.526789782476867
0.348555167563701	0.407827998462285
0.215340629011437	0.359617230244779
0.296434115868109	0.4071178496402
0.0654334238232563	0.363030231494885
0.270639297438909	0.437522584928027
0.183663356672743	0.459552267620419
0.195141502241698	0.453072446995339
0.0744515888481091	0.312222110123773
0.22808221790151	0.436985053073453
0.34224298659152	0.288587274358496
0.38984394747156	0.466715725014176
0.0774559516416701	0.425010564888683
0.180034749007546	0.390265142321669
0.451859125095272	0.532687695272523
0.260133871803069	0.383274985968237
0.573229519690957	0.44697146185856
0.0657011090764224	0.394637462690819
0.473442760003027	0.580075442641632
0.127062412261942	0.315977188643347
0.380095917036307	0.364089895311128
0.150600593482473	0.391029468641408
0.112384799529445	0.360218017855915
0.151442837739589	0.326519421415664
0.762736069884	0.547217063623509
0.39304710761924	0.322676216243189
0.192712678662898	0.347065005621976
0.282794605906213	0.367617212280197
0.442758163121504	0.440288115658896
0.52594293212048	0.393738028930427
0.208988233084318	0.351116824277491
0.106611511138883	0.365026706124795
0.219631424736594	0.463805337513285
0.320743832531064	0.435413819496077
0.579891712855619	0.365275123758891
0.348418967084707	0.3644730006554
0.193959584284639	0.325007878790224
0.0881427812820603	0.337965684586221
0.246237390964173	0.456924779137277
0.18553712910527	0.389096794549267
0.183954060869717	0.401722404382384
0.520716873579307	0.453481786319637
0.385127435059179	0.572144301746909
0.172682137184405	0.341058012184184
0.0930197359925323	0.412428287861901
0.202952285305641	0.263216595268238
0.216515166510277	0.358742821765979
0.521136736179421	0.595895271973896
0.199462313700512	0.467312177659669
0.0936997341074104	0.415538536098763
0.205841833522134	0.306991053557125
0.401675000829008	0.434534248458035
0.526809688415653	0.579327951250264
0.628331097049853	0.447061348448131
0.139193595839288	0.324945645242939
0.139832635336385	0.26034437793025
0.0988444108446669	0.455126285664968
0.259993571258979	0.329771883623192
0.0692164989886024	0.400230609509605
0.167573257877004	0.263698776322547
0.17436433483168	0.402111146117843
0.0257275950656582	0.442339209508525
0.211385759779654	0.400168547776259
0.270499008278245	0.480324901500907
0.457732264119667	0.381123292941045
0.258329232031107	0.466295612147501
0.13864370953801	0.429268557397299
0.0399456080629763	0.312938620412197
0.18853401623304	0.411813925811773
0.531406513583184	0.449438152551269
0.139795919305936	0.273564098278133
0.241184739114542	0.417600116804968
0.468033580316293	0.308527930507656
0.161432804412059	0.410971392300517
0.755010758537627	0.502084861115392
0.127079597778774	0.308562270663947
0.234399464028878	0.496109296012
0.113048248841521	0.511379941818843
0.632374316568032	0.438942470412195
0.0403282210833083	0.292129846149467
0.228450637244179	0.350742453064496
0.416811066507221	0.388207139843211
0.351720258011016	0.466459317578488
0.220846664758744	0.313114924495597
0.377372158660171	0.461558034361448
0.627315697529939	0.568881172307168
0.282460134199811	0.439139643542781
0.214875622200741	0.510240272053947
0.222949067375777	0.301200247302243
0.124717536614289	0.297332306695
0.102812040996219	0.313823359008296
0.310847052177755	0.450011474559925
0.276387688498635	0.315004161929875
0.266667166675805	0.325837944088603
0.0348298422333773	0.327177484199691
0.356730487198909	0.495405231595845
0.386074932161125	0.356916855189184
0.242336674382666	0.489809541186419
0.364604809700131	0.433677861742723
0.0785557408168283	0.412805747750387
0.0958208983715093	0.440888688991405
0.262200598932469	0.282640332468928
0.562175162549653	0.480123404688856
0.275991020634709	0.342294501647304
0.38111430206764	0.441456609829845
0.156770284616083	0.385030943035181
0.252158255078646	0.497491374476115
0.262429502447081	0.449906740682704
0.208104873177663	0.342247805142232
0.217541476809517	0.466125824532933
[truncated: 998,000+ more rows]
