# Supplementary material for: Mobility patterns are associated with experienced income segregation in large US cities
Source: Nat Commun. 2021 Jul 30;12:4633. doi: 10.1038/s41467-021-24899-8 (PMC8324796; doi:10.1038/s41467-021-24899-8)
Supplement: Supplementary file 3 — Source Data [file 41467_2021_24899_MOESM3_ESM.zip › source_data/figS3d.csv]

Avg. Income Place Segregation	Avg. Income Place Segregation (weighted)
0.351492592201654	0.365732493972813
0.380891286283287	0.414635312945214
0.427135229296541	0.450645536812085
0.366483338478876	0.383315415591372
0.409353772428693	0.442420969718798
0.355507790791827	0.373339213597042
0.403610630622594	0.430000124317294
0.369235190979667	0.381697329658957
0.364192372849136	0.382676581893407
0.328451299157645	0.34833157733514
0.370698967384713	0.39484298391306
0.38514672533277	0.409767757858755
0.409923516858039	0.429033405937431
0.37447111752284	0.39046741305846
0.368255605092195	0.387889691483392
0.400176006178124	0.422347573466341
0.343952326585339	0.374256830138013
0.393582778078371	0.417187349590776
0.411267117154	0.443207948761201
0.390686324417776	0.424926153932446
0.416874413430972	0.437509732625965
0.423148434494567	0.446273912672445
0.420829458764114	0.452542255466485
0.388851612173573	0.41386731170935
0.300681857063918	0.35637736303803
0.379736641714378	0.403815273875142
0.407111767806712	0.44531993856662
0.371327622870035	0.390738815029028
0.365215816723528	0.388621212650752
0.399678642673566	0.431539170835216
0.320827062295772	0.335459926453686
0.370726140403934	0.39287360198239
0.387682935773608	0.418519178330661
0.383758709600392	0.425192013619387
0.414918024331731	0.444856444275636
0.398842081993344	0.419478198743008
0.322567959999342	0.344208562135513
0.425739408928603	0.461126196221524
0.371205516219096	0.395525047163652
0.298382815161119	0.322371362066062
0.401735848695664	0.427181719186368
0.374898728853025	0.399096107238809
0.341329452467295	0.361268700561099
0.392561778184057	0.42204777253714
0.388071535041687	0.40108532013617
0.362349354156634	0.378103388778529
0.434450332736805	0.469701103276857
0.329363909118716	0.344031687495945
0.384105033590746	0.410153995674729
0.404314724190846	0.422085543662683
0.388387461236928	0.409419089412918
0.377681907848066	0.39924681479071
0.334735235041821	0.351473515858379
0.319402572939017	0.314469464691065
0.430127847609951	0.447141043769118
0.39661389106161	0.415829964261562
0.329063078233676	0.351283923975457
0.446551088926138	0.463487442430846
0.460110479882006	0.488500960905832
0.42506735861638	0.452344069844438
0.369700993986093	0.390244884010844
0.389870773785854	0.406261704094267
0.412733121501663	0.440888395140816
0.340313410915784	0.376925295933042
0.401993575524553	0.420515690222346
0.358664547757968	0.386862264691203
0.332957283942166	0.349443208218498
0.272250288186569	0.309249049324601
0.39045031167813	0.420381039126911
0.422048184704123	0.445888948827351
0.469897753570343	0.501913508469193
0.404750787055445	0.421745565390885
0.411875777781389	0.436446546553564
0.383703099998221	0.404491629601756
0.343028547754571	0.369370840398812
0.480622753725627	0.497171961169606
0.429142821880665	0.453003229014055
0.369477659433235	0.389118186169253
0.430491694676724	0.450678243940259
0.375633785204035	0.412011182597892
0.421051671307198	0.452937747004509
0.437678087944484	0.451583840641936
0.394125720279997	0.422009498314289
0.431045980253527	0.451612204072358
0.307663100669336	0.326711308708239
0.41448003584594	0.442277157941074
0.360548694790805	0.376303328938057
0.433458449791975	0.455912465301421
0.482630070547475	0.50375706334216
0.355149648038822	0.382271406420949
0.444355363030816	0.467183217389589
0.42911237633005	0.438842998017065
0.379359106372468	0.396201574464004
0.472606640369386	0.489654773147586
0.459856278641941	0.487130005391273
0.428124775100811	0.460597654542663
0.402698857836192	0.416425802796548
0.461121168696869	0.511642915343818
0.403999032211361	0.41776077346594
0.454401274494072	0.508157782857356
0.461839890843015	0.487519737908095
0.443895327435664	0.46936861308663
0.39130340548287	0.404162333935599
0.396082519015134	0.438393576213937
0.439282794830922	0.457294936195406
0.361039307003725	0.364164687755515
0.362418885764839	0.393859129894081
0.392411316400136	0.417798344132892
0.435423570358747	0.471513033189516
0.419274510624861	0.442346759708442
0.478096389584983	0.486677048985498
0.493000763324289	0.548537168278394
0.410475133481175	0.425413542112617
0.353902249442988	0.366977208614826
0.425884586387196	0.439279944336084
0.412920034073748	0.437399096949629
0.403957698185863	0.43117551665788
0.403031833533805	0.436393183966243
0.379675361083593	0.404160329638514
0.347147534973653	0.378507248851364
0.43261260079721	0.457492607981058
0.358040384415195	0.374656377594929
0.346352694384287	0.369642351465576
0.374743549015018	0.389723910654989
0.330328537847385	0.362526610854039
0.392558071868368	0.423969231641143
0.335406969534535	0.356538872450822
0.466241595048349	0.496237522757075
0.460429593356927	0.481169436093777
0.467623916408499	0.492492995079234
0.385986689732891	0.40826778117658
0.350048821171168	0.363359325527483
0.470139900561815	0.499431089075647
0.47055995568952	0.529759055373492
0.327596204215759	0.338252938315369
0.515168740045441	0.536796916390718
0.417668692387727	0.423598549968625
0.432477649398272	0.437523504891503
0.465646664966191	0.484554794663096
0.376821057096045	0.40173334077608
0.314158421449086	0.332059566600813
0.415728085318184	0.442328580892645
0.360805104295053	0.37754080100902
0.430229023509088	0.464714750107698
0.460193437356467	0.484804887643236
0.417734054922463	0.42923361356639
0.413038661527698	0.438374867094963
0.39259646916761	0.414127364760705
0.43626755828588	0.456959194734337
0.352355697077857	0.35482676151567
0.407043885194239	0.421349625438845
0.479587922180326	0.532257060820524
0.335671494752283	0.348593268444075
0.347433252292021	0.368756918763834
0.433689499256866	0.449283773498499
0.434744427594233	0.452570244332176
0.414508929358802	0.423742948912221
0.396816334699012	0.420770069072079
0.415546280378202	0.442478796477369
0.404813716325944	0.420339374111079
0.44496122345639	0.459799947149237
0.339345262052332	0.34940614921632
0.441871754580602	0.480664260728289
0.399856392056161	0.420350431443641
0.46712216508139	0.49417581893409
0.36256476324559	0.390651078988767
0.393568750693499	0.413883046928934
0.326514093340306	0.348462583813379
0.442963138254461	0.458285457402538
0.374900681406824	0.405548574747847
0.451305911231116	0.46582881965024
0.471319853709454	0.489346038820905
0.435137488332963	0.454823187078885
0.405829480914985	0.420933973504032
0.450606791583404	0.476808095446772
0.427599138127431	0.444749470876121
0.407471452300348	0.423002965625919
0.345697245017921	0.373711172751586
0.402850863962332	0.422195700497857
0.486431067936097	0.497969171944118
0.422994202873313	0.426565849734812
0.410100745623023	0.431433412574684
0.437725400273456	0.462648061253921
0.394706551198436	0.440893571299329
0.39604774587736	0.405073629174045
0.460130547101902	0.487131350745329
0.408255809349409	0.435847336811922
0.413018923420679	0.42615715906779
0.44295248757117	0.463363866748892
0.426254440033032	0.445662987084863
0.325085976215473	0.338733466871933
0.473189857203518	0.498636542611674
0.385355402208521	0.399320096449979
0.410026541834906	0.425728380153013
0.446233296967775	0.457603790204897
0.43807847901235	0.455685752094241
0.396264013487378	0.421007164739661
0.361379216525453	0.376511954777945
0.420154657049248	0.438642184947366
0.483450711138025	0.49587149922761
0.439857790200618	0.462986595328455
0.36185767275728	0.380685805083588
0.387899692738753	0.401775185333257
0.377745695797028	0.413229220533482
0.455811062128807	0.482881841639902
0.449413415369419	0.465752931749684
0.358898114151583	0.375238432263342
0.388009578191245	0.398734123898438
0.442306194193653	0.477900294542259
0.404463381030836	0.408946431664654
0.428015713302127	0.440805490000536
0.509746577943818	0.525851458436936
0.435520179808394	0.458282831361158
0.427245173447589	0.448217672158696
0.414907788541804	0.43446447486404
0.481777781216494	0.500033171334318
0.355219092685624	0.395224122299092
0.488129994929	0.511334552804811
0.413562487210402	0.439665559884489
0.434854938445196	0.460794607474132
0.417106935232532	0.441496899589207
0.448940722871451	0.455365001241167
0.435853919449456	0.463017472834656
0.419826227731024	0.422795903212062
0.426000807572237	0.456963696927258
0.371492815080954	0.393061775061391
0.34022498355038	0.369298382736426
0.441930092708417	0.470004965047448
0.43430122986992	0.45085263745332
0.423445795179159	0.439638843520347
0.332921953481599	0.348427064330036
0.382335615415732	0.45077772387131
0.398831563079417	0.428687457125136
0.432823917415251	0.458621872056554
0.411051961952126	0.424561610554917
0.341682128988842	0.366336922293593
0.460181220591524	0.494332537547111
0.469428280135031	0.518468952042058
0.435609309771772	0.453815368284587
0.468787828710669	0.500102624003987
0.427555423772173	0.450182946747246
0.39029327719534	0.415676917796458
0.435309847694343	0.466984818169291
0.423946296628563	0.442138735601085
0.449419939502979	0.489954172071004
0.368945763998372	0.391284307779489
0.405905049907096	0.446684820435623
0.430566246353111	0.444479223323615
0.43150219478819	0.441623355406908
0.472378840372972	0.497925143393814
0.435524075495505	0.458269550731438
0.42232015421266	0.444486891887785
0.438666361482037	0.45501558589971
0.423470099773808	0.450701474986942
0.378007810010143	0.423345776509273
0.389164699716267	0.4084734508981
0.398265853601312	0.423258488184922
0.475990575743324	0.503695652512935
0.428141888397923	0.455850347442067
0.405326321931987	0.417810781594803
0.43931194740816	0.455611381107358
0.472950405067971	0.496613978699286
0.439108733757647	0.455997156836722
0.423012427937231	0.448139500497477
0.443113565958167	0.455347003195494
0.42684414468184	0.451147004594275
0.443185403137618	0.458038025244674
0.38088403584971	0.397418909089112
0.431240047150895	0.43782532512857
0.420814919242619	0.437014257592651
0.459029982522751	0.4696628903059
0.360335703687832	0.383919274511392
0.459925374505891	0.495922255198938
0.422919828400801	0.450274612984336
0.390538289644093	0.408645349811356
0.425084701977637	0.449833712583154
0.408404994301762	0.426133784320354
0.411491354653908	0.41776452630376
0.452654058272715	0.479636512302474
0.495782893884223	0.511992071520631
0.342230290906958	0.348892388735858
0.475422216191779	0.505237387198859
0.348058299703852	0.396261754321952
0.450299126038203	0.460787522127754
0.402634043521275	0.424117452838703
0.475934464532376	0.489043261458226
0.393762370840587	0.441174722451929
0.472554777126551	0.508741189587549
0.425531362281034	0.442425855467677
0.427213934677649	0.446433670409141
0.478420480891552	0.492631102562503
0.434478097888846	0.453485247778826
0.41513826205755	0.439380771737303
0.419881643291535	0.44191672863288
0.465200984936136	0.478614312245659
0.445441907113655	0.465034262164619
0.453522859975737	0.459691962548349
0.413652387509052	0.426999023609159
0.424453014902643	0.426778936413866
0.378267003530158	0.409622374678256
0.422533116336015	0.432573461251111
0.411056378031259	0.412172022902281
0.413202784146132	0.424554023008151
0.426697222272708	0.438940782956088
0.399737398248671	0.415822894890428
0.359415610644948	0.380873691038074
0.426648904930818	0.437097775718227
0.289675164595127	0.34705713541239
0.439004610416876	0.45371216841496
0.386382743748534	0.416261277446542
0.401855402139468	0.421037661870282
0.445408268918854	0.453582000615363
0.338163408884147	0.359643241144991
0.445200398747411	0.471202595498581
0.396032673437902	0.435319448699972
0.529164107552895	0.583887626288831
0.414191241927387	0.440228282715124
0.427438737937895	0.445544726899704
0.403539572134525	0.430018161026828
0.446948749730427	0.47720052682816
0.426259386385015	0.450093218338525
0.378468934364086	0.386341582713427
0.379698670337755	0.399588075654526
0.453731424844577	0.480794324307552
0.36018439180034	0.366127074053507
0.436730541067811	0.478974269065509
0.464363319061887	0.484735696753285
0.368467215236525	0.388101273310766
0.438676334491271	0.456031734409083
0.445384176918201	0.460925255784347
0.434447155487322	0.468555163005467
0.439974104108013	0.461741390656739
0.454848230769552	0.474145651089221
0.388745258180924	0.41246904769404
0.39857325466117	0.414876959525539
0.420950406917078	0.451754703156119
0.440896996180391	0.449526390569692
0.385698766439718	0.39473669385993
0.44981588653665	0.474779875742554
0.450954724998421	0.473405897607451
0.420274146827123	0.441327788503916
0.339059588847088	0.357502380134849
0.267852421479764	0.310755688512934
0.431096044798689	0.451248879866207
0.501892412357811	0.528268498953378
0.402754371616633	0.423149803103364
0.384256483329139	0.407574953728006
0.358532143832865	0.388495181847123
0.454056586420963	0.466409041139303
0.42650692220664	0.443898813155319
0.418449012554685	0.434099003220106
0.420914400893227	0.441903684655468
0.471291599956667	0.490640158771034
0.454292372418061	0.468873406626167
0.275580911210002	0.316885677929224
0.392220053441414	0.408024591999883
0.385033760308131	0.407493002715744
0.360922006132754	0.386124191166622
0.347180407221654	0.370275919638021
0.34328442036324	0.359125735435101
0.445190090662972	0.474312135758415
0.409046945214756	0.420399007398027
0.429146698417475	0.441060415939964
0.34482994613406	0.376900187951099
0.439350356791909	0.464974730122614
0.369000902257058	0.402411048618339
0.363555346696123	0.374399210708172
0.444654993504202	0.459398876659403
0.386861832216395	0.4207205485294
0.433711251049885	0.449107947183828
0.412734764687982	0.43307336941997
0.38432332902975	0.405522710103972
0.404757338613568	0.422606007825513
0.362733257672882	0.40629590645042
0.381112151149334	0.410493284243175
0.416612056213801	0.440654969731047
0.512220081165774	0.560109272946457
0.391212947757551	0.410233507203916
0.455240309547318	0.47698066090319
0.428767311072975	0.456688254895121
0.49157585501897	0.504776724176543
0.455281319895014	0.477464073114202
0.332603951020399	0.372596548701369
0.478532060625448	0.494615876371579
0.504697749913018	0.526343413376424
0.393068439352147	0.414912203825287
0.459706483156792	0.476106494847995
0.491408702484268	0.529431392606921
0.472002310557596	0.475733153072574
0.447727851578155	0.465209110170583
0.433464915982374	0.458915068772229
0.43891196454367	0.46072455441837
0.383032455244632	0.400599153248141
0.443285763013234	0.450013975746163
0.458219488102857	0.479680766811351
0.501393923682535	0.552932566678168
0.479894306386186	0.500890155697011
0.435578789563936	0.468015454178252
0.44388146418042	0.456146469482086
0.384075733681842	0.421671936611851
0.487594809748624	0.515358579077668
0.485912481769284	0.506379641465116
0.449775921615121	0.458414182779397
0.305749139032765	0.339118094269751
0.502428308942258	0.536144917246403
0.40481865760986	0.440565486333849
0.408047748262635	0.432959113706519
0.47003200519582	0.491430107223144
0.378363339421994	0.411565212557774
0.433584829249508	0.444850040896103
0.483611921773996	0.514050546331718
0.471606492771634	0.490857866992861
0.455034733149947	0.46729648134217
0.557939564393558	0.62414113893351
0.445820839923318	0.484688953489452
0.39973562521711	0.433685219326648
0.429514293555276	0.447268355923583
0.413023291010183	0.437906278504477
0.495279918504239	0.516043563856607
0.35358617911778	0.369642626086498
0.447190609381852	0.47943054211104
0.389115380126199	0.40635025755573
0.342846941747961	0.371993918243551
0.395165093435685	0.404990507637467
0.463955240713322	0.492887158013005
0.435826445327626	0.450110736438492
0.493967887697351	0.524043259486462
0.507656967492624	0.551294261351117
0.364721567325284	0.385440089860654
0.401686739333603	0.411101882423885
0.357431533444833	0.36326399920508
0.412253675052691	0.422815612272784
0.320903549291274	0.376474703390991
0.352634527399771	0.386056709332601
0.514710332684774	0.545762290337488
0.414053151104822	0.404718240579526
0.339571176519084	0.374672978979027
0.449015087578671	0.484054152163025
0.331208716296059	0.370337169107145
0.360780296665687	0.376155218650813
0.313643848789344	0.340420340422804
0.399770562062875	0.427403176324448
0.346107061312589	0.367984950986517
0.350103684625958	0.386264775417737
0.415677543423507	0.444900602897658
0.38262606252736	0.416984388670475
0.408014401074985	0.412985923496049
0.444186294026541	0.457573047045379
